# Supplementary material for: Bis[4-(methyl­amino)benzoato-κO]bis­(nicotinamide-κN)zinc(II)
Source: Acta Crystallogr Sect E Struct Rep Online. 2008 Dec 20;65(Pt 1):m109–10. doi: 10.1107/S1600536808042852 (PMC2968013; doi:10.1107/S1600536808042852)
Supplement: Supplementary file 1 [file e-65-0m109-sup1.cif]

##############################################################################
###                                                                        ###
###        Electronic paper (Acta Crystallographica Section E)             ###
###                                                                        ###
##############################################################################
#                                                                            #
# This CIF contains the data in a paper accepted for publication in Acta     #
# Crystallographica Section E. It conforms to the requirements of Notes      #
# for Authors for Section E, and has been peer reviewed under the auspices   #
# of the IUCr Commission on Journals.                                        #
#                                                                            #
# Full details of the Crystallographic Information File format               #
# are given in the paper "The Crystallographic Information File (CIF):       #
# a New Standard Archive File for Crystallography" by S. R. Hall, F. H.      #
# Allen and I. D. Brown [Acta Cryst. (1991), A47, 655-685].                  #
#                                                                            #
# The current version of the core CIF dictionary is obtainable from          #
# ftp://ftp.iucr.org/pub/cif_core.dic. The current version number is 2.4.    #
#                                                                            #
# Software is freely available for graphical display of the structure(s) in  #
# this CIF.  For information consult the CIF home page http://www.iucr.org/  #
# cif/home.html                                                              #
#                                                                            #
# This file may be used for bona fide research purposes within the           #
# scientific community so long as proper attribution is given to the journal # 
# article from which it was obtained.                                        #
#                                                                            #
##############################################################################
                                             
data_I
_audit_creation_method     SHELXL-97
_chemical_name_systematic
;
Bis[4-(methylamino)benzoato-\k<i>O</i>]bis(nicotinamide-\k<i>N</i>)zinc(II)
;
_chemical_name_common     ?
_chemical_formula_moiety     'C28 H28 N6 O6 Zn'
_chemical_formula_sum     'C28 H28 N6 O6 Zn'
_chemical_formula_iupac     '[Zn (C8 H8 N O2)2 (C6 H6 N2 O)2]'
_chemical_formula_weight     609.93
_chemical_melting_point     ?
_symmetry_cell_setting     monoclinic
_symmetry_space_group_name_H-M     'P 21/c'
_symmetry_space_group_name_Hall     '-P 2ybc'
loop_
    _symmetry_equiv_pos_as_xyz
    'x, y, z'
    '-x, y+1/2, -z+1/2'
    '-x, -y, -z'
    'x, -y-1/2, z-1/2'
_cell_length_a     8.085(4)
_cell_length_b     16.036(7)
_cell_length_c     21.333(4)
_cell_angle_alpha     90.00
_cell_angle_beta     95.78(3)
_cell_angle_gamma     90.00
_cell_volume     2751.8(19)
_cell_formula_units_Z     4
_cell_measurement_reflns_used     25
_cell_measurement_theta_min     20.06
_cell_measurement_theta_max     27.11
_cell_measurement_temperature     294(2)
_exptl_crystal_description     plate
_exptl_crystal_colour     colorless
_exptl_crystal_size_max     0.55
_exptl_crystal_size_mid     0.20
_exptl_crystal_size_min     0.10
_exptl_crystal_density_diffrn     1.472
_exptl_crystal_density_meas     ?
_exptl_crystal_density_method     'not measured'
_exptl_crystal_F_000     1264
_exptl_absorpt_coefficient_mu     0.947
_exptl_absorpt_correction_type     psi-scan
_exptl_absorpt_process_details     '(North <i>et al.</i>,  1968)'
_exptl_absorpt_correction_T_min     0.6240
_exptl_absorpt_correction_T_max     0.9113
_exptl_special_details
;
;
_diffrn_ambient_temperature     294(2)
_diffrn_radiation_type     MoK\a
_diffrn_radiation_wavelength     0.71073
_diffrn_radiation_source     'fine-focus sealed tube'
_diffrn_radiation_monochromator     graphite
_diffrn_measurement_device_type     'Rigaku AFC-7S'
_diffrn_measurement_method     \w/2\q
_diffrn_detector_area_resol_mean     ?
_diffrn_reflns_number     17939
_diffrn_reflns_av_R_equivalents     0.0448
_diffrn_reflns_av_sigmaI/netI     0.0719
_diffrn_reflns_theta_min     2.30
_diffrn_reflns_theta_max     40.00
_diffrn_reflns_theta_full     40.00
_diffrn_measured_fraction_theta_max     1.000
_diffrn_measured_fraction_theta_full     1.000
_diffrn_reflns_limit_h_min     0
_diffrn_reflns_limit_h_max     14
_diffrn_reflns_limit_k_min     0
_diffrn_reflns_limit_k_max     29
_diffrn_reflns_limit_l_min     -38
_diffrn_reflns_limit_l_max     38
_diffrn_standards_number     3
_diffrn_standards_interval_count     150
_diffrn_standards_interval_time     ?
_diffrn_standards_decay_%     1
_refine_special_details
;
Refinement of <i>F</i>^2^ against ALL reflections. The weighted <i>R</i>-factor
<i>wR</i> and goodness of fit <i>S</i> are based on <i>F</i>^2^, conventional
<i>R</i>-factors <i>R</i> are based on <i>F</i>, with <i>F</i> set to zero for
negative <i>F</i>^2^. The threshold expression of <i>F</i>^2^ >
\s(<i>F</i>^2^) is used only for calculating <i>R</i>-factors(gt) <i>etc</i>.
and is not relevant to the choice of reflections for refinement.
<i>R</i>-factors based on <i>F</i>^2^ are statistically about twice as large
as those based on <i>F</i>, and <i>R</i>- factors based on ALL data will be
even larger.
;
_reflns_number_total     17079
_reflns_number_gt     7521
_reflns_threshold_expression     I>2\s(I)
_refine_ls_structure_factor_coef     Fsqd
_refine_ls_matrix_type     full
_refine_ls_R_factor_all     0.1422
_refine_ls_R_factor_gt     0.0439
_refine_ls_wR_factor_gt     0.1154
_refine_ls_wR_factor_ref     0.1476
_refine_ls_goodness_of_fit_ref     0.998
_refine_ls_restrained_S_all     0.998
_refine_ls_number_reflns     17079
_refine_ls_number_parameters     380
_refine_ls_number_restraints     0
_refine_ls_hydrogen_treatment     mixed
_refine_ls_weighting_scheme     calc
_refine_ls_weighting_details
                  'calc w=1/[\s^2^(Fo^2^)+(0.064P)^2^] where P=(Fo^2^+2Fc^2^)/3'
_atom_sites_solution_hydrogens     geom
_atom_sites_solution_primary     direct
_atom_sites_solution_secondary     difmap
_refine_ls_shift/su_max     0.003
_refine_ls_shift/su_mean     0.000
_refine_diff_density_max     0.674
_refine_diff_density_min     -0.577
_refine_ls_extinction_method     none
_refine_ls_extinction_coef     ?
loop_
    _atom_type_symbol
    _atom_type_description
    _atom_type_scat_dispersion_real
    _atom_type_scat_dispersion_imag
    _atom_type_scat_source
    'C' 'C' 0.0033 0.0016
                         'International Tables Vol C Tables 4.2.6.8 and 6.1.1.4'
    'H' 'H' 0.0000 0.0000
                         'International Tables Vol C Tables 4.2.6.8 and 6.1.1.4'
    'N' 'N' 0.0061 0.0033
                         'International Tables Vol C Tables 4.2.6.8 and 6.1.1.4'
    'O' 'O' 0.0106 0.0060
                         'International Tables Vol C Tables 4.2.6.8 and 6.1.1.4'
    'Zn' 'Zn' 0.2839 1.4301
                         'International Tables Vol C Tables 4.2.6.8 and 6.1.1.4'
_computing_data_collection
;
MSC/AFC Diffractometer Control Software
(Molecular Structure Corporation, 1994)
;
_computing_cell_refinement
;
MSC/AFC Diffractometer Control Software
(Molecular Structure Corporation, 1994)
;
_computing_data_reduction
                    'TEXSAN for Windows (Molecular Structure Corporation, 1997)'
_computing_structure_solution     'SHELXS97 (Sheldrick, 2008)'
_computing_structure_refinement     'SHELXL97 (Sheldrick, 2008)'
_computing_molecular_graphics
                           'ORTEP-3 (Farrugia, 1997) and Mercury (Macrae, 2006)'
_computing_publication_material     'WinGX (Farrugia, 1999)'
loop_
    _atom_site_type_symbol
    _atom_site_label
    _atom_site_fract_x
    _atom_site_fract_y
    _atom_site_fract_z
    _atom_site_U_iso_or_equiv
    _atom_site_adp_type
    _atom_site_calc_flag
    _atom_site_refinement_flags
    _atom_site_occupancy
    _atom_site_disorder_assembly
    _atom_site_disorder_group
    Zn Zn1 0.70261(2) 0.883707(11) 0.824978(8) 0.02982(5) Uani d . 1 . .
    O O1 0.48643(15) 0.83449(8) 0.83709(6) 0.0433(3) Uani d . 1 . .
    O O2 0.65060(16) 0.72567(9) 0.83365(7) 0.0499(3) Uani d . 1 . .
    O O3 0.89177(14) 0.87348(8) 0.77778(6) 0.0399(3) Uani d . 1 . .
    O O4 0.72134(14) 0.85533(10) 0.69085(7) 0.0480(3) Uani d . 1 . .
    O O5 1.3622(2) 0.92075(12) 1.03306(7) 0.0696(5) Uani d . 1 . .
    O O6 0.12579(14) 1.06871(10) 0.83276(6) 0.0501(3) Uani d . 1 . .
    N N1 0.62073(14) 1.00559(8) 0.81250(6) 0.0294(2) Uani d . 1 . .
    N N2 0.14054(17) 1.16197(10) 0.75439(8) 0.0461(4) Uani d . 1 . .
    H H2A 0.0346 1.1691 0.7494 0.055 Uiso calc R 1 . .
    H H2B 0.2033 1.1889 0.7312 0.055 Uiso calc R 1 . .
    N N3 0.83802(17) 0.88321(8) 0.91350(6) 0.0332(3) Uani d . 1 . .
    N N4 1.31932(19) 0.98898(11) 0.94118(7) 0.0474(4) Uani d . 1 . .
    H H4A 1.4181 1.0095 0.9451 0.057 Uiso calc R 1 . .
    H H4B 1.2521 1.0007 0.9085 0.057 Uiso calc R 1 . .
    N N5 -0.0098(3) 0.54968(13) 0.91042(12) 0.0686(6) Uani d . 1 . .
    H H51 0.006(3) 0.4943(18) 0.9059(13) 0.081(9) Uiso d . 1 . .
    N N6 1.44462(19) 0.85451(14) 0.58922(8) 0.0509(4) Uani d . 1 . .
    H H61 1.538(3) 0.8568(15) 0.6141(11) 0.056(7) Uiso d . 1 . .
    C C1 0.51107(19) 0.75548(11) 0.84074(7) 0.0343(3) Uani d . 1 . .
    C C2 0.37136(19) 0.70213(10) 0.85572(7) 0.0323(3) Uani d . 1 . .
    C C3 0.3855(2) 0.61500(11) 0.85629(9) 0.0419(4) Uani d . 1 . .
    H H3 0.4828 0.5904 0.8454 0.050 Uiso calc R 1 . .
    C C4 0.2581(2) 0.56531(11) 0.87261(10) 0.0487(4) Uani d . 1 . .
    H H4 0.2692 0.5076 0.8713 0.058 Uiso calc R 1 . .
    C C5 0.1117(2) 0.60028(11) 0.89119(9) 0.0430(4) Uani d . 1 . .
    C C6 0.0946(2) 0.68736(11) 0.88884(9) 0.0418(4) Uani d . 1 . .
    H H6 -0.0029 0.7123 0.8992 0.050 Uiso calc R 1 . .
    C C7 0.2234(2) 0.73610(10) 0.87094(9) 0.0373(3) Uani d . 1 . .
    H H7 0.2099 0.7937 0.8691 0.045 Uiso calc R 1 . .
    C C8 -0.1605(3) 0.57827(18) 0.93347(14) 0.0713(7) Uani d . 1 . .
    H H8A -0.1340 0.6133 0.9696 0.107 Uiso calc R 1 . .
    H H8B -0.2241 0.5312 0.9452 0.107 Uiso calc R 1 . .
    H H8C -0.2243 0.6095 0.9011 0.107 Uiso calc R 1 . .
    C C9 0.86333(18) 0.86285(10) 0.71831(8) 0.0315(3) Uani d . 1 . .
    C C10 1.01355(17) 0.85983(10) 0.68309(7) 0.0298(3) Uani d . 1 . .
    C C11 1.00398(19) 0.84079(11) 0.61932(8) 0.0373(3) Uani d . 1 . .
    H H11 0.9007 0.8295 0.5977 0.045 Uiso calc R 1 . .
    C C12 1.1442(2) 0.83816(12) 0.58699(7) 0.0391(4) Uani d . 1 . .
    H H12 1.1342 0.8246 0.5444 0.047 Uiso calc R 1 . .
    C C13 1.30180(19) 0.85588(11) 0.61844(7) 0.0342(3) Uani d . 1 . .
    C C14 1.31028(18) 0.87565(12) 0.68256(8) 0.0384(4) Uani d . 1 . .
    H H14 1.4128 0.8882 0.7043 0.046 Uiso calc R 1 . .
    C C15 1.17060(18) 0.87688(11) 0.71403(7) 0.0359(3) Uani d . 1 . .
    H H15 1.1805 0.8893 0.7568 0.043 Uiso calc R 1 . .
    C C16 1.4524(3) 0.8232(2) 0.52666(11) 0.0807(9) Uani d . 1 . .
    H H16A 1.4162 0.7662 0.5247 0.121 Uiso calc R 1 . .
    H H16B 1.5648 0.8265 0.5160 0.121 Uiso calc R 1 . .
    H H16C 1.3815 0.8560 0.4974 0.121 Uiso calc R 1 . .
    C C17 0.45776(16) 1.02117(9) 0.80810(7) 0.0292(3) Uani d . 1 . .
    H H17 0.3849 0.9764 0.8089 0.035 Uiso calc R 1 . .
    C C18 0.39254(17) 1.10066(9) 0.80236(7) 0.0286(3) Uani d . 1 . .
    C C19 0.50145(18) 1.16809(10) 0.80272(8) 0.0333(3) Uani d . 1 . .
    H H19 0.4616 1.2225 0.7995 0.040 Uiso calc R 1 . .
    C C20 0.66992(19) 1.15209(11) 0.80794(9) 0.0377(3) Uani d . 1 . .
    H H20 0.7458 1.1958 0.8086 0.045 Uiso calc R 1 . .
    C C21 0.72488(17) 1.07040(11) 0.81222(8) 0.0339(3) Uani d . 1 . .
    H H21 0.8386 1.0601 0.8150 0.041 Uiso calc R 1 . .
    C C22 0.20678(17) 1.10968(10) 0.79763(8) 0.0324(3) Uani d . 1 . .
    C C23 0.99457(19) 0.91195(10) 0.92055(7) 0.0328(3) Uani d . 1 . .
    H H23 1.0367 0.9371 0.8862 0.039 Uiso calc R 1 . .
    C C24 1.0964(2) 0.90585(10) 0.97668(7) 0.0347(3) Uani d . 1 . .
    C C25 1.0320(3) 0.86721(12) 1.02707(8) 0.0469(4) Uani d . 1 . .
    H H25 1.0975 0.8605 1.0651 0.056 Uiso calc R 1 . .
    C C26 0.8706(3) 0.83885(14) 1.02045(9) 0.0505(5) Uani d . 1 . .
    H H26 0.8254 0.8139 1.0542 0.061 Uiso calc R 1 . .
    C C27 0.7764(2) 0.84774(12) 0.96324(8) 0.0418(4) Uani d . 1 . .
    H H27 0.6673 0.8286 0.9590 0.050 Uiso calc R 1 . .
    C C28 1.2709(2) 0.93956(12) 0.98526(8) 0.0414(4) Uani d . 1 . .
loop_
    _atom_site_aniso_label
    _atom_site_aniso_U_11
    _atom_site_aniso_U_22
    _atom_site_aniso_U_33
    _atom_site_aniso_U_12
    _atom_site_aniso_U_13
    _atom_site_aniso_U_23
    Zn1 0.02093(7) 0.03526(10) 0.03313(9) 0.00195(6) 0.00203(6) 0.00011(7)
    N1 0.0195(5) 0.0333(6) 0.0351(6) 0.0005(4) 0.0016(4) 0.0020(5)
    N2 0.0223(6) 0.0578(10) 0.0581(9) 0.0050(6) 0.0030(6) 0.0255(8)
    N3 0.0313(6) 0.0355(7) 0.0326(6) 0.0026(5) 0.0018(5) -0.0002(5)
    N4 0.0339(7) 0.0644(10) 0.0413(8) -0.0028(7) -0.0083(6) 0.0072(7)
    N5 0.0552(11) 0.0446(10) 0.1095(18) -0.0141(9) 0.0262(11) 0.0041(11)
    N6 0.0287(7) 0.0872(13) 0.0372(7) -0.0010(8) 0.0052(6) -0.0064(8)
    O1 0.0325(6) 0.0377(6) 0.0597(8) -0.0058(5) 0.0043(5) 0.0075(6)
    O2 0.0329(6) 0.0584(8) 0.0607(8) -0.0003(6) 0.0155(6) -0.0087(7)
    O3 0.0262(5) 0.0568(8) 0.0372(6) 0.0011(5) 0.0063(4) -0.0029(5)
    O4 0.0200(5) 0.0701(9) 0.0529(7) -0.0037(5) -0.0012(5) 0.0024(7)
    O5 0.0570(9) 0.0906(12) 0.0546(9) -0.0181(9) -0.0264(7) 0.0248(9)
    O6 0.0218(5) 0.0739(9) 0.0547(7) -0.0007(6) 0.0043(5) 0.0282(7)
    C1 0.0303(7) 0.0408(8) 0.0317(7) -0.0034(6) 0.0027(6) -0.0036(6)
    C2 0.0310(7) 0.0336(7) 0.0325(7) -0.0014(6) 0.0033(5) -0.0029(6)
    C3 0.0384(8) 0.0342(8) 0.0539(10) 0.0043(7) 0.0092(7) -0.0062(7)
    C4 0.0495(10) 0.0287(8) 0.0689(13) -0.0028(7) 0.0109(9) -0.0041(8)
    C5 0.0397(9) 0.0375(9) 0.0517(10) -0.0086(7) 0.0045(8) 0.0005(7)
    C6 0.0297(7) 0.0391(9) 0.0575(10) 0.0003(6) 0.0088(7) 0.0012(8)
    C7 0.0332(7) 0.0291(7) 0.0501(9) 0.0011(6) 0.0063(7) -0.0005(6)
    C8 0.0428(11) 0.0760(17) 0.097(2) -0.0142(11) 0.0142(12) 0.0192(15)
    C9 0.0221(6) 0.0322(7) 0.0401(8) -0.0007(5) 0.0031(5) 0.0007(6)
    C10 0.0203(5) 0.0355(7) 0.0332(7) -0.0007(5) 0.0009(5) -0.0025(6)
    C11 0.0242(6) 0.0515(10) 0.0350(7) -0.0034(6) -0.0030(5) -0.0069(7)
    C12 0.0316(7) 0.0558(10) 0.0292(7) -0.0009(7) -0.0011(6) -0.0079(7)
    C13 0.0252(6) 0.0447(8) 0.0329(7) 0.0001(6) 0.0038(5) -0.0012(6)
    C14 0.0224(6) 0.0578(11) 0.0346(7) -0.0053(6) 0.0011(5) -0.0065(7)
    C15 0.0224(6) 0.0536(10) 0.0314(7) -0.0048(6) 0.0012(5) -0.0073(7)
    C16 0.0495(12) 0.149(3) 0.0462(12) 0.0039(16) 0.0179(10) -0.0182(15)
    C17 0.0199(5) 0.0319(7) 0.0355(7) -0.0026(5) 0.0019(5) 0.0010(6)
    C18 0.0195(5) 0.0337(7) 0.0322(7) -0.0002(5) 0.0014(5) 0.0029(5)
    C19 0.0253(6) 0.0315(7) 0.0423(8) -0.0018(5) -0.0003(6) 0.0026(6)
    C20 0.0239(6) 0.0362(8) 0.0520(9) -0.0088(6) -0.0003(6) 0.0030(7)
    C21 0.0188(5) 0.0403(8) 0.0421(8) -0.0030(5) 0.0002(5) 0.0042(6)
    C22 0.0192(5) 0.0391(8) 0.0384(7) 0.0013(5) 0.0010(5) 0.0053(6)
    C23 0.0325(7) 0.0360(7) 0.0290(6) 0.0027(6) -0.0009(5) 0.0006(6)
    C24 0.0382(8) 0.0352(7) 0.0293(7) 0.0044(6) -0.0043(6) -0.0014(6)
    C25 0.0577(12) 0.0508(10) 0.0301(7) -0.0012(9) -0.0062(7) 0.0040(7)
    C26 0.0612(12) 0.0563(12) 0.0341(8) -0.0096(10) 0.0042(8) 0.0078(8)
    C27 0.0425(9) 0.0460(10) 0.0372(8) -0.0031(8) 0.0055(7) 0.0016(7)
    C28 0.0390(8) 0.0473(10) 0.0352(8) 0.0023(7) -0.0091(6) -0.0010(7)
_geom_special_details
;
All e.s.d.'s (except the e.s.d. in the dihedral angle between two l.s. planes)
are estimated using the full covariance matrix. The cell e.s.d.'s are taken
into account individually in the estimation of e.s.d.'s in distances, angles
and torsion angles; correlations between e.s.d.'s in cell parameters are only
used when they are defined by crystal symmetry. An approximate (isotropic)
treatment of cell e.s.d.'s is used for estimating e.s.d.'s involving l.s.
planes.
;
loop_
    _geom_bond_atom_site_label_1
    _geom_bond_atom_site_label_2
    _geom_bond_site_symmetry_2
    _geom_bond_distance
    _geom_bond_publ_flag
    Zn1 O1 . 1.9584(14) yes
    Zn1 O3 . 1.9210(14) yes
    Zn1 N1 . 2.0722(15) yes
    Zn1 N3 . 2.0854(15) yes
    O1 C1 . 1.284(2) n
    O2 C1 . 1.248(2) n
    O3 C9 . 1.278(2) n
    O4 C9 . 1.2410(19) n
    O5 C28 . 1.235(2) ?
    N1 C17 . 1.3350(18) ?
    N1 C21 . 1.338(2) ?
    N2 H2A . 0.8600 ?
    N2 H2B . 0.8600 ?
    N3 C23 . 1.341(2) ?
    N3 C27 . 1.343(2) ?
    N4 C28 . 1.319(2) ?
    N4 H4A . 0.8600 ?
    N4 H4B . 0.8600 ?
    N5 C8 . 1.434(3) ?
    N5 H51 . 0.90(3) ?
    N6 C16 . 1.433(3) ?
    N6 H61 . 0.88(2) ?
    C1 C2 . 1.477(2) ?
    C2 C7 . 1.382(2) ?
    C2 C3 . 1.402(2) ?
    C3 C4 . 1.374(3) ?
    C3 H3 . 0.9300 ?
    C4 H4 . 0.9300 ?
    C5 N5 . 1.369(3) ?
    C5 C4 . 1.403(3) ?
    C6 C5 . 1.404(3) ?
    C6 H6 . 0.9300 ?
    C7 C6 . 1.386(2) ?
    C7 H7 . 0.9300 ?
    C8 H8A . 0.9600 ?
    C8 H8B . 0.9600 ?
    C8 H8C . 0.9600 ?
    C10 C11 . 1.389(2) ?
    C10 C9 . 1.492(2) ?
    C11 C12 . 1.386(2) ?
    C11 H11 . 0.9300 ?
    C12 H12 . 0.9300 ?
    C13 N6 . 1.366(2) ?
    C13 C12 . 1.408(2) ?
    C14 C13 . 1.399(2) ?
    C14 H14 . 0.9300 ?
    C15 C14 . 1.371(2) ?
    C15 C10 . 1.398(2) ?
    C15 H15 . 0.9300 ?
    C16 H16A . 0.9600 ?
    C16 H16B . 0.9600 ?
    C16 H16C . 0.9600 ?
    C17 H17 . 0.9300 ?
    C18 C17 . 1.380(2) ?
    C18 C22 . 1.502(2) ?
    C19 C20 . 1.379(2) ?
    C19 C18 . 1.394(2) ?
    C19 H19 . 0.9300 ?
    C20 H20 . 0.9300 ?
    C21 C20 . 1.383(3) ?
    C21 H21 . 0.9300 ?
    C22 O6 . 1.2333(19) ?
    C22 N2 . 1.320(2) ?
    C23 C24 . 1.387(2) ?
    C23 H23 . 0.9300 ?
    C24 C25 . 1.387(3) ?
    C24 C28 . 1.505(3) ?
    C25 C26 . 1.376(3) ?
    C25 H25 . 0.9300 ?
    C26 H26 . 0.9300 ?
    C27 C26 . 1.379(3) ?
    C27 H27 . 0.9300 ?
loop_
    _geom_angle_atom_site_label_1
    _geom_angle_atom_site_label_2
    _geom_angle_atom_site_label_3
    _geom_angle_site_symmetry_1
    _geom_angle_site_symmetry_3
    _geom_angle
    _geom_angle_publ_flag
    O1 Zn1 N1 . . 96.85(6) yes
    O1 Zn1 N3 . . 105.85(6) yes
    O3 Zn1 O1 . . 143.41(6) yes
    O3 Zn1 N1 . . 105.91(5) yes
    O3 Zn1 N3 . . 95.81(6) yes
    N1 Zn1 N3 . . 104.58(5) yes
    C1 O1 Zn1 . . 105.71(11) ?
    C9 O3 Zn1 . . 117.30(10) ?
    C17 N1 Zn1 . . 119.06(10) ?
    C17 N1 C21 . . 118.13(14) ?
    C21 N1 Zn1 . . 122.69(10) ?
    C22 N2 H2A . . 120.0 ?
    C22 N2 H2B . . 120.0 ?
    H2A N2 H2B . . 120.0 ?
    C23 N3 C27 . . 118.54(15) ?
    C23 N3 Zn1 . . 120.24(11) ?
    C27 N3 Zn1 . . 120.97(12) ?
    C28 N4 H4A . . 120.0 ?
    C28 N4 H4B . . 120.0 ?
    H4A N4 H4B . . 120.0 ?
    C5 N5 C8 . . 125.0(2) ?
    C5 N5 H51 . . 115.8(18) ?
    C8 N5 H51 . . 119.1(18) ?
    C13 N6 C16 . . 123.28(17) ?
    C13 N6 H61 . . 116.0(16) ?
    C16 N6 H61 . . 117.5(16) ?
    O2 C1 O1 . . 120.47(15) n
    O2 C1 C2 . . 121.63(16) ?
    O1 C1 C2 . . 117.86(14) ?
    C7 C2 C3 . . 117.54(15) ?
    C7 C2 C1 . . 121.41(15) ?
    C3 C2 C1 . . 121.04(15) ?
    C4 C3 C2 . . 121.17(16) ?
    C4 C3 H3 . . 119.4 ?
    C2 C3 H3 . . 119.4 ?
    C3 C4 C5 . . 121.00(17) ?
    C3 C4 H4 . . 119.5 ?
    C5 C4 H4 . . 119.5 ?
    N5 C5 C4 . . 119.96(18) ?
    N5 C5 C6 . . 121.96(18) ?
    C4 C5 C6 . . 118.08(16) ?
    C7 C6 C5 . . 119.76(16) ?
    C7 C6 H6 . . 120.1 ?
    C5 C6 H6 . . 120.1 ?
    C2 C7 C6 . . 122.31(16) ?
    C2 C7 H7 . . 118.8 ?
    C6 C7 H7 . . 118.8 ?
    N5 C8 H8A . . 109.5 ?
    N5 C8 H8B . . 109.5 ?
    H8A C8 H8B . . 109.5 ?
    N5 C8 H8C . . 109.5 ?
    H8A C8 H8C . . 109.5 ?
    H8B C8 H8C . . 109.5 ?
    O4 C9 O3 . . 123.17(15) n
    O4 C9 C10 . . 121.35(15) ?
    O3 C9 C10 . . 115.48(13) ?
    C11 C10 C15 . . 117.64(14) ?
    C11 C10 C9 . . 122.18(13) ?
    C15 C10 C9 . . 120.17(14) ?
    C12 C11 C10 . . 121.78(14) ?
    C12 C11 H11 . . 119.1 ?
    C10 C11 H11 . . 119.1 ?
    C11 C12 C13 . . 120.21(15) ?
    C11 C12 H12 . . 119.9 ?
    C13 C12 H12 . . 119.9 ?
    N6 C13 C14 . . 119.28(15) ?
    N6 C13 C12 . . 123.04(15) ?
    C14 C13 C12 . . 117.68(14) ?
    C15 C14 C13 . . 121.36(14) ?
    C15 C14 H14 . . 119.3 ?
    C13 C14 H14 . . 119.3 ?
    C14 C15 C10 . . 121.32(15) ?
    C14 C15 H15 . . 119.3 ?
    C10 C15 H15 . . 119.3 ?
    N6 C16 H16A . . 109.5 ?
    N6 C16 H16B . . 109.5 ?
    H16A C16 H16B . . 109.5 ?
    N6 C16 H16C . . 109.5 ?
    H16A C16 H16C . . 109.5 ?
    H16B C16 H16C . . 109.5 ?
    N1 C17 C18 . . 122.99(13) ?
    N1 C17 H17 . . 118.5 ?
    C18 C17 H17 . . 118.5 ?
    C17 C18 C19 . . 118.71(13) ?
    C17 C18 C22 . . 117.73(13) ?
    C19 C18 C22 . . 123.54(14) ?
    C20 C19 C18 . . 118.31(15) ?
    C20 C19 H19 . . 120.8 ?
    C18 C19 H19 . . 120.8 ?
    C19 C20 C21 . . 119.31(14) ?
    C19 C20 H20 . . 120.3 ?
    C21 C20 H20 . . 120.3 ?
    N1 C21 C20 . . 122.53(14) ?
    N1 C21 H21 . . 118.7 ?
    C20 C21 H21 . . 118.7 ?
    O6 C22 N2 . . 124.08(14) ?
    O6 C22 C18 . . 119.76(14) ?
    N2 C22 C18 . . 116.16(14) ?
    N3 C23 C24 . . 122.98(16) ?
    N3 C23 H23 . . 118.5 ?
    C24 C23 H23 . . 118.5 ?
    C23 C24 C25 . . 117.63(17) ?
    C23 C24 C28 . . 123.21(16) ?
    C25 C24 C28 . . 119.15(15) ?
    C26 C25 C24 . . 119.65(17) ?
    C26 C25 H25 . . 120.2 ?
    C24 C25 H25 . . 120.2 ?
    C25 C26 C27 . . 119.34(18) ?
    C25 C26 H26 . . 120.3 ?
    C27 C26 H26 . . 120.3 ?
    N3 C27 C26 . . 121.83(18) ?
    N3 C27 H27 . . 119.1 ?
    C26 C27 H27 . . 119.1 ?
    O5 C28 N4 . . 122.70(18) ?
    O5 C28 C24 . . 119.20(18) ?
    N4 C28 C24 . . 118.09(15) ?
loop_
    _geom_torsion_atom_site_label_1
    _geom_torsion_atom_site_label_2
    _geom_torsion_atom_site_label_3
    _geom_torsion_atom_site_label_4
    _geom_torsion_site_symmetry_1
    _geom_torsion_site_symmetry_2
    _geom_torsion_site_symmetry_3
    _geom_torsion_site_symmetry_4
    _geom_torsion
    _geom_torsion_publ_flag
    O3 Zn1 O1 C1 . . . . 46.26(16) ?
    N1 Zn1 O1 C1 . . . . 174.95(11) ?
    N3 Zn1 O1 C1 . . . . -77.74(11) ?
    O1 Zn1 O3 C9 . . . . 46.46(17) ?
    N1 Zn1 O3 C9 . . . . -79.85(13) ?
    N3 Zn1 O3 C9 . . . . 173.16(12) ?
    O3 Zn1 N1 C17 . . . . 143.78(11) ?
    O1 Zn1 N1 C17 . . . . -7.29(12) ?
    N3 Zn1 N1 C17 . . . . -115.68(12) ?
    O3 Zn1 N1 C21 . . . . -40.14(14) ?
    O1 Zn1 N1 C21 . . . . 168.79(13) ?
    N3 Zn1 N1 C21 . . . . 60.41(14) ?
    O3 Zn1 N3 C23 . . . . 28.53(13) ?
    O1 Zn1 N3 C23 . . . . 178.74(12) ?
    N1 Zn1 N3 C23 . . . . -79.60(13) ?
    O3 Zn1 N3 C27 . . . . -145.61(14) ?
    O1 Zn1 N3 C27 . . . . 4.61(15) ?
    N1 Zn1 N3 C27 . . . . 106.26(14) ?
    Zn1 O1 C1 O2 . . . . -3.24(19) ?
    Zn1 O1 C1 C2 . . . . 174.63(11) ?
    Zn1 O3 C9 O4 . . . . -3.2(2) ?
    Zn1 O3 C9 C10 . . . . 176.82(10) ?
    C21 N1 C17 C18 . . . . 1.0(2) ?
    Zn1 N1 C17 C18 . . . . 177.25(12) ?
    C17 N1 C21 C20 . . . . 0.4(2) ?
    Zn1 N1 C21 C20 . . . . -175.73(13) ?
    C27 N3 C23 C24 . . . . 0.8(2) ?
    Zn1 N3 C23 C24 . . . . -173.51(12) ?
    C23 N3 C27 C26 . . . . -1.3(3) ?
    Zn1 N3 C27 C26 . . . . 172.97(15) ?
    O2 C1 C2 C7 . . . . 172.14(16) ?
    O1 C1 C2 C7 . . . . -5.7(2) ?
    O2 C1 C2 C3 . . . . -6.5(2) ?
    O1 C1 C2 C3 . . . . 175.65(16) ?
    C7 C2 C3 C4 . . . . -1.3(3) ?
    C1 C2 C3 C4 . . . . 177.42(17) ?
    C3 C2 C7 C6 . . . . 2.7(3) ?
    C1 C2 C7 C6 . . . . -176.01(16) ?
    C2 C3 C4 C5 . . . . -2.0(3) ?
    N5 C5 C4 C3 . . . . -176.6(2) ?
    C6 C5 C4 C3 . . . . 3.9(3) ?
    C4 C5 N5 C8 . . . . 176.6(2) ?
    C6 C5 N5 C8 . . . . -3.9(4) ?
    C7 C6 C5 N5 . . . . 178.0(2) ?
    C7 C6 C5 C4 . . . . -2.6(3) ?
    C2 C7 C6 C5 . . . . -0.8(3) ?
    C11 C10 C9 O4 . . . . -6.2(3) ?
    C15 C10 C9 O4 . . . . 173.48(16) ?
    C11 C10 C9 O3 . . . . 173.75(16) ?
    C15 C10 C9 O3 . . . . -6.6(2) ?
    C15 C10 C11 C12 . . . . 0.3(3) ?
    C9 C10 C11 C12 . . . . 179.99(17) ?
    C10 C11 C12 C13 . . . . -0.7(3) ?
    C14 C13 N6 C16 . . . . 170.4(2) ?
    C12 C13 N6 C16 . . . . -9.6(3) ?
    N6 C13 C12 C11 . . . . -179.86(19) ?
    C14 C13 C12 C11 . . . . 0.2(3) ?
    C15 C14 C13 N6 . . . . -179.25(19) ?
    C15 C14 C13 C12 . . . . 0.7(3) ?
    C14 C15 C10 C11 . . . . 0.6(3) ?
    C14 C15 C10 C9 . . . . -179.10(16) ?
    C10 C15 C14 C13 . . . . -1.1(3) ?
    C19 C18 C17 N1 . . . . -1.6(2) ?
    C22 C18 C17 N1 . . . . 179.83(14) ?
    C17 C18 C22 O6 . . . . 43.7(2) ?
    C19 C18 C22 O6 . . . . -134.76(18) ?
    C17 C18 C22 N2 . . . . -135.66(17) ?
    C19 C18 C22 N2 . . . . 45.9(2) ?
    C20 C19 C18 C17 . . . . 0.9(2) ?
    C20 C19 C18 C22 . . . . 179.33(15) ?
    C18 C19 C20 C21 . . . . 0.4(3) ?
    N1 C21 C20 C19 . . . . -1.1(3) ?
    N3 C23 C24 C25 . . . . 0.8(3) ?
    N3 C23 C24 C28 . . . . -178.69(16) ?
    C23 C24 C25 C26 . . . . -1.8(3) ?
    C28 C24 C25 C26 . . . . 177.67(18) ?
    C23 C24 C28 O5 . . . . -169.02(19) ?
    C25 C24 C28 O5 . . . . 11.5(3) ?
    C23 C24 C28 N4 . . . . 11.6(3) ?
    C25 C24 C28 N4 . . . . -167.84(18) ?
    C24 C25 C26 C27 . . . . 1.4(3) ?
    N3 C27 C26 C25 . . . . 0.2(3) ?
loop_
    _geom_hbond_atom_site_label_D
    _geom_hbond_atom_site_label_H
    _geom_hbond_atom_site_label_A
    _geom_hbond_site_symmetry_A
    _geom_hbond_distance_DH
    _geom_hbond_distance_HA
    _geom_hbond_distance_DA
    _geom_hbond_angle_DHA
    _geom_hbond_publ_flag
    N2 H2B O2 2_656 0.86 2.00 2.839(3) 166 yes
    N4 H4B O6 1_655 0.86 2.12 2.950(3) 161 yes
    N6 H61 O4 1_655 0.88(2) 2.10(2) 2.955(3) 166(2) yes
data_global
_journal_date_recd_electronic     2008-11-30
_journal_date_accepted     2008-12-16
_journal_name_full     'Acta Crystallographica, Section E'
_journal_year     2009
_journal_volume     65
_journal_issue      1
_journal_page_first     m109
_journal_page_last     m110
_journal_paper_category     QM
_journal_coeditor_code     SU2084
_publ_contact_author
;
Dr. Tuncer H\"okelek
Hacettepe University
Department of Physics
06800 Beytepe
Ankara
Turkey
;
_publ_contact_author_email     merzifon@hacettepe.edu.tr
_publ_contact_author_fax     '90(312)2352550'
_publ_contact_author_phone     '90(312)2977242'
_publ_section_title
;
Bis[4-(methylamino)benzoato-\k<i>O</i>]bis(nicotinamide-\k<i>N</i>)zinc(II)
;
loop_
    _publ_author_name
    _publ_author_address
    'Tercan, Bar\?i\,s'
;
Karab\"uk University
Department of Physics
78050 Karab\"uk
Turkey
;
    'H\"okelek, Tuncer'
;
Hacettepe University
Department of Physics
06800 Beytepe
Ankara
Turkey
;
    'Aybirdi, \"Ozg\"ur'
;
Kafkas University
Department of Chemistry
63100 Kars
Turkey
;
    'Necefo\(glu, Hacali'
;
Kafkas University
Department of Chemistry
63100 Kars
Turkey
;
