# Supplementary material for: Bis[4-(methyl­amino)benzoato-κO]bis­(nicotinamide-κN)zinc(II)
Source: Acta Crystallogr Sect E Struct Rep Online. 2008 Dec 20;65(Pt 1):m109–10. doi: 10.1107/S1600536808042852 (PMC2968013; doi:10.1107/S1600536808042852)
Supplement: Supplementary file 2 [file e-65-0m109-Isup2.hkl]

#
# h,k,l, Fo-squared, sigma(Fo-squared), Fc and phi(calc)
#
data_I
_shelx_title ' f2 in P 21/c'
_shelx_refln_list_code          6
_shelx_F_calc_maximum      378.82
_exptl_crystal_F_000      1264.00
_reflns_d_resolution_high  0.5528
 
loop_
 _symmetry_equiv_pos_as_xyz
 'x, y, z'
 '-x, y+1/2, -z+1/2'
 '-x, -y, -z'
 'x, -y-1/2, z-1/2'
 
_cell_length_a     8.0850
_cell_length_b    16.0360
_cell_length_c    21.3330
_cell_angle_alpha  90.000
_cell_angle_beta   95.780
_cell_angle_gamma  90.000
 
loop_
 _refln_index_h
 _refln_index_k
 _refln_index_l
 _refln_F_squared_meas
 _refln_F_squared_sigma
 _refln_F_calc
 _refln_phase_calc
1 0 0 66.33 3.50 7.35 180.0
2 0 0 8355.67 59.41 88.05 180.0
3 0 0 3300.14 39.12 55.10 0.0
4 0 0 3.30 6.40 1.17 180.0
5 0 0 10618.06 99.59 102.90 180.0
6 0 0 4228.99 65.42 63.91 0.0
7 0 0 5683.11 84.65 72.55 0.0
8 0 0 203.91 12.61 16.42 0.0
9 0 0 82.85 10.51 8.21 180.0
10 0 0 1366.23 53.54 38.25 0.0
11 0 0 0.00 20.41 2.49 0.0
12 0 0 377.65 22.76 20.12 180.0
13 0 0 237.84 20.11 14.37 0.0
14 0 0 58.34 19.94 8.77 0.0
1 1 0 2366.15 20.99 45.85 180.0
2 1 0 2906.63 30.42 51.98 180.0
3 1 0 3462.03 40.15 56.45 0.0
4 1 0 758.06 21.53 29.98 180.0
5 1 0 1127.08 29.10 32.21 0.0
6 1 0 1977.84 44.85 44.18 0.0
7 1 0 15.17 12.69 2.72 180.0
8 1 0 601.52 31.33 24.02 180.0
9 1 0 127.71 11.57 11.54 0.0
10 1 0 0.00 19.36 0.28 0.0
11 1 0 140.72 16.41 12.65 180.0
12 1 0 47.34 26.05 7.01 0.0
13 1 0 160.43 19.32 12.29 0.0
14 1 0 0.00 33.90 1.99 0.0
0 2 0 96.29 3.98 8.89 0.0
1 2 0 1244.23 15.70 33.86 0.0
2 2 0 2250.62 26.95 47.08 180.0
3 2 0 4482.77 47.56 63.49 0.0
4 2 0 89.64 5.28 9.56 180.0
5 2 0 31.77 5.61 6.48 0.0
6 2 0 217.49 12.60 14.84 180.0
7 2 0 891.80 33.35 28.16 0.0
8 2 0 13.73 16.51 5.04 180.0
9 2 0 21.92 11.95 5.86 180.0
10 2 0 0.00 22.62 2.26 0.0
11 2 0 67.03 13.38 7.23 0.0
12 2 0 77.12 15.62 8.16 180.0
13 2 0 0.00 28.17 3.50 0.0
14 2 0 0.00 38.02 5.19 180.0
1 3 0 3147.71 30.14 56.57 180.0
2 3 0 5651.27 48.81 70.22 180.0
3 3 0 1528.42 27.17 36.44 0.0
4 3 0 5.58 5.00 1.31 0.0
5 3 0 19.95 5.06 4.01 0.0
6 3 0 1737.18 42.93 41.48 0.0
7 3 0 64.02 8.22 8.20 180.0
8 3 0 467.41 29.24 22.09 180.0
9 3 0 446.34 22.08 21.30 0.0
10 3 0 11.33 20.21 6.35 180.0
11 3 0 420.78 26.76 20.99 180.0
12 3 0 119.57 16.24 10.67 0.0
13 3 0 145.92 21.48 12.57 0.0
14 3 0 11.64 32.77 6.11 180.0
0 4 0 135411.48 637.56 378.78 180.0
1 4 0 9305.53 67.51 96.62 180.0
2 4 0 6465.75 56.01 79.74 0.0
3 4 0 186.82 10.98 14.87 180.0
4 4 0 4.93 6.94 2.15 180.0
5 4 0 6380.12 76.91 77.96 0.0
6 4 0 644.02 26.64 25.68 180.0
7 4 0 6279.27 90.64 79.36 180.0
8 4 0 460.47 28.05 20.00 0.0
9 4 0 167.69 12.98 12.51 0.0
10 4 0 1437.33 54.78 36.38 180.0
11 4 0 17.77 22.05 4.27 0.0
12 4 0 144.73 17.29 12.05 0.0
13 4 0 84.71 16.97 8.73 180.0
14 4 0 50.49 19.07 6.93 180.0
1 5 0 9278.00 72.17 98.92 0.0
2 5 0 745.37 18.08 25.30 0.0
3 5 0 10574.93 87.72 97.63 180.0
4 5 0 1288.01 30.38 37.02 0.0
5 5 0 8.40 8.12 2.69 0.0
6 5 0 583.56 25.62 22.82 180.0
7 5 0 1017.85 37.08 33.78 180.0
8 5 0 425.37 26.83 20.45 0.0
9 5 0 194.18 13.94 13.68 180.0
10 5 0 59.06 11.66 6.35 180.0
11 5 0 34.99 25.17 6.55 0.0
12 5 0 4.00 24.18 1.37 180.0
13 5 0 181.37 20.17 12.37 180.0
14 5 0 0.00 26.33 0.68 180.0
0 6 0 624.27 17.04 25.61 0.0
1 6 0 1015.24 21.47 31.02 180.0
2 6 0 4420.86 50.27 66.28 0.0
3 6 0 1109.70 26.30 32.22 180.0
4 6 0 29.83 4.57 5.81 0.0
5 6 0 15.91 11.12 4.35 180.0
6 6 0 378.35 22.53 19.12 0.0
7 6 0 14.54 13.24 2.88 180.0
8 6 0 21.09 8.19 2.28 0.0
9 6 0 96.81 11.72 9.49 0.0
10 6 0 109.31 13.58 9.56 180.0
11 6 0 35.06 12.98 4.10 180.0
12 6 0 22.39 21.51 4.42 0.0
13 6 0 0.00 31.36 3.80 0.0
14 6 0 28.29 29.11 0.39 180.0
1 7 0 7427.25 67.38 88.33 0.0
2 7 0 3427.56 46.87 58.41 180.0
3 7 0 1343.70 30.55 38.30 180.0
4 7 0 2456.04 45.35 50.88 0.0
5 7 0 15.28 8.77 1.74 180.0
6 7 0 1703.80 45.18 40.11 180.0
7 7 0 402.44 18.69 20.98 0.0
8 7 0 336.25 19.39 17.53 0.0
9 7 0 375.29 21.67 19.64 180.0
10 7 0 82.79 13.71 8.93 180.0
11 7 0 312.58 21.27 17.86 0.0
12 7 0 38.92 26.49 4.53 180.0
13 7 0 21.45 15.54 4.66 180.0
14 7 0 42.18 30.68 3.61 0.0
0 8 0 14949.41 113.87 118.89 0.0
1 8 0 1282.76 27.18 36.73 180.0
2 8 0 4018.45 55.21 65.59 180.0
3 8 0 2625.48 44.89 51.25 0.0
4 8 0 7.30 9.51 2.20 0.0
5 8 0 1081.65 34.33 32.20 180.0
6 8 0 363.52 24.07 19.95 0.0
7 8 0 632.60 31.24 25.16 0.0
8 8 0 1221.87 47.11 34.38 180.0
9 8 0 40.20 9.56 6.36 180.0
10 8 0 627.54 40.59 25.21 0.0
11 8 0 20.92 26.07 6.58 180.0
12 8 0 207.11 21.20 14.38 180.0
13 8 0 188.43 22.98 13.72 0.0
1 9 0 1617.00 33.07 37.85 180.0
2 9 0 51.72 5.72 6.88 180.0
3 9 0 0.00 8.63 2.03 0.0
4 9 0 211.95 12.01 16.11 180.0
5 9 0 28.02 6.82 5.45 180.0
6 9 0 832.07 33.96 29.88 0.0
7 9 0 319.36 19.15 19.03 0.0
8 9 0 34.39 10.33 5.85 0.0
9 9 0 17.36 14.52 2.05 180.0
10 9 0 138.48 15.34 11.56 0.0
11 9 0 26.09 24.69 4.19 180.0
12 9 0 24.87 24.96 3.56 180.0
13 9 0 41.14 33.80 6.46 0.0
0 10 0 34.77 5.78 3.99 180.0
1 10 0 423.63 18.49 21.13 180.0
2 10 0 637.21 24.86 26.19 180.0
3 10 0 922.34 30.30 30.41 0.0
4 10 0 1666.52 41.73 41.72 180.0
5 10 0 0.80 12.26 0.70 0.0
6 10 0 225.79 15.04 15.41 180.0
7 10 0 55.79 10.86 7.19 180.0
8 10 0 205.55 13.49 14.13 180.0
9 10 0 160.17 14.12 11.69 180.0
10 10 0 256.93 18.88 15.14 0.0
11 10 0 29.82 26.27 6.89 0.0
12 10 0 93.23 18.01 9.26 180.0
13 10 0 31.10 21.49 6.55 0.0
1 11 0 3055.68 52.10 57.19 180.0
2 11 0 1669.35 40.76 42.75 0.0
3 11 0 2355.21 51.09 50.44 0.0
4 11 0 946.53 33.78 31.86 180.0
5 11 0 593.16 28.46 24.83 180.0
6 11 0 1345.06 44.15 37.34 0.0
7 11 0 550.08 32.34 23.61 180.0
8 11 0 133.16 13.90 12.06 180.0
9 11 0 237.46 17.78 17.05 0.0
10 11 0 14.61 24.71 4.42 0.0
11 11 0 143.79 16.13 11.24 180.0
12 11 0 0.00 29.89 1.31 0.0
13 11 0 30.30 17.29 5.02 0.0
0 12 0 76.66 6.92 8.44 180.0
1 12 0 67.62 6.94 8.50 180.0
2 12 0 1834.49 44.55 44.72 0.0
3 12 0 1843.39 46.58 44.33 180.0
4 12 0 0.00 10.98 0.73 180.0
5 12 0 181.89 12.47 13.73 0.0
6 12 0 17.08 11.66 1.30 0.0
7 12 0 524.50 23.59 23.36 180.0
8 12 0 810.78 43.67 28.70 0.0
9 12 0 25.75 14.39 4.14 0.0
10 12 0 107.52 14.17 9.63 180.0
11 12 0 0.00 28.22 2.12 180.0
12 12 0 70.43 19.07 8.87 0.0
13 12 0 31.68 28.49 5.10 180.0
1 13 0 0.00 9.80 0.22 0.0
2 13 0 308.21 14.21 19.68 0.0
3 13 0 170.14 11.30 13.26 0.0
4 13 0 58.03 8.38 8.26 0.0
5 13 0 218.22 12.74 15.25 180.0
6 13 0 64.09 9.91 7.85 180.0
7 13 0 86.32 12.32 9.64 180.0
8 13 0 61.32 12.96 8.38 180.0
9 13 0 0.00 21.38 0.77 180.0
10 13 0 43.13 25.36 5.37 0.0
11 13 0 0.00 31.02 0.02 0.0
12 13 0 3.97 28.76 0.72 180.0
13 13 0 40.07 29.41 1.46 180.0
0 14 0 82.66 9.41 9.28 180.0
1 14 0 141.00 9.66 11.01 0.0
2 14 0 0.78 11.07 0.48 180.0
3 14 0 114.53 9.70 11.32 0.0
4 14 0 33.37 8.94 5.86 180.0
5 14 0 263.30 16.67 16.01 0.0
6 14 0 0.00 16.37 0.80 180.0
7 14 0 12.63 17.64 2.78 0.0
8 14 0 121.82 13.80 10.58 0.0
9 14 0 49.17 14.54 7.33 0.0
10 14 0 274.24 20.58 14.69 180.0
11 14 0 28.25 23.46 2.66 0.0
12 14 0 0.00 34.35 2.33 0.0
1 15 0 1141.32 40.23 31.77 0.0
2 15 0 433.05 24.96 22.16 180.0
3 15 0 242.25 12.78 17.08 180.0
4 15 0 873.97 38.64 30.51 0.0
5 15 0 0.00 14.74 3.12 180.0
6 15 0 353.47 21.92 18.70 180.0
7 15 0 225.06 16.11 15.41 0.0
8 15 0 105.51 14.42 9.63 0.0
9 15 0 154.58 18.80 13.24 180.0
10 15 0 15.95 26.27 0.67 0.0
11 15 0 144.98 19.88 11.11 0.0
12 15 0 0.00 29.55 3.45 180.0
0 16 0 478.18 28.32 20.92 0.0
1 16 0 10.97 14.64 3.71 180.0
2 16 0 620.64 32.24 27.05 180.0
3 16 0 157.50 11.44 13.57 0.0
4 16 0 25.95 9.17 5.26 0.0
5 16 0 272.45 15.75 16.76 180.0
6 16 0 6.12 19.22 3.15 180.0
7 16 0 44.90 24.89 9.55 0.0
8 16 0 79.84 13.13 7.93 180.0
9 16 0 105.08 17.99 10.89 180.0
10 16 0 25.79 26.70 6.55 0.0
11 16 0 0.11 29.74 0.03 180.0
12 16 0 0.00 34.02 4.55 180.0
1 17 0 243.08 13.82 15.23 0.0
2 17 0 136.55 11.34 12.21 180.0
3 17 0 108.50 11.42 11.20 180.0
4 17 0 60.12 10.71 8.01 0.0
5 17 0 9.63 17.26 2.23 0.0
6 17 0 103.79 13.07 10.09 0.0
7 17 0 0.00 20.91 2.25 180.0
8 17 0 61.99 14.43 7.91 0.0
9 17 0 81.07 14.02 4.52 180.0
10 17 0 1.32 24.53 1.74 180.0
11 17 0 0.00 29.98 1.96 0.0
0 18 0 697.23 38.85 26.38 0.0
1 18 0 150.41 12.87 12.20 180.0
2 18 0 346.90 19.67 19.15 180.0
3 18 0 54.66 10.29 6.31 0.0
4 18 0 0.00 16.32 3.34 0.0
5 18 0 137.56 13.67 11.11 180.0
6 18 0 34.41 17.73 4.18 0.0
7 18 0 5.14 23.21 3.20 0.0
8 18 0 26.20 20.50 2.28 180.0
9 18 0 52.75 29.92 9.90 180.0
10 18 0 44.34 17.99 7.06 0.0
11 18 0 14.05 33.03 2.48 180.0
1 19 0 277.45 18.83 15.32 180.0
2 19 0 17.73 17.56 1.91 0.0
3 19 0 4.39 17.25 0.94 0.0
4 19 0 209.54 16.42 16.54 180.0
5 19 0 0.00 20.30 4.17 0.0
6 19 0 155.21 18.12 13.62 0.0
7 19 0 34.27 29.80 9.47 180.0
8 19 0 5.79 24.43 1.01 180.0
9 19 0 77.73 17.24 8.89 0.0
10 19 0 38.37 14.90 3.12 180.0
0 20 0 19.05 15.69 2.73 180.0
1 20 0 15.21 18.54 3.85 0.0
2 20 0 56.12 10.67 6.51 0.0
3 20 0 27.28 15.92 3.36 0.0
4 20 0 10.98 14.64 5.27 180.0
5 20 0 57.76 30.05 10.02 0.0
6 20 0 0.00 22.50 3.77 180.0
7 20 0 36.98 24.16 4.91 180.0
8 20 0 29.66 20.02 6.18 0.0
9 20 0 10.93 26.82 2.37 0.0
10 20 0 5.32 18.60 0.29 0.0
1 21 0 1.87 18.34 0.30 180.0
2 21 0 26.12 16.62 4.09 180.0
3 21 0 0.00 19.59 4.55 0.0
4 21 0 0.00 22.72 1.52 0.0
5 21 0 32.43 13.42 5.64 180.0
6 21 0 22.87 18.97 1.45 0.0
7 21 0 0.41 28.46 3.71 180.0
8 21 0 32.00 23.76 2.54 180.0
9 21 0 25.26 28.53 3.83 0.0
10 21 0 25.86 29.58 0.43 180.0
0 22 0 307.79 20.01 16.72 180.0
1 22 0 170.17 16.42 12.45 0.0
2 22 0 164.68 16.19 13.76 0.0
3 22 0 14.97 18.18 0.99 180.0
4 22 0 11.45 22.86 5.82 180.0
5 22 0 93.45 16.77 10.10 0.0
6 22 0 28.49 20.46 2.12 180.0
7 22 0 15.05 28.02 4.40 180.0
8 22 0 10.77 31.45 4.34 0.0
9 22 0 21.38 32.85 5.18 0.0
1 23 0 91.46 16.75 9.97 0.0
2 23 0 14.73 12.10 1.99 0.0
3 23 0 33.51 21.23 4.81 180.0
4 23 0 65.47 15.01 8.98 0.0
5 23 0 0.00 20.72 0.93 0.0
6 23 0 73.13 17.21 8.39 180.0
7 23 0 4.72 24.87 2.72 0.0
8 23 0 1.24 25.72 1.46 0.0
0 24 0 0.00 21.31 0.35 180.0
1 24 0 0.00 24.11 1.95 180.0
2 24 0 13.07 21.76 4.62 0.0
3 24 0 0.00 21.43 0.79 180.0
4 24 0 0.00 19.18 0.29 180.0
5 24 0 0.00 22.62 0.95 180.0
6 24 0 22.98 16.26 6.63 0.0
7 24 0 1.11 30.89 0.26 180.0
8 24 0 17.61 26.37 1.17 0.0
1 25 0 0.00 24.87 2.85 0.0
2 25 0 14.45 25.24 1.83 180.0
3 25 0 0.00 25.99 1.10 180.0
4 25 0 27.62 21.29 0.65 0.0
5 25 0 11.06 23.39 1.06 180.0
6 25 0 1.97 22.48 1.07 180.0
7 25 0 0.00 30.68 1.48 0.0
0 26 0 28.55 28.10 4.98 0.0
1 26 0 3.68 21.13 1.71 180.0
2 26 0 124.88 18.07 9.71 180.0
3 26 0 76.36 14.83 5.75 0.0
4 26 0 0.00 27.77 0.16 180.0
5 26 0 29.26 25.62 1.52 180.0
6 26 0 0.00 26.96 0.78 0.0
1 27 0 32.60 25.17 3.04 180.0
2 27 0 8.02 26.05 0.69 180.0
3 27 0 45.93 15.17 4.75 0.0
4 27 0 27.58 26.15 5.17 180.0
5 27 0 51.92 12.05 1.71 180.0
0 28 0 36.32 25.39 1.32 180.0
1 28 0 0.00 27.24 0.30 180.0
2 28 0 13.79 20.78 1.81 180.0
3 28 0 12.50 24.66 0.93 0.0
-14 1 1 0.00 32.85 4.20 0.0
-13 1 1 8.65 30.43 5.99 180.0
-12 1 1 4.74 25.77 4.18 180.0
-11 1 1 71.98 14.29 8.66 0.0
-10 1 1 12.80 16.88 2.51 180.0
-9 1 1 459.43 30.91 22.41 180.0
-8 1 1 199.67 12.10 15.97 0.0
-7 1 1 225.19 14.33 15.69 180.0
-6 1 1 577.50 25.00 24.97 180.0
-5 1 1 1074.32 29.23 31.03 180.0
-4 1 1 7440.21 72.34 82.36 0.0
-3 1 1 427.69 13.66 18.75 180.0
-2 1 1 14244.44 88.71 115.20 180.0
-1 1 1 2859.71 24.40 51.68 0.0
1 1 1 11503.93 65.95 104.61 180.0
2 1 1 36.77 2.46 4.79 0.0
3 1 1 9698.56 75.80 93.04 0.0
4 1 1 10528.30 89.34 95.40 180.0
5 1 1 1356.60 32.68 37.73 180.0
6 1 1 1570.73 39.77 38.46 0.0
7 1 1 268.98 14.39 15.41 0.0
8 1 1 630.36 31.72 24.93 180.0
9 1 1 92.77 11.68 10.62 0.0
10 1 1 431.28 25.61 22.22 0.0
11 1 1 162.81 17.03 13.50 180.0
12 1 1 34.54 19.02 7.52 180.0
13 1 1 48.51 17.19 8.16 0.0
14 1 1 11.42 31.55 3.28 180.0
-14 2 1 10.47 33.26 3.93 0.0
-13 2 1 302.02 23.59 16.92 180.0
-12 2 1 15.41 21.35 2.27 0.0
-11 2 1 80.79 14.29 9.11 0.0
-10 2 1 335.24 18.40 18.91 180.0
-9 2 1 45.93 8.16 3.99 180.0
-8 2 1 2026.69 55.44 46.75 0.0
-7 2 1 3353.06 64.21 58.26 180.0
-6 2 1 4760.85 69.89 68.33 180.0
-5 2 1 5695.54 70.03 74.99 0.0
-4 2 1 7155.00 71.05 77.87 180.0
-3 2 1 3262.73 40.05 56.91 180.0
-2 2 1 3898.90 37.77 59.63 0.0
-1 2 1 9273.88 58.80 94.34 0.0
0 2 1 11877.83 46.77 106.78 180.0
1 2 1 18600.00 102.01 135.09 180.0
2 2 1 2039.65 25.97 45.10 0.0
3 2 1 3908.94 43.89 60.04 180.0
4 2 1 3376.57 46.15 55.57 180.0
5 2 1 7273.45 80.36 82.90 0.0
6 2 1 174.34 11.01 12.17 0.0
7 2 1 5370.92 83.68 74.38 180.0
8 2 1 474.13 29.39 22.95 0.0
9 2 1 550.75 31.55 23.07 0.0
10 2 1 994.13 49.54 31.34 180.0
11 2 1 314.43 19.23 17.41 180.0
12 2 1 188.61 19.79 13.65 0.0
13 2 1 54.08 28.23 6.01 180.0
14 2 1 217.35 22.22 13.99 180.0
-14 3 1 21.86 22.01 1.55 180.0
-13 3 1 54.44 17.89 7.23 0.0
-12 3 1 0.00 24.44 1.06 180.0
-11 3 1 10.34 20.33 1.14 0.0
-10 3 1 65.15 11.25 6.58 180.0
-9 3 1 703.16 36.38 25.54 0.0
-8 3 1 0.02 12.40 0.02 180.0
-7 3 1 134.37 10.15 9.84 0.0
-6 3 1 1294.64 37.85 36.34 0.0
-5 3 1 1.83 7.63 0.52 180.0
-4 3 1 10379.53 90.90 97.40 180.0
-3 3 1 2500.52 35.41 46.30 0.0
-2 3 1 987.72 18.62 32.75 0.0
-1 3 1 12372.25 76.91 110.63 180.0
0 3 1 3758.84 99.74 60.31 0.0
1 3 1 3.75 2.03 2.27 180.0
2 3 1 15.53 2.34 3.25 0.0
3 3 1 0.01 5.35 0.10 180.0
4 3 1 1141.76 27.39 34.24 0.0
5 3 1 265.90 15.62 16.87 0.0
6 3 1 2883.64 54.66 51.26 180.0
7 3 1 28.72 8.73 6.28 0.0
8 3 1 24.03 7.27 3.38 0.0
9 3 1 56.73 9.94 7.34 180.0
10 3 1 53.16 12.09 7.08 180.0
11 3 1 275.26 18.54 16.24 0.0
12 3 1 0.00 27.89 0.15 0.0
13 3 1 0.00 30.48 2.12 180.0
14 3 1 0.00 30.04 0.45 180.0
-14 4 1 0.00 28.52 4.59 180.0
-13 4 1 2.72 29.91 1.89 180.0
-12 4 1 67.11 14.74 6.69 180.0
-11 4 1 43.28 12.88 6.89 0.0
-10 4 1 0.50 21.62 0.67 0.0
-9 4 1 21.22 15.14 2.08 180.0
-8 4 1 237.39 13.18 14.79 0.0
-7 4 1 265.46 15.80 16.95 0.0
-6 4 1 178.97 11.87 13.28 180.0
-5 4 1 108.53 7.36 10.96 0.0
-4 4 1 831.57 23.59 27.05 0.0
-3 4 1 3338.60 42.70 54.46 180.0
-2 4 1 28.36 2.79 5.07 0.0
-1 4 1 3562.95 35.14 60.25 180.0
0 4 1 3845.66 60.53 58.86 0.0
1 4 1 5931.85 50.94 75.68 0.0
2 4 1 674.30 16.53 24.37 0.0
3 4 1 49.22 3.84 7.62 180.0
4 4 1 360.66 16.14 16.07 0.0
5 4 1 5.65 8.13 5.20 0.0
6 4 1 45.78 7.35 6.68 180.0
7 4 1 180.81 12.07 12.44 0.0
8 4 1 107.36 10.54 10.03 0.0
9 4 1 6.95 15.75 2.46 0.0
10 4 1 30.39 19.10 2.87 180.0
11 4 1 14.90 21.34 1.62 0.0
12 4 1 22.16 19.04 1.20 180.0
13 4 1 24.08 15.32 1.55 180.0
14 4 1 28.88 28.08 1.59 0.0
-14 5 1 10.39 34.98 7.16 180.0
-13 5 1 28.80 28.36 4.76 0.0
-12 5 1 25.22 25.90 5.56 0.0
-11 5 1 163.46 17.20 13.93 180.0
-10 5 1 79.12 11.78 8.10 180.0
-9 5 1 115.21 12.25 10.98 0.0
-8 5 1 216.29 13.13 14.74 180.0
-7 5 1 1269.32 41.09 35.26 180.0
-6 5 1 4938.15 73.93 69.81 0.0
-5 5 1 0.28 7.85 0.22 180.0
-4 5 1 3973.95 54.57 62.18 180.0
-3 5 1 29.20 4.41 4.93 180.0
-2 5 1 1009.07 21.44 32.32 0.0
-1 5 1 10218.32 77.90 104.36 180.0
0 5 1 7382.42 72.45 81.62 180.0
1 5 1 618.27 16.14 27.63 0.0
2 5 1 304.49 12.41 18.86 180.0
3 5 1 5953.26 61.74 74.91 180.0
4 5 1 3872.01 54.11 61.26 0.0
5 5 1 350.65 19.01 19.74 0.0
6 5 1 4732.51 72.43 67.65 180.0
7 5 1 82.54 9.34 8.04 0.0
8 5 1 368.26 19.57 19.41 0.0
9 5 1 78.84 11.15 9.06 180.0
10 5 1 112.87 14.73 10.29 180.0
11 5 1 9.75 19.19 2.36 0.0
12 5 1 0.00 29.69 3.24 0.0
13 5 1 100.85 17.64 9.52 180.0
14 5 1 0.00 33.56 0.91 180.0
-14 6 1 0.00 33.46 0.38 180.0
-13 6 1 145.16 18.60 10.69 0.0
-12 6 1 95.81 15.22 8.82 180.0
-11 6 1 0.00 24.66 0.63 180.0
-10 6 1 202.71 15.91 15.05 0.0
-9 6 1 49.28 11.01 6.27 0.0
-8 6 1 928.40 38.71 31.22 180.0
-7 6 1 1268.05 42.00 36.44 0.0
-6 6 1 1894.72 46.34 43.29 0.0
-5 6 1 3122.43 54.97 56.80 180.0
-4 6 1 25.33 4.94 5.77 180.0
-3 6 1 6462.21 67.62 80.22 0.0
-2 6 1 1293.49 25.77 35.63 180.0
-1 6 1 4178.87 44.89 67.75 180.0
0 6 1 49842.52 1212.70 218.45 0.0
1 6 1 8314.20 69.51 89.49 0.0
2 6 1 10515.48 86.71 103.84 180.0
3 6 1 403.87 16.71 20.79 0.0
4 6 1 1559.41 34.66 39.46 0.0
5 6 1 6415.07 80.63 79.78 180.0
6 6 1 7.17 9.83 1.04 180.0
7 6 1 4732.62 80.68 68.37 0.0
8 6 1 10.28 14.65 2.95 0.0
9 6 1 357.31 20.77 19.38 180.0
10 6 1 214.25 16.09 14.51 0.0
11 6 1 186.94 18.98 14.35 0.0
12 6 1 168.05 20.89 14.92 180.0
13 6 1 39.94 27.45 5.44 0.0
14 6 1 92.92 19.85 9.53 0.0
-14 7 1 0.00 31.89 3.51 180.0
-13 7 1 19.15 28.74 2.39 180.0
-12 7 1 0.00 28.02 3.92 180.0
-11 7 1 0.00 24.03 0.22 180.0
-10 7 1 13.06 18.57 0.92 0.0
-9 7 1 57.18 12.00 7.99 180.0
-8 7 1 11.22 15.04 0.64 180.0
-7 7 1 606.56 31.54 25.21 180.0
-6 7 1 13.78 11.01 4.16 180.0
-5 7 1 774.48 28.92 28.11 180.0
-4 7 1 741.62 25.97 29.52 0.0
-3 7 1 65.65 5.10 6.04 0.0
-2 7 1 776.60 21.57 27.42 180.0
-1 7 1 1046.42 22.88 33.54 0.0
0 7 1 521.45 11.94 21.42 0.0
1 7 1 1467.80 27.38 37.80 180.0
2 7 1 161.76 8.11 13.16 180.0
3 7 1 192.27 13.01 11.21 180.0
4 7 1 1255.34 32.03 34.44 180.0
5 7 1 491.68 22.75 21.86 0.0
6 7 1 340.40 20.64 17.69 0.0
7 7 1 37.69 9.57 6.20 180.0
8 7 1 159.38 12.00 11.49 180.0
9 7 1 25.92 10.19 5.29 0.0
10 7 1 0.00 19.88 2.37 180.0
11 7 1 146.45 17.50 11.78 180.0
12 7 1 0.00 25.52 2.00 0.0
13 7 1 40.66 28.99 6.15 0.0
14 7 1 0.00 38.50 1.05 180.0
-14 8 1 0.00 34.12 1.15 0.0
-13 8 1 34.32 19.97 3.04 0.0
-12 8 1 0.00 26.58 2.74 0.0
-11 8 1 109.05 15.60 9.49 180.0
-10 8 1 0.00 22.45 2.44 0.0
-9 8 1 6.96 17.35 0.58 0.0
-8 8 1 525.47 23.37 22.30 180.0
-7 8 1 105.85 9.57 10.67 0.0
-6 8 1 141.12 9.75 10.52 0.0
-5 8 1 752.23 30.83 28.51 180.0
-4 8 1 36.17 5.75 6.28 180.0
-3 8 1 427.97 18.93 20.76 0.0
-2 8 1 189.15 9.74 12.61 0.0
-1 8 1 11.05 3.97 3.23 0.0
0 8 1 1621.70 61.99 35.91 180.0
1 8 1 13.49 3.56 2.34 0.0
2 8 1 304.66 16.79 18.24 180.0
3 8 1 230.42 15.09 12.33 180.0
4 8 1 693.61 25.01 26.91 0.0
5 8 1 481.45 24.44 22.62 180.0
6 8 1 43.87 7.66 7.24 0.0
7 8 1 125.22 10.20 11.14 0.0
8 8 1 81.42 11.61 8.82 180.0
9 8 1 60.75 12.53 7.62 180.0
10 8 1 10.14 20.56 1.71 180.0
11 8 1 26.85 23.59 2.79 0.0
12 8 1 0.00 27.30 2.68 180.0
13 8 1 37.16 27.00 2.75 0.0
-13 9 1 1.91 29.98 1.11 180.0
-12 9 1 58.63 31.63 10.77 180.0
-11 9 1 389.22 24.48 19.82 0.0
-10 9 1 12.29 28.75 8.64 0.0
-9 9 1 84.93 12.38 9.21 180.0
-8 9 1 76.33 10.99 8.14 0.0
-7 9 1 796.20 37.71 29.61 0.0
-6 9 1 1145.30 39.93 32.34 180.0
-5 9 1 223.04 12.75 14.66 180.0
-4 9 1 1952.56 43.93 44.13 0.0
-3 9 1 976.03 28.46 30.72 0.0
-2 9 1 0.94 4.47 0.93 180.0
-1 9 1 4522.98 58.23 65.22 0.0
0 9 1 1407.35 22.47 37.60 0.0
1 9 1 1024.00 26.90 33.70 180.0
2 9 1 55.35 5.59 7.46 180.0
3 9 1 438.25 21.29 21.83 0.0
4 9 1 383.21 21.30 19.96 180.0
5 9 1 2.19 10.02 1.70 180.0
6 9 1 2326.33 55.79 48.48 0.0
7 9 1 447.63 29.20 22.39 0.0
8 9 1 1085.70 45.38 34.00 180.0
9 9 1 9.49 16.58 1.83 0.0
10 9 1 89.29 14.45 9.10 0.0
11 9 1 210.52 19.41 14.70 180.0
12 9 1 15.37 29.46 4.15 0.0
13 9 1 228.97 23.87 15.61 0.0
-13 10 1 43.75 28.11 3.12 180.0
-12 10 1 0.00 29.03 2.31 0.0
-11 10 1 159.85 16.02 10.88 0.0
-10 10 1 539.68 27.92 22.00 180.0
-9 10 1 32.65 17.82 3.86 0.0
-8 10 1 395.67 22.00 20.04 0.0
-7 10 1 862.81 38.84 29.37 180.0
-6 10 1 498.59 29.07 22.40 180.0
-5 10 1 3790.87 67.53 61.64 0.0
-4 10 1 46.79 6.87 6.71 0.0
-3 10 1 1087.37 32.59 33.39 180.0
-2 10 1 1306.96 34.41 36.04 0.0
-1 10 1 172.17 9.85 13.48 0.0
0 10 1 6669.26 152.55 81.17 180.0
1 10 1 2699.11 45.64 50.87 180.0
2 10 1 5784.26 75.03 79.29 0.0
3 10 1 13.29 10.62 3.02 0.0
4 10 1 37.01 6.72 6.72 180.0
5 10 1 3152.18 61.54 56.15 0.0
6 10 1 4.42 12.96 0.65 0.0
7 10 1 2276.48 60.42 48.05 180.0
8 10 1 0.00 17.06 3.45 0.0
9 10 1 521.87 27.71 22.65 0.0
10 10 1 52.47 28.00 8.36 180.0
11 10 1 25.00 22.31 0.82 180.0
12 10 1 9.13 29.02 6.68 0.0
13 10 1 2.34 28.97 0.25 0.0
-13 11 1 44.36 31.86 3.22 0.0
-12 11 1 38.57 15.96 5.96 0.0
-11 11 1 9.07 24.39 0.46 180.0
-10 11 1 0.00 23.83 0.89 0.0
-9 11 1 56.22 11.03 6.45 0.0
-8 11 1 16.68 19.40 2.82 0.0
-7 11 1 0.00 17.89 2.87 0.0
-6 11 1 374.09 18.84 20.19 0.0
-5 11 1 27.02 15.00 6.40 0.0
-4 11 1 37.92 7.07 7.07 0.0
-3 11 1 881.97 31.11 30.61 0.0
-2 11 1 18.10 11.61 5.89 180.0
-1 11 1 483.10 22.04 23.81 180.0
0 11 1 705.95 18.15 26.10 0.0
1 11 1 35.70 6.21 5.79 0.0
2 11 1 381.60 20.52 20.07 0.0
3 11 1 65.38 6.76 7.34 0.0
4 11 1 7.27 10.81 1.13 0.0
5 11 1 98.31 9.60 10.80 0.0
6 11 1 22.45 18.05 6.95 180.0
7 11 1 0.00 16.95 1.43 180.0
8 11 1 80.00 12.36 8.32 0.0
9 11 1 7.18 15.23 0.46 0.0
10 11 1 28.06 21.73 5.88 0.0
11 11 1 20.87 26.98 3.14 0.0
12 11 1 0.00 33.29 5.52 180.0
13 11 1 0.34 26.89 0.05 180.0
-13 12 1 0.00 36.77 0.21 0.0
-12 12 1 27.71 23.43 1.56 0.0
-11 12 1 24.70 30.68 7.80 0.0
-10 12 1 49.97 13.58 6.23 180.0
-9 12 1 12.18 18.93 2.20 0.0
-8 12 1 346.70 23.01 19.13 0.0
-7 12 1 25.85 22.41 7.98 180.0
-6 12 1 218.93 13.81 15.63 180.0
-5 12 1 526.13 29.90 22.32 0.0
-4 12 1 40.77 7.75 6.77 0.0
-3 12 1 365.51 23.48 19.31 180.0
-2 12 1 782.89 28.62 29.94 0.0
-1 12 1 300.09 19.39 17.33 0.0
0 12 1 68.49 4.97 8.63 180.0
1 12 1 284.19 18.52 17.30 180.0
2 12 1 2083.53 47.24 49.02 0.0
3 12 1 629.73 28.52 26.66 180.0
4 12 1 526.66 27.30 22.53 180.0
5 12 1 729.71 33.96 28.13 0.0
6 12 1 0.00 15.29 0.45 0.0
7 12 1 208.75 14.21 14.46 180.0
8 12 1 11.93 12.52 3.19 0.0
9 12 1 41.74 10.89 4.65 0.0
10 12 1 6.13 28.22 6.63 0.0
11 12 1 23.49 26.46 0.71 0.0
12 12 1 19.46 25.81 1.80 180.0
13 12 1 24.53 28.24 2.35 0.0
-13 13 1 0.00 33.44 0.97 0.0
-12 13 1 60.16 16.73 5.92 0.0
-11 13 1 73.94 17.23 8.42 180.0
-10 13 1 0.00 24.04 1.77 180.0
-9 13 1 176.08 16.28 12.92 0.0
-8 13 1 3.79 17.08 1.09 0.0
-7 13 1 619.89 36.31 24.44 180.0
-6 13 1 611.46 35.68 26.18 0.0
-5 13 1 265.85 15.58 15.90 0.0
-4 13 1 1724.21 48.83 43.10 180.0
-3 13 1 22.21 15.60 6.59 180.0
-2 13 1 946.78 32.12 31.53 0.0
-1 13 1 937.17 33.03 30.45 180.0
0 13 1 71.78 8.55 7.62 180.0
1 13 1 810.54 30.66 29.61 0.0
2 13 1 239.36 12.61 15.66 0.0
3 13 1 0.23 12.40 1.09 180.0
4 13 1 382.84 18.60 19.68 0.0
5 13 1 1.23 12.87 0.95 0.0
6 13 1 1294.94 48.28 35.86 180.0
7 13 1 58.74 11.66 7.88 180.0
8 13 1 519.62 26.90 23.49 0.0
9 13 1 23.14 20.56 4.19 180.0
10 13 1 17.76 20.58 1.44 180.0
11 13 1 106.92 19.19 10.36 0.0
12 13 1 0.00 23.89 0.44 0.0
-12 14 1 23.13 29.03 4.96 180.0
-11 14 1 15.48 27.99 5.84 180.0
-10 14 1 48.72 31.62 10.04 0.0
-9 14 1 39.51 25.41 6.47 0.0
-8 14 1 168.05 16.02 12.37 180.0
-7 14 1 92.67 11.29 8.82 0.0
-6 14 1 234.90 14.43 15.23 0.0
-5 14 1 133.33 11.82 12.26 180.0
-4 14 1 514.36 30.73 23.17 180.0
-3 14 1 33.72 8.28 7.19 0.0
-2 14 1 145.85 9.10 12.48 180.0
-1 14 1 737.86 31.14 26.48 180.0
0 14 1 1575.71 31.74 39.33 0.0
1 14 1 15.36 12.67 6.02 0.0
2 14 1 1852.34 48.56 45.90 180.0
3 14 1 53.49 8.25 7.46 0.0
4 14 1 29.38 16.46 6.45 0.0
5 14 1 1094.74 41.87 33.11 180.0
6 14 1 19.68 8.32 1.78 0.0
7 14 1 244.23 14.90 15.17 0.0
8 14 1 146.29 16.37 12.12 180.0
9 14 1 94.68 16.07 10.90 180.0
10 14 1 0.00 25.98 0.84 180.0
11 14 1 23.69 21.01 1.77 180.0
12 14 1 15.92 38.11 6.56 180.0
-12 15 1 0.00 31.63 2.49 180.0
-11 15 1 22.62 22.62 1.63 0.0
-10 15 1 79.39 17.85 7.75 180.0
-9 15 1 49.42 27.45 7.24 0.0
-8 15 1 0.00 22.11 1.73 0.0
-7 15 1 32.05 12.10 5.98 180.0
-6 15 1 8.18 15.20 1.14 180.0
-5 15 1 0.00 16.15 0.14 180.0
-4 15 1 29.43 15.07 5.50 180.0
-3 15 1 203.82 12.41 15.02 0.0
-2 15 1 142.46 9.96 13.06 180.0
-1 15 1 399.37 18.84 21.52 0.0
0 15 1 32.97 5.86 3.92 180.0
1 15 1 55.27 8.66 7.90 180.0
2 15 1 9.55 10.42 0.28 0.0
3 15 1 25.79 7.63 4.35 180.0
4 15 1 0.00 16.50 1.99 0.0
5 15 1 85.28 10.46 8.47 0.0
6 15 1 2.06 17.20 0.03 180.0
7 15 1 109.75 14.45 9.99 0.0
8 15 1 0.17 21.03 2.51 180.0
9 15 1 10.11 21.70 2.37 180.0
10 15 1 5.44 26.83 2.70 0.0
11 15 1 0.00 30.18 2.11 180.0
12 15 1 0.00 32.61 0.67 0.0
-12 16 1 0.00 30.42 2.22 180.0
-11 16 1 0.19 28.55 0.04 180.0
-10 16 1 16.78 29.01 2.79 0.0
-9 16 1 41.56 22.06 4.03 180.0
-8 16 1 246.36 19.13 14.83 180.0
-7 16 1 33.71 22.77 8.14 0.0
-6 16 1 35.35 20.19 6.81 0.0
-5 16 1 256.41 15.25 16.08 180.0
-4 16 1 22.91 13.53 0.90 180.0
-3 16 1 215.01 13.42 14.93 0.0
-2 16 1 196.80 11.70 14.78 180.0
-1 16 1 1247.20 43.53 35.19 180.0
0 16 1 99.43 9.43 9.76 0.0
1 16 1 0.00 13.57 3.64 0.0
2 16 1 149.24 11.12 12.72 180.0
3 16 1 38.08 8.77 5.68 0.0
4 16 1 106.27 12.25 10.51 0.0
5 16 1 615.32 36.77 25.71 180.0
6 16 1 24.38 12.92 3.58 180.0
7 16 1 100.72 13.28 10.07 0.0
8 16 1 0.00 24.97 3.47 180.0
9 16 1 145.42 19.36 12.12 180.0
10 16 1 0.00 25.54 1.33 0.0
11 16 1 26.91 22.77 5.32 0.0
12 16 1 1.18 34.52 6.32 180.0
-11 17 1 65.19 17.76 7.86 0.0
-10 17 1 0.00 28.88 0.02 180.0
-9 17 1 235.84 20.87 15.27 180.0
-8 17 1 21.08 24.70 3.33 0.0
-7 17 1 130.01 14.64 10.64 0.0
-6 17 1 39.63 22.26 6.78 180.0
-5 17 1 33.45 9.71 5.24 180.0
-4 17 1 203.47 15.17 15.16 0.0
-3 17 1 24.54 13.80 4.66 180.0
-2 17 1 631.49 33.13 24.63 180.0
-1 17 1 185.82 12.82 13.23 0.0
0 17 1 130.05 16.57 10.41 0.0
1 17 1 930.55 39.87 30.91 180.0
2 17 1 13.25 12.48 3.47 0.0
3 17 1 156.06 11.85 13.15 0.0
4 17 1 119.22 12.79 11.52 180.0
5 17 1 440.22 24.39 20.70 180.0
6 17 1 409.19 24.20 19.84 0.0
7 17 1 39.18 12.61 7.22 0.0
8 17 1 129.74 16.39 11.91 180.0
9 17 1 0.32 24.77 0.14 0.0
10 17 1 47.06 24.04 7.06 0.0
11 17 1 37.70 37.76 8.31 180.0
-11 18 1 31.10 31.30 4.64 0.0
-10 18 1 31.79 21.49 6.22 180.0
-9 18 1 2.71 24.17 2.68 180.0
-8 18 1 10.11 17.50 4.70 0.0
-7 18 1 0.00 19.66 2.29 180.0
-6 18 1 187.87 15.53 13.89 180.0
-5 18 1 97.33 14.16 11.72 0.0
-4 18 1 120.31 11.46 10.70 0.0
-3 18 1 104.17 11.64 10.39 180.0
-2 18 1 73.41 10.58 8.07 0.0
-1 18 1 14.50 20.12 7.14 0.0
0 18 1 83.32 8.48 9.10 180.0
1 18 1 0.00 17.70 1.94 180.0
2 18 1 14.25 17.51 5.78 0.0
3 18 1 20.91 14.55 4.19 180.0
4 18 1 9.87 16.88 5.53 0.0
5 18 1 48.11 11.52 6.78 0.0
6 18 1 1.44 21.62 3.09 180.0
7 18 1 35.52 12.87 5.57 180.0
8 18 1 37.52 26.12 8.30 0.0
9 18 1 34.07 28.52 5.72 0.0
10 18 1 40.80 22.71 4.62 180.0
11 18 1 23.88 32.42 3.44 0.0
-11 19 1 6.23 30.03 1.94 180.0
-10 19 1 46.91 23.59 1.51 180.0
-9 19 1 20.02 26.08 1.95 180.0
-8 19 1 5.87 21.22 1.68 180.0
-7 19 1 15.90 19.97 1.65 0.0
-6 19 1 17.48 21.74 4.15 180.0
-5 19 1 23.40 21.31 4.51 180.0
-4 19 1 3.04 19.44 5.07 0.0
-3 19 1 16.89 17.89 5.59 180.0
-2 19 1 428.64 23.01 21.76 180.0
-1 19 1 23.78 14.72 2.16 180.0
0 19 1 26.92 8.85 4.55 0.0
1 19 1 33.70 10.13 4.43 180.0
2 19 1 0.00 17.63 1.12 0.0
3 19 1 25.98 14.35 2.97 180.0
4 19 1 21.75 19.29 6.03 180.0
5 19 1 17.91 18.65 1.70 180.0
6 19 1 0.00 23.73 1.49 180.0
7 19 1 38.64 23.17 6.16 180.0
8 19 1 21.80 23.29 3.19 180.0
9 19 1 0.00 27.91 0.42 180.0
10 19 1 20.49 28.58 3.57 0.0
-10 20 1 49.66 17.02 5.60 180.0
-9 20 1 0.00 33.35 0.11 180.0
-8 20 1 173.52 20.64 13.64 0.0
-7 20 1 30.42 26.12 4.96 180.0
-6 20 1 22.99 19.36 4.68 180.0
-5 20 1 52.09 13.24 6.68 0.0
-4 20 1 0.00 20.39 3.02 180.0
-3 20 1 52.83 11.74 7.80 180.0
-2 20 1 122.66 13.51 11.93 0.0
-1 20 1 86.94 12.57 9.82 0.0
0 20 1 0.00 12.77 1.16 180.0
1 20 1 38.35 19.86 6.88 180.0
2 20 1 115.53 13.04 10.21 0.0
3 20 1 23.47 20.90 6.19 180.0
4 20 1 33.34 23.03 6.82 180.0
5 20 1 189.26 15.40 13.25 0.0
6 20 1 26.38 20.11 4.54 0.0
7 20 1 26.86 24.93 5.97 180.0
8 20 1 17.23 28.90 5.14 0.0
9 20 1 45.09 28.57 3.87 0.0
10 20 1 2.83 29.90 3.10 180.0
-10 21 1 32.77 24.48 0.77 180.0
-9 21 1 56.87 16.40 6.49 0.0
-8 21 1 43.53 16.63 5.13 180.0
-7 21 1 37.55 20.01 5.73 180.0
-6 21 1 17.18 19.67 1.55 0.0
-5 21 1 15.96 23.89 4.80 0.0
-4 21 1 212.76 18.91 16.47 180.0
-3 21 1 25.81 20.89 8.53 0.0
-2 21 1 266.92 16.11 15.17 0.0
-1 21 1 16.37 24.61 6.94 180.0
0 21 1 109.77 10.08 10.17 180.0
1 21 1 71.84 12.38 8.53 0.0
2 21 1 28.44 20.06 5.86 180.0
3 21 1 61.84 12.61 9.00 180.0
4 21 1 71.76 11.51 8.44 0.0
5 21 1 99.24 14.77 8.75 0.0
6 21 1 35.93 27.56 7.36 180.0
7 21 1 0.00 17.11 2.22 180.0
8 21 1 125.26 19.13 10.03 0.0
9 21 1 0.00 38.93 6.33 180.0
-9 22 1 29.99 24.84 2.07 0.0
-8 22 1 37.23 24.93 4.04 180.0
-7 22 1 35.38 24.53 2.36 180.0
-6 22 1 6.29 20.17 1.62 0.0
-5 22 1 26.61 22.17 1.50 0.0
-4 22 1 44.64 22.71 7.00 180.0
-3 22 1 4.20 19.23 3.65 0.0
-2 22 1 19.59 18.60 3.76 180.0
-1 22 1 0.00 20.60 0.43 180.0
0 22 1 129.50 29.59 10.57 0.0
1 22 1 0.16 21.39 0.39 180.0
2 22 1 33.41 13.46 7.12 180.0
3 22 1 22.56 20.29 2.74 0.0
4 22 1 0.00 21.17 0.53 180.0
5 22 1 0.00 24.04 2.22 180.0
6 22 1 15.63 26.60 2.38 180.0
7 22 1 0.00 31.75 2.11 0.0
8 22 1 33.49 22.94 0.50 0.0
9 22 1 17.95 26.16 0.38 180.0
-8 23 1 0.00 31.33 0.98 0.0
-7 23 1 0.00 27.58 2.67 180.0
-6 23 1 22.06 25.59 0.49 0.0
-5 23 1 0.65 22.17 1.05 0.0
-4 23 1 46.51 13.00 7.00 180.0
-3 23 1 40.12 25.19 7.50 0.0
-2 23 1 31.18 16.51 7.03 0.0
-1 23 1 17.49 21.13 4.41 180.0
0 23 1 0.00 15.97 0.68 0.0
1 23 1 97.76 14.65 8.61 0.0
2 23 1 0.00 19.19 0.06 180.0
3 23 1 33.15 12.13 5.88 180.0
4 23 1 0.00 27.45 5.38 0.0
5 23 1 24.95 27.39 2.93 0.0
6 23 1 0.00 28.32 3.57 180.0
7 23 1 0.00 28.74 1.56 180.0
8 23 1 15.59 30.33 4.36 0.0
-8 24 1 0.00 33.09 4.44 180.0
-7 24 1 37.34 24.98 3.46 0.0
-6 24 1 25.83 16.59 2.50 0.0
-5 24 1 34.50 14.92 5.74 180.0
-4 24 1 0.00 23.23 0.60 0.0
-3 24 1 11.19 25.04 5.11 0.0
-2 24 1 0.00 21.25 1.93 180.0
-1 24 1 139.95 17.90 12.04 180.0
0 24 1 6.70 16.55 3.24 0.0
1 24 1 15.23 23.78 4.74 0.0
2 24 1 8.53 20.50 2.59 180.0
3 24 1 0.00 21.18 2.48 0.0
4 24 1 23.61 23.92 4.34 0.0
5 24 1 19.43 30.52 6.03 180.0
6 24 1 0.00 26.24 0.64 0.0
7 24 1 36.92 25.64 3.48 0.0
8 24 1 0.00 25.57 1.86 180.0
-7 25 1 48.15 25.31 3.96 0.0
-6 25 1 12.92 24.67 2.09 0.0
-5 25 1 5.76 27.17 3.09 180.0
-4 25 1 14.36 24.26 4.18 0.0
-3 25 1 2.72 21.52 0.05 180.0
-2 25 1 105.55 18.07 10.13 180.0
-1 25 1 85.16 14.57 6.72 0.0
0 25 1 2.93 21.70 3.47 0.0
1 25 1 70.69 14.15 6.53 180.0
2 25 1 35.16 15.32 6.28 0.0
3 25 1 11.03 22.22 1.45 0.0
4 25 1 0.00 21.14 2.39 180.0
5 25 1 38.08 23.45 4.59 180.0
6 25 1 0.00 25.11 1.94 0.0
7 25 1 11.84 24.61 0.07 0.0
-6 26 1 0.00 29.67 0.47 0.0
-5 26 1 0.00 24.73 1.33 0.0
-4 26 1 22.92 24.60 1.26 180.0
-3 26 1 21.17 25.04 0.37 180.0
-2 26 1 14.71 20.36 1.03 0.0
-1 26 1 0.00 26.99 0.29 0.0
0 26 1 5.61 16.27 2.56 180.0
1 26 1 0.00 26.38 0.20 0.0
2 26 1 13.44 25.61 1.36 0.0
3 26 1 0.00 26.78 1.51 0.0
4 26 1 21.43 26.08 0.56 180.0
5 26 1 25.49 23.58 3.36 0.0
6 26 1 26.67 23.99 0.06 180.0
-5 27 1 0.00 31.63 1.62 0.0
-4 27 1 1.00 24.65 2.53 0.0
-3 27 1 2.81 26.61 0.50 0.0
-2 27 1 34.88 23.94 6.70 180.0
-1 27 1 28.20 16.77 3.05 0.0
0 27 1 0.00 19.81 0.10 0.0
1 27 1 37.36 25.27 3.57 180.0
2 27 1 31.86 23.33 1.24 180.0
3 27 1 15.19 21.09 1.57 0.0
4 27 1 8.32 25.37 2.65 180.0
5 27 1 0.00 26.65 0.06 0.0
-3 28 1 0.00 30.62 2.27 180.0
-2 28 1 42.39 24.11 4.39 0.0
-1 28 1 39.17 15.35 3.21 0.0
0 28 1 0.00 22.29 3.79 180.0
1 28 1 1.54 23.76 0.05 180.0
2 28 1 0.00 30.39 3.00 0.0
3 28 1 0.00 24.80 1.03 180.0
-14 0 2 58.90 35.71 8.72 0.0
-13 0 2 0.00 28.94 6.53 180.0
-12 0 2 146.01 18.54 12.54 0.0
-11 0 2 142.74 15.83 13.04 0.0
-10 0 2 636.98 38.07 24.23 180.0
-9 0 2 2.80 13.91 1.54 180.0
-8 0 2 1522.86 47.02 38.27 0.0
-7 0 2 1578.61 44.12 40.73 0.0
-6 0 2 3757.08 61.45 60.63 180.0
-5 0 2 1973.70 39.60 44.30 0.0
-4 0 2 5032.76 57.78 68.12 0.0
-3 0 2 4050.67 44.75 59.64 180.0
-2 0 2 90.55 5.81 9.35 180.0
-1 0 2 30803.07 154.59 178.54 0.0
1 0 2 40.03 2.43 6.18 0.0
2 0 2 23412.15 131.70 147.77 0.0
3 0 2 2381.73 32.81 45.88 0.0
4 0 2 4886.73 56.47 67.77 180.0
5 0 2 7293.36 80.71 83.64 0.0
6 0 2 325.17 20.04 17.72 0.0
7 0 2 7459.97 98.22 83.77 180.0
8 0 2 1258.60 46.15 37.16 180.0
9 0 2 1582.86 51.87 40.32 0.0
10 0 2 417.57 25.18 21.30 180.0
11 0 2 14.17 21.45 1.98 180.0
12 0 2 319.32 21.97 17.78 0.0
13 0 2 21.37 22.66 0.75 0.0
14 0 2 283.70 23.21 16.58 180.0
-14 1 2 21.48 27.42 1.28 180.0
-13 1 2 0.00 29.74 7.76 0.0
-12 1 2 81.85 13.82 5.70 0.0
-11 1 2 124.97 16.37 12.01 180.0
-10 1 2 159.00 15.31 13.13 180.0
-9 1 2 203.47 13.29 14.24 0.0
-8 1 2 44.97 8.91 7.00 180.0
-7 1 2 575.79 28.90 25.05 0.0
-6 1 2 1559.08 39.49 40.21 0.0
-5 1 2 735.69 24.91 28.43 0.0
-4 1 2 1361.17 28.97 39.20 180.0
-3 1 2 2963.76 37.53 51.22 180.0
-2 1 2 2668.20 30.05 49.78 0.0
-1 1 2 3517.73 28.93 58.26 180.0
0 1 2 6442.73 297.96 80.34 180.0
1 1 2 14540.36 82.60 115.50 0.0
2 1 2 796.76 15.53 28.70 0.0
3 1 2 473.40 14.92 18.45 0.0
4 1 2 1324.35 28.41 32.21 0.0
5 1 2 1281.80 32.19 35.74 0.0
6 1 2 1871.81 43.87 42.63 180.0
7 1 2 175.54 10.58 11.66 0.0
8 1 2 99.51 10.91 10.09 0.0
9 1 2 19.10 16.45 4.29 0.0
10 1 2 160.53 15.44 12.62 180.0
11 1 2 157.37 14.60 11.45 0.0
12 1 2 18.77 24.44 2.98 0.0
13 1 2 171.83 20.50 13.04 180.0
14 1 2 29.60 29.21 0.59 180.0
-14 2 2 46.05 30.31 6.07 0.0
-13 2 2 1.69 30.12 5.77 180.0
-12 2 2 66.15 16.39 9.19 0.0
-11 2 2 0.00 18.80 0.07 180.0
-10 2 2 52.40 12.38 8.61 180.0
-9 2 2 28.71 9.49 5.30 180.0
-8 2 2 158.21 11.47 14.04 0.0
-7 2 2 360.23 23.39 19.51 180.0
-6 2 2 1759.71 41.82 42.17 0.0
-5 2 2 96.55 6.47 8.62 180.0
-4 2 2 90.96 5.57 8.24 0.0
-3 2 2 272.96 11.60 15.23 0.0
-2 2 2 71.16 4.16 9.16 0.0
-1 2 2 0.00 2.73 1.35 0.0
0 2 2 1660.71 21.56 40.18 0.0
1 2 2 295.51 8.47 19.13 0.0
2 2 2 657.60 14.64 25.60 180.0
3 2 2 1656.02 27.75 38.60 0.0
4 2 2 309.41 14.15 14.72 0.0
5 2 2 231.97 15.16 15.63 180.0
6 2 2 29.23 6.39 4.96 0.0
7 2 2 0.00 14.28 4.27 0.0
8 2 2 3.16 11.91 2.82 180.0
9 2 2 10.84 16.19 4.99 0.0
10 2 2 83.42 13.53 8.62 0.0
11 2 2 60.65 14.24 7.66 180.0
12 2 2 49.43 16.85 8.24 0.0
13 2 2 32.47 17.54 1.23 180.0
14 2 2 0.00 30.66 1.24 180.0
-14 3 2 15.90 27.05 1.95 180.0
-13 3 2 24.27 27.48 2.30 0.0
-12 3 2 27.42 13.00 4.96 0.0
-11 3 2 391.42 21.01 19.11 180.0
-10 3 2 267.29 17.81 16.45 180.0
-9 3 2 600.43 35.05 24.63 0.0
-8 3 2 173.32 12.04 13.37 0.0
-7 3 2 645.21 29.16 24.67 180.0
-6 3 2 910.31 31.58 29.55 0.0
-5 3 2 509.16 21.42 23.70 0.0
-4 3 2 6553.58 69.77 79.16 180.0
-3 3 2 2192.74 33.49 43.43 180.0
-2 3 2 1514.04 24.09 39.53 0.0
-1 3 2 20487.88 116.34 139.11 180.0
0 3 2 4.22 1.27 2.39 180.0
1 3 2 494.79 12.27 21.68 0.0
2 3 2 132.70 7.57 12.00 0.0
3 3 2 433.56 14.86 23.49 180.0
4 3 2 596.56 19.75 22.70 0.0
5 3 2 1432.73 35.37 37.04 0.0
6 3 2 1202.50 35.30 34.34 180.0
7 3 2 2507.98 56.41 50.63 180.0
8 3 2 468.09 29.28 20.62 0.0
9 3 2 0.00 17.81 2.35 180.0
10 3 2 113.10 14.39 11.35 180.0
11 3 2 224.62 19.73 15.58 0.0
12 3 2 0.00 24.51 0.26 0.0
13 3 2 203.37 21.38 14.69 180.0
14 3 2 38.95 28.64 0.43 0.0
-14 4 2 82.94 20.38 10.25 180.0
-13 4 2 31.77 29.17 6.28 0.0
-12 4 2 0.00 24.42 1.49 180.0
-11 4 2 281.15 19.63 17.51 180.0
-10 4 2 284.72 16.24 16.21 0.0
-9 4 2 353.09 20.32 18.16 0.0
-8 4 2 1617.16 49.66 40.35 180.0
-7 4 2 120.99 8.99 11.07 180.0
-6 4 2 5383.37 77.53 71.90 0.0
-5 4 2 5452.58 70.88 71.79 180.0
-4 4 2 1315.78 30.22 37.10 180.0
-3 4 2 12547.43 96.97 107.40 0.0
-2 4 2 5761.75 53.86 72.18 180.0
-1 4 2 14897.90 94.92 121.24 180.0
0 4 2 8444.17 108.47 91.09 0.0
1 4 2 15366.66 98.97 124.03 0.0
2 4 2 12704.52 90.54 111.14 180.0
3 4 2 1007.43 23.19 29.16 180.0
4 4 2 4790.46 59.62 68.30 0.0
5 4 2 2309.03 44.42 47.55 180.0
6 4 2 1445.58 39.73 37.91 180.0
7 4 2 7165.69 99.19 83.45 0.0
8 4 2 41.89 8.87 6.56 0.0
9 4 2 1236.44 46.88 34.71 180.0
10 4 2 1018.95 49.48 31.97 0.0
11 4 2 0.00 24.42 0.39 180.0
12 4 2 59.60 34.09 11.76 180.0
13 4 2 21.57 25.26 2.37 180.0
14 4 2 230.60 24.86 16.35 0.0
-14 5 2 19.66 28.72 1.76 180.0
-13 5 2 35.38 33.04 9.66 180.0
-12 5 2 117.88 16.11 10.94 180.0
-11 5 2 33.66 18.05 6.46 0.0
-10 5 2 20.35 21.13 4.80 0.0
-9 5 2 309.92 19.49 17.56 180.0
-8 5 2 98.68 11.02 10.47 0.0
-7 5 2 89.73 9.12 8.76 180.0
-6 5 2 2667.91 54.03 50.45 180.0
-5 5 2 520.35 22.44 22.96 180.0
-4 5 2 527.37 20.42 19.52 180.0
-3 5 2 971.42 23.87 25.99 180.0
-2 5 2 39.54 3.91 4.91 0.0
-1 5 2 380.07 12.39 17.79 180.0
0 5 2 11510.71 302.95 104.13 180.0
1 5 2 2070.82 29.64 45.14 180.0
2 5 2 3367.10 42.08 57.03 180.0
3 5 2 791.26 22.31 24.65 180.0
4 5 2 2593.39 43.88 48.32 180.0
5 5 2 1582.15 39.25 40.32 180.0
6 5 2 37.20 6.88 5.72 0.0
7 5 2 0.00 14.21 3.19 0.0
8 5 2 1006.31 40.65 32.15 180.0
9 5 2 42.13 10.62 6.40 180.0
10 5 2 14.54 22.50 6.76 0.0
11 5 2 19.57 22.89 5.96 180.0
12 5 2 103.39 16.31 8.95 180.0
13 5 2 108.18 18.43 9.74 0.0
14 5 2 18.07 25.20 3.60 180.0
-14 6 2 0.00 30.92 0.47 0.0
-13 6 2 0.00 25.70 0.03 180.0
-12 6 2 0.00 33.42 6.94 180.0
-11 6 2 7.74 23.64 3.62 180.0
-10 6 2 386.08 23.89 19.59 0.0
-9 6 2 16.54 18.74 7.66 0.0
-8 6 2 513.81 30.82 22.53 180.0
-7 6 2 195.42 11.13 14.02 180.0
-6 6 2 104.06 8.03 9.44 0.0
-5 6 2 52.65 6.17 6.82 180.0
-4 6 2 468.03 19.10 20.12 180.0
-3 6 2 490.16 18.48 21.43 0.0
-2 6 2 119.48 6.58 8.59 180.0
-1 6 2 59.53 4.05 9.40 180.0
0 6 2 272.32 21.32 13.65 180.0
1 6 2 39.66 3.57 5.52 180.0
2 6 2 3856.68 48.31 60.83 180.0
3 6 2 240.30 14.48 15.21 180.0
4 6 2 1180.24 30.24 33.61 0.0
5 6 2 1.07 9.16 0.25 0.0
6 6 2 1174.87 36.86 33.70 180.0
7 6 2 673.13 33.11 26.17 0.0
8 6 2 98.58 11.56 10.65 180.0
9 6 2 4.93 16.67 2.48 180.0
10 6 2 70.63 14.13 8.29 180.0
11 6 2 20.09 24.03 2.56 180.0
12 6 2 20.89 24.80 3.79 180.0
13 6 2 3.53 27.35 0.21 0.0
14 6 2 0.00 28.42 0.78 180.0
-14 7 2 24.01 30.69 5.51 0.0
-13 7 2 0.00 30.00 1.53 0.0
-12 7 2 96.54 17.32 9.65 180.0
-11 7 2 278.65 19.92 16.61 0.0
-10 7 2 127.80 13.59 10.31 0.0
-9 7 2 376.45 23.46 20.95 180.0
-8 7 2 87.19 10.72 8.63 180.0
-7 7 2 521.48 29.03 22.52 0.0
-6 7 2 65.71 7.54 7.35 0.0
-5 7 2 1411.43 38.71 38.57 180.0
-4 7 2 2526.43 46.67 50.05 0.0
-3 7 2 67.93 5.13 8.29 0.0
-2 7 2 4476.86 53.64 67.69 180.0
-1 7 2 1571.41 30.04 36.78 0.0
0 7 2 10470.82 269.54 101.71 0.0
1 7 2 3477.69 43.97 59.66 180.0
2 7 2 147.38 8.20 11.57 180.0
3 7 2 315.03 15.88 20.97 0.0
4 7 2 1181.91 31.23 34.70 180.0
5 7 2 2041.26 45.15 45.16 180.0
6 7 2 509.54 26.96 23.09 0.0
7 7 2 1382.26 45.99 36.77 0.0
8 7 2 56.22 10.59 6.57 180.0
9 7 2 101.58 13.54 9.80 0.0
10 7 2 111.39 14.43 10.61 0.0
11 7 2 310.98 20.17 17.19 180.0
12 7 2 10.63 28.49 5.41 180.0
13 7 2 83.92 18.49 8.98 0.0
14 7 2 0.00 32.01 3.96 0.0
-14 8 2 71.30 20.07 7.84 0.0
-13 8 2 62.60 34.58 8.94 180.0
-12 8 2 66.11 14.88 5.10 0.0
-11 8 2 98.55 16.04 10.01 0.0
-10 8 2 390.80 20.39 19.03 180.0
-9 8 2 147.10 13.04 11.70 180.0
-8 8 2 456.71 21.87 20.50 0.0
-7 8 2 29.15 9.36 6.26 180.0
-6 8 2 2101.51 52.65 46.19 180.0
-5 8 2 233.38 12.89 15.40 0.0
-4 8 2 2782.05 50.66 52.46 0.0
-3 8 2 1552.97 35.38 39.58 180.0
-2 8 2 434.49 17.57 21.71 0.0
-1 8 2 7673.72 76.22 83.39 0.0
0 8 2 10250.13 412.15 97.33 180.0
1 8 2 3533.63 47.09 59.40 180.0
2 8 2 2811.60 46.69 54.75 0.0
3 8 2 487.78 20.74 22.53 180.0
4 8 2 1680.55 38.90 41.11 180.0
5 8 2 919.61 32.19 29.32 0.0
6 8 2 1010.91 35.80 31.91 0.0
7 8 2 1141.80 40.90 33.12 180.0
8 8 2 10.46 18.11 5.27 180.0
9 8 2 250.80 16.81 17.29 0.0
10 8 2 98.95 14.16 10.18 180.0
11 8 2 246.96 20.28 15.86 180.0
12 8 2 146.24 19.09 12.73 0.0
13 8 2 50.57 28.93 4.04 180.0
-13 9 2 63.12 33.25 8.50 0.0
-12 9 2 0.00 27.73 1.95 0.0
-11 9 2 38.56 29.96 6.38 0.0
-10 9 2 0.00 22.55 2.10 180.0
-9 9 2 27.35 17.65 4.63 0.0
-8 9 2 21.89 18.89 5.79 180.0
-7 9 2 0.00 14.65 3.08 0.0
-6 9 2 786.17 33.55 27.20 0.0
-5 9 2 0.01 10.19 0.21 180.0
-4 9 2 151.23 8.85 12.70 180.0
-3 9 2 236.03 10.81 15.06 0.0
-2 9 2 349.81 17.29 19.13 0.0
-1 9 2 155.88 8.41 9.99 0.0
0 9 2 957.29 19.20 27.09 0.0
1 9 2 883.42 24.84 30.50 0.0
2 9 2 739.19 25.52 27.37 0.0
3 9 2 14.28 5.25 3.83 0.0
4 9 2 101.47 7.37 8.85 0.0
5 9 2 251.78 13.89 16.88 0.0
6 9 2 498.86 27.99 21.92 180.0
7 9 2 219.46 13.91 15.49 0.0
8 9 2 105.52 11.99 10.12 0.0
9 9 2 99.01 13.33 9.35 0.0
10 9 2 23.16 21.86 4.39 180.0
11 9 2 124.17 17.55 10.91 0.0
12 9 2 0.00 25.10 2.20 0.0
13 9 2 11.33 29.95 3.41 180.0
-13 10 2 59.64 39.07 10.22 180.0
-12 10 2 33.45 21.51 6.32 0.0
-11 10 2 0.21 19.05 0.07 180.0
-10 10 2 118.34 17.11 11.77 180.0
-9 10 2 25.32 13.76 2.94 0.0
-8 10 2 494.76 22.57 21.86 0.0
-7 10 2 0.00 15.56 0.26 0.0
-6 10 2 43.89 8.96 5.61 180.0
-5 10 2 52.44 8.16 8.16 180.0
-4 10 2 1.52 8.42 0.69 0.0
-3 10 2 2674.74 49.61 53.81 180.0
-2 10 2 349.88 19.13 17.43 0.0
-1 10 2 449.10 20.56 23.21 0.0
0 10 2 76.93 4.45 9.74 180.0
1 10 2 135.48 9.21 10.60 0.0
2 10 2 668.26 25.18 25.62 0.0
3 10 2 345.53 20.69 20.14 0.0
4 10 2 260.78 13.85 16.46 180.0
5 10 2 371.10 22.72 19.39 180.0
6 10 2 667.53 32.51 25.61 0.0
7 10 2 25.46 9.62 3.45 180.0
8 10 2 26.15 21.47 7.36 180.0
9 10 2 154.94 14.12 11.16 0.0
10 10 2 9.31 22.73 0.89 0.0
11 10 2 0.00 28.45 3.04 180.0
12 10 2 74.14 19.54 10.11 0.0
13 10 2 0.00 33.09 0.90 0.0
-13 11 2 0.00 29.21 0.94 180.0
-12 11 2 36.92 28.50 7.69 0.0
-11 11 2 165.87 19.19 13.45 180.0
-10 11 2 216.33 17.21 14.69 180.0
-9 11 2 376.68 24.66 19.94 0.0
-8 11 2 107.98 12.73 10.49 0.0
-7 11 2 1754.34 55.36 41.55 180.0
-6 11 2 21.62 13.89 5.12 0.0
-5 11 2 471.18 27.99 21.85 0.0
-4 11 2 38.23 7.04 6.34 180.0
-3 11 2 855.81 30.03 29.24 180.0
-2 11 2 2648.58 51.96 55.62 0.0
-1 11 2 1266.44 34.83 34.91 180.0
0 11 2 4659.19 223.03 68.21 180.0
1 11 2 529.52 21.78 23.63 0.0
2 11 2 373.58 21.82 21.74 0.0
3 11 2 3639.06 64.71 63.31 180.0
4 11 2 1777.07 46.37 43.96 0.0
5 11 2 2406.62 56.54 50.55 0.0
6 11 2 590.22 31.08 25.68 180.0
7 11 2 454.78 23.28 21.45 180.0
8 11 2 29.21 10.88 4.90 0.0
9 11 2 87.69 13.40 8.85 180.0
10 11 2 117.75 15.67 10.51 180.0
11 11 2 86.96 17.03 9.15 0.0
12 11 2 26.88 29.77 5.14 0.0
13 11 2 18.58 28.99 4.48 180.0
-13 12 2 19.30 30.12 4.77 0.0
-12 12 2 14.19 28.18 0.93 180.0
-11 12 2 31.15 26.01 5.31 180.0
-10 12 2 0.00 23.30 4.51 0.0
-9 12 2 453.44 26.39 20.80 0.0
-8 12 2 351.10 21.82 19.46 180.0
-7 12 2 0.00 17.21 1.56 0.0
-6 12 2 856.05 39.73 30.03 0.0
-5 12 2 434.17 28.15 21.19 180.0
-4 12 2 1391.60 41.64 37.50 180.0
-3 12 2 1479.21 41.56 38.82 0.0
-2 12 2 965.35 32.93 32.48 180.0
-1 12 2 439.48 23.48 20.78 180.0
0 12 2 1454.49 46.52 37.12 0.0
1 12 2 1795.37 41.74 43.21 0.0
2 12 2 916.63 31.96 31.57 180.0
3 12 2 26.45 13.94 5.95 180.0
4 12 2 290.06 15.47 16.76 0.0
5 12 2 109.58 9.98 9.58 180.0
6 12 2 715.63 36.30 27.55 180.0
7 12 2 838.54 40.41 28.96 0.0
8 12 2 4.08 21.22 5.20 180.0
9 12 2 72.53 13.85 8.38 180.0
10 12 2 155.06 16.89 11.87 0.0
11 12 2 45.23 17.82 7.76 0.0
12 12 2 51.75 17.77 8.09 180.0
13 12 2 20.74 32.05 3.16 0.0
-13 13 2 20.08 25.42 0.96 180.0
-12 13 2 29.80 28.58 0.76 180.0
-11 13 2 24.49 21.30 1.35 0.0
-10 13 2 21.34 23.51 2.46 180.0
-9 13 2 4.70 22.27 0.73 180.0
-8 13 2 0.00 22.79 3.27 0.0
-7 13 2 58.86 11.65 8.02 180.0
-6 13 2 84.93 10.45 8.56 180.0
-5 13 2 145.93 10.99 12.24 0.0
-4 13 2 11.31 6.62 0.19 0.0
-3 13 2 9.08 11.30 3.16 0.0
-2 13 2 0.17 11.77 0.85 0.0
-1 13 2 62.90 8.06 7.62 180.0
0 13 2 84.31 5.59 8.44 180.0
1 13 2 31.91 7.01 7.33 180.0
2 13 2 74.62 7.60 7.68 180.0
3 13 2 78.51 8.68 9.31 0.0
4 13 2 183.80 12.03 14.38 180.0
5 13 2 183.28 12.45 14.92 0.0
6 13 2 2.28 15.91 0.50 0.0
7 13 2 1.22 17.45 0.17 0.0
8 13 2 13.52 19.10 1.41 180.0
9 13 2 18.01 27.66 6.09 180.0
10 13 2 34.14 24.60 5.75 180.0
11 13 2 0.00 24.79 1.66 0.0
12 13 2 0.00 26.72 2.62 180.0
-12 14 2 0.64 29.42 0.08 180.0
-11 14 2 33.02 28.66 4.62 180.0
-10 14 2 97.49 17.35 8.96 0.0
-9 14 2 0.00 21.40 1.92 180.0
-8 14 2 400.02 24.60 19.36 180.0
-7 14 2 57.99 12.05 7.27 180.0
-6 14 2 587.01 33.29 23.10 0.0
-5 14 2 13.94 14.87 5.94 180.0
-4 14 2 17.21 10.86 2.98 0.0
-3 14 2 606.93 32.63 26.15 0.0
-2 14 2 63.80 7.84 7.62 180.0
-1 14 2 654.91 30.53 25.35 180.0
0 14 2 231.95 10.32 14.83 0.0
1 14 2 32.64 6.94 6.10 180.0
2 14 2 146.67 10.07 11.98 180.0
3 14 2 283.88 16.39 18.85 180.0
4 14 2 640.57 33.82 26.16 0.0
5 14 2 2.41 16.05 3.46 180.0
6 14 2 242.49 16.04 17.45 180.0
7 14 2 29.07 19.67 5.74 0.0
8 14 2 5.76 19.04 2.46 0.0
9 14 2 90.82 14.13 7.58 180.0
10 14 2 38.27 22.94 3.81 0.0
11 14 2 10.36 18.31 1.48 180.0
12 14 2 2.73 33.15 4.82 180.0
-12 15 2 65.71 18.43 7.05 180.0
-11 15 2 62.44 33.39 8.96 0.0
-10 15 2 145.46 17.20 11.15 0.0
-9 15 2 216.70 18.80 14.57 180.0
-8 15 2 17.13 17.92 2.50 180.0
-7 15 2 433.41 24.87 21.22 0.0
-6 15 2 0.00 16.35 2.55 180.0
-5 15 2 330.24 19.99 18.62 180.0
-4 15 2 530.64 32.56 24.11 0.0
-3 15 2 7.14 16.68 3.82 0.0
-2 15 2 529.71 28.48 23.75 180.0
-1 15 2 97.39 9.97 9.43 0.0
0 15 2 2472.45 165.81 50.63 0.0
1 15 2 756.80 32.11 26.58 180.0
2 15 2 32.73 7.07 4.35 180.0
3 15 2 1194.29 43.76 36.47 0.0
4 15 2 57.87 9.72 8.22 180.0
5 15 2 824.65 41.05 29.05 180.0
6 15 2 73.15 12.14 9.24 0.0
7 15 2 187.88 16.51 14.96 0.0
8 15 2 88.42 13.79 8.92 180.0
9 15 2 11.61 23.58 2.07 0.0
10 15 2 61.55 18.30 9.07 0.0
11 15 2 0.00 30.43 5.95 180.0
12 15 2 5.05 30.78 4.29 180.0
-12 16 2 2.64 31.92 0.54 0.0
-11 16 2 0.00 34.05 6.37 0.0
-10 16 2 149.12 19.88 11.53 180.0
-9 16 2 0.00 24.74 4.78 180.0
-8 16 2 49.43 14.81 8.26 0.0
-7 16 2 8.53 17.91 1.49 0.0
-6 16 2 122.94 13.04 11.16 180.0
-5 16 2 75.21 10.90 8.95 0.0
-4 16 2 92.57 10.71 9.83 0.0
-3 16 2 41.30 9.30 4.47 180.0
-2 16 2 17.77 14.21 3.50 0.0
-1 16 2 2.83 15.75 3.91 0.0
0 16 2 279.23 12.24 17.23 180.0
1 16 2 320.66 17.56 18.43 180.0
2 16 2 265.73 16.15 17.50 0.0
3 16 2 0.00 14.10 0.45 0.0
4 16 2 8.02 16.23 3.79 180.0
5 16 2 62.33 10.54 7.48 0.0
6 16 2 150.45 13.42 12.33 0.0
7 16 2 133.18 15.47 12.71 180.0
8 16 2 38.61 13.02 5.35 180.0
9 16 2 37.47 13.38 5.33 0.0
10 16 2 0.86 28.84 2.43 180.0
11 16 2 49.95 35.52 7.38 180.0
12 16 2 39.40 29.38 5.39 0.0
-11 17 2 38.86 30.57 3.52 0.0
-10 17 2 38.66 29.03 3.31 180.0
-9 17 2 27.37 22.33 3.79 180.0
-8 17 2 0.00 28.26 5.24 0.0
-7 17 2 18.08 18.69 2.29 0.0
-6 17 2 27.12 14.70 5.82 0.0
-5 17 2 33.91 18.76 5.18 180.0
-4 17 2 15.10 14.12 2.12 0.0
-3 17 2 6.28 14.59 1.12 0.0
-2 17 2 24.24 14.46 3.34 180.0
-1 17 2 1.81 15.82 3.26 0.0
0 17 2 35.92 9.38 6.60 0.0
1 17 2 19.73 15.20 4.17 180.0
2 17 2 0.00 15.21 3.43 0.0
3 17 2 80.40 9.39 8.85 0.0
4 17 2 0.00 17.20 2.12 0.0
5 17 2 25.25 17.98 2.53 180.0
6 17 2 19.84 19.36 3.20 180.0
7 17 2 96.32 13.49 8.30 0.0
8 17 2 29.18 27.05 6.55 180.0
9 17 2 46.14 13.59 3.27 0.0
10 17 2 0.00 28.90 2.64 0.0
11 17 2 21.89 27.03 0.83 0.0
-11 18 2 0.00 32.41 2.79 0.0
-10 18 2 49.27 34.99 8.11 180.0
-9 18 2 23.50 26.10 1.53 0.0
-8 18 2 51.16 15.09 7.99 0.0
-7 18 2 47.30 13.04 5.03 0.0
-6 18 2 154.38 14.01 11.84 180.0
-5 18 2 0.00 18.11 0.48 180.0
-4 18 2 70.19 12.07 7.99 0.0
-3 18 2 105.20 12.12 11.00 180.0
-2 18 2 5.91 12.47 0.89 0.0
-1 18 2 569.39 34.41 22.51 0.0
0 18 2 182.92 9.93 13.41 180.0
1 18 2 38.70 9.13 6.20 180.0
2 18 2 89.66 10.28 10.20 0.0
3 18 2 21.40 13.44 2.85 180.0
4 18 2 176.78 14.01 13.06 180.0
5 18 2 71.43 13.50 8.83 0.0
6 18 2 38.50 12.63 7.19 0.0
7 18 2 0.56 22.33 0.39 180.0
8 18 2 0.00 23.98 3.83 180.0
9 18 2 67.93 15.01 7.14 0.0
10 18 2 0.00 30.69 3.90 180.0
11 18 2 3.63 30.82 0.65 180.0
-11 19 2 0.40 34.30 0.63 180.0
-10 19 2 43.52 31.39 7.28 180.0
-9 19 2 63.29 18.76 8.01 0.0
-8 19 2 94.79 15.70 8.23 0.0
-7 19 2 270.44 20.01 16.52 180.0
-6 19 2 30.37 21.40 3.43 0.0
-5 19 2 64.92 13.32 8.93 0.0
-4 19 2 166.06 14.19 14.11 180.0
-3 19 2 30.44 16.70 4.26 180.0
-2 19 2 660.36 41.14 26.67 0.0
-1 19 2 0.00 20.36 0.85 180.0
0 19 2 254.95 23.45 16.10 180.0
1 19 2 228.08 14.74 15.42 0.0
2 19 2 107.89 11.77 10.35 0.0
3 19 2 519.95 33.79 24.59 180.0
4 19 2 30.26 16.62 4.57 0.0
5 19 2 164.18 15.82 13.38 0.0
6 19 2 68.56 14.74 7.43 180.0
7 19 2 36.19 21.71 3.07 180.0
8 19 2 88.22 16.75 9.24 0.0
9 19 2 0.00 28.06 0.05 0.0
10 19 2 8.11 20.45 1.44 180.0
-10 20 2 0.00 34.27 3.49 0.0
-9 20 2 29.13 26.41 4.71 0.0
-8 20 2 41.02 26.78 5.80 180.0
-7 20 2 0.00 24.53 3.73 0.0
-6 20 2 11.48 22.73 3.66 0.0
-5 20 2 0.00 20.82 3.83 180.0
-4 20 2 0.00 18.56 1.56 180.0
-3 20 2 0.62 15.84 0.47 180.0
-2 20 2 7.67 16.46 1.30 180.0
-1 20 2 72.99 12.62 7.55 180.0
0 20 2 46.60 17.19 8.59 0.0
1 20 2 113.33 11.96 9.31 0.0
2 20 2 11.54 17.28 3.71 180.0
3 20 2 3.32 17.17 3.73 180.0
4 20 2 115.25 13.93 10.83 0.0
5 20 2 172.31 17.78 13.60 180.0
6 20 2 18.89 21.11 2.90 180.0
7 20 2 12.09 21.80 2.45 0.0
8 20 2 0.00 27.25 0.75 0.0
9 20 2 14.59 29.60 2.71 180.0
10 20 2 0.97 23.95 0.05 0.0
-10 21 2 13.37 28.64 0.73 0.0
-9 21 2 58.40 31.77 6.59 0.0
-8 21 2 0.00 28.28 1.98 180.0
-7 21 2 4.32 22.61 3.60 180.0
-6 21 2 42.55 12.12 3.80 0.0
-5 21 2 0.00 22.57 2.63 0.0
-4 21 2 19.42 19.02 2.52 180.0
-3 21 2 25.98 18.21 3.83 0.0
-2 21 2 18.03 19.73 5.57 0.0
-1 21 2 0.00 19.72 1.42 0.0
0 21 2 25.51 15.35 4.92 180.0
1 21 2 16.95 19.72 4.63 0.0
2 21 2 2.28 16.75 2.22 0.0
3 21 2 0.00 23.23 6.14 180.0
4 21 2 25.41 11.15 1.84 180.0
5 21 2 30.25 29.27 8.68 0.0
6 21 2 27.58 19.66 1.96 180.0
7 21 2 0.00 23.39 0.27 180.0
8 21 2 24.47 26.25 2.69 0.0
9 21 2 0.00 31.13 0.47 0.0
-9 22 2 36.31 21.12 4.72 0.0
-8 22 2 73.34 16.95 7.61 180.0
-7 22 2 14.81 24.35 0.86 180.0
-6 22 2 120.31 15.76 10.44 0.0
-5 22 2 31.45 26.23 5.43 180.0
-4 22 2 0.00 21.44 1.34 180.0
-3 22 2 125.85 15.26 11.16 0.0
-2 22 2 30.95 11.72 5.00 180.0
-1 22 2 122.89 15.40 10.43 180.0
0 22 2 95.20 11.04 9.83 0.0
1 22 2 7.95 22.22 3.73 0.0
2 22 2 0.29 18.82 0.86 0.0
3 22 2 14.86 17.60 2.20 180.0
4 22 2 150.54 16.53 12.31 0.0
5 22 2 43.99 25.86 8.03 180.0
6 22 2 52.56 28.28 9.02 180.0
7 22 2 4.25 32.16 4.76 0.0
8 22 2 13.78 25.83 0.70 0.0
9 22 2 6.16 32.89 5.37 180.0
-8 23 2 0.00 25.71 0.68 180.0
-7 23 2 61.80 15.71 6.25 0.0
-6 23 2 5.97 21.23 1.32 0.0
-5 23 2 6.58 23.82 1.42 180.0
-4 23 2 38.81 13.49 5.11 0.0
-3 23 2 17.90 18.79 1.27 0.0
-2 23 2 68.34 13.06 8.06 180.0
-1 23 2 81.66 13.23 7.61 180.0
0 23 2 97.86 20.86 8.79 0.0
1 23 2 95.04 14.28 8.15 180.0
2 23 2 0.00 21.14 0.85 180.0
3 23 2 72.55 15.67 9.69 0.0
4 23 2 17.29 19.59 3.06 180.0
5 23 2 25.27 23.17 3.99 180.0
6 23 2 9.55 26.89 4.06 0.0
7 23 2 0.00 27.36 1.15 0.0
8 23 2 0.00 34.54 3.63 180.0
-8 24 2 0.00 31.58 0.63 180.0
-7 24 2 0.00 31.55 0.47 0.0
-6 24 2 0.00 26.29 2.05 180.0
-5 24 2 45.13 29.10 4.55 0.0
-4 24 2 6.64 20.60 0.72 180.0
-3 24 2 13.90 23.68 1.42 0.0
-2 24 2 0.00 25.41 2.58 0.0
-1 24 2 49.94 27.66 7.47 0.0
0 24 2 1.53 15.96 0.90 180.0
1 24 2 27.11 21.47 3.33 180.0
2 24 2 0.00 18.91 0.70 180.0
3 24 2 0.00 23.87 0.82 0.0
4 24 2 0.00 23.23 0.02 180.0
5 24 2 15.26 21.20 2.89 0.0
6 24 2 26.98 25.57 1.22 0.0
7 24 2 23.49 17.69 2.49 0.0
8 24 2 18.83 27.13 0.18 0.0
-7 25 2 0.00 38.52 0.93 0.0
-6 25 2 0.00 27.71 1.90 180.0
-5 25 2 0.00 25.57 1.05 180.0
-4 25 2 0.00 24.04 0.66 180.0
-3 25 2 10.94 21.16 1.02 180.0
-2 25 2 67.12 16.40 7.27 180.0
-1 25 2 13.13 24.48 0.13 180.0
0 25 2 18.68 14.96 3.43 0.0
1 25 2 14.02 25.24 1.86 180.0
2 25 2 0.00 27.20 1.85 180.0
3 25 2 1.44 25.63 1.83 0.0
4 25 2 0.00 23.89 1.32 180.0
5 25 2 27.59 13.71 2.39 180.0
6 25 2 8.56 25.84 2.17 180.0
7 25 2 3.47 25.06 0.40 180.0
-6 26 2 53.44 27.92 4.87 180.0
-5 26 2 33.41 27.31 1.40 0.0
-4 26 2 13.31 24.04 3.10 0.0
-3 26 2 82.88 16.31 8.00 180.0
-2 26 2 42.97 12.32 1.67 0.0
-1 26 2 14.63 30.78 6.27 0.0
0 26 2 14.04 17.23 2.81 180.0
1 26 2 51.97 26.52 6.35 180.0
2 26 2 41.89 25.75 7.10 0.0
3 26 2 0.00 29.15 3.34 180.0
4 26 2 15.80 24.93 4.06 180.0
5 26 2 7.25 28.00 4.43 0.0
6 26 2 39.55 17.70 6.23 0.0
-5 27 2 0.00 24.95 0.56 180.0
-4 27 2 36.69 26.23 4.39 180.0
-3 27 2 0.00 25.52 0.34 0.0
-2 27 2 0.00 25.80 2.50 0.0
-1 27 2 0.00 27.27 0.83 0.0
0 27 2 11.33 21.71 5.37 180.0
1 27 2 0.48 30.21 0.12 180.0
2 27 2 21.00 21.51 0.50 0.0
3 27 2 58.62 15.42 5.01 180.0
4 27 2 0.00 27.58 1.73 0.0
5 27 2 32.85 24.75 1.42 0.0
-3 28 2 0.00 27.62 1.06 180.0
-2 28 2 18.57 25.93 0.75 180.0
-1 28 2 6.66 19.51 1.45 180.0
0 28 2 0.00 21.22 1.62 180.0
1 28 2 35.96 20.56 1.99 180.0
2 28 2 0.00 28.68 1.47 0.0
3 28 2 0.00 23.12 0.77 180.0
-14 1 3 2.95 29.39 2.18 180.0
-13 1 3 30.01 22.67 1.28 180.0
-12 1 3 298.07 21.87 17.15 0.0
-11 1 3 26.84 21.69 2.70 0.0
-10 1 3 355.17 22.10 19.67 180.0
-9 1 3 272.14 15.56 17.66 0.0
-8 1 3 141.34 10.64 11.22 0.0
-7 1 3 704.58 31.27 25.55 180.0
-6 1 3 582.08 25.44 24.42 0.0
-5 1 3 2133.42 41.42 47.52 0.0
-4 1 3 1517.19 31.05 39.32 180.0
-3 1 3 1525.94 26.73 34.99 0.0
-2 1 3 1027.64 18.44 33.76 0.0
-1 1 3 5116.33 38.56 70.83 0.0
0 1 3 756.58 30.23 28.59 180.0
1 1 3 13272.14 80.23 112.47 0.0
2 1 3 55.65 4.14 5.69 180.0
3 1 3 289.32 12.43 14.62 0.0
4 1 3 1122.06 26.33 29.85 0.0
5 1 3 2676.06 46.72 51.49 0.0
6 1 3 1553.17 40.06 39.00 180.0
7 1 3 273.41 15.01 13.64 180.0
8 1 3 509.25 28.96 21.36 0.0
9 1 3 19.45 17.64 6.38 0.0
10 1 3 188.73 15.21 13.75 180.0
11 1 3 39.42 25.14 6.48 0.0
12 1 3 291.30 20.58 16.88 0.0
13 1 3 41.76 21.60 7.13 180.0
14 1 3 7.81 30.84 1.78 180.0
-14 2 3 366.85 25.41 18.68 180.0
-13 2 3 0.00 26.12 2.01 0.0
-12 2 3 18.06 22.93 3.89 0.0
-11 2 3 733.18 44.90 26.95 180.0
-10 2 3 30.71 11.83 4.95 0.0
-9 2 3 816.98 39.82 28.75 0.0
-8 2 3 621.04 32.24 26.40 180.0
-7 2 3 211.23 13.94 13.18 180.0
-6 2 3 561.36 24.89 23.12 0.0
-5 2 3 276.57 17.16 15.90 180.0
-4 2 3 14139.38 111.33 114.63 180.0
-3 2 3 419.02 14.24 21.20 0.0
-2 2 3 8.31 2.28 3.91 0.0
-1 2 3 13786.11 82.43 117.88 180.0
0 2 3 89.04 3.26 10.69 180.0
1 2 3 47314.22 239.30 221.21 0.0
2 2 3 3547.76 37.62 58.51 180.0
3 2 3 1153.35 23.63 29.94 0.0
4 2 3 2628.95 41.73 50.16 0.0
5 2 3 1484.12 35.16 36.93 180.0
6 2 3 2814.22 53.62 50.68 180.0
7 2 3 83.57 9.32 9.17 0.0
8 2 3 982.42 39.99 30.93 0.0
9 2 3 1429.74 52.21 37.02 180.0
10 2 3 14.66 16.94 5.40 0.0
11 2 3 1026.35 57.30 33.03 0.0
12 2 3 81.10 16.19 8.98 180.0
13 2 3 68.49 18.38 9.36 180.0
14 2 3 98.84 20.20 10.58 0.0
-14 3 3 22.01 22.11 0.76 0.0
-13 3 3 60.42 30.69 6.88 180.0
-12 3 3 0.00 24.98 2.82 0.0
-11 3 3 126.44 16.55 11.93 180.0
-10 3 3 323.14 18.74 17.27 0.0
-9 3 3 73.26 10.95 8.21 180.0
-8 3 3 651.73 33.11 24.99 180.0
-7 3 3 42.11 7.94 6.87 0.0
-6 3 3 574.90 25.61 24.10 180.0
-5 3 3 2467.98 46.01 48.65 180.0
-4 3 3 2955.63 45.09 50.52 0.0
-3 3 3 391.32 14.68 16.69 180.0
-2 3 3 1418.02 23.78 37.67 180.0
-1 3 3 13278.80 82.97 113.44 180.0
0 3 3 2618.22 19.38 48.14 180.0
1 3 3 5849.15 49.49 72.86 180.0
2 3 3 4.91 2.64 1.95 0.0
3 3 3 382.27 14.52 17.15 180.0
4 3 3 1792.43 34.84 41.05 0.0
5 3 3 6732.86 78.72 78.26 180.0
6 3 3 2438.19 51.12 49.60 0.0
7 3 3 1.02 11.65 1.88 180.0
8 3 3 530.04 31.70 23.47 180.0
9 3 3 95.82 11.88 9.07 180.0
10 3 3 130.89 13.67 11.91 0.0
11 3 3 165.29 17.87 13.65 180.0
12 3 3 20.24 22.83 1.31 180.0
13 3 3 2.63 25.55 1.54 0.0
14 3 3 55.09 28.40 2.86 0.0
-14 4 3 62.45 33.36 5.19 0.0
-13 4 3 0.00 29.49 3.91 0.0
-12 4 3 4.82 23.58 4.51 0.0
-11 4 3 108.90 14.74 10.67 180.0
-10 4 3 66.79 12.17 7.70 180.0
-9 4 3 0.00 15.78 2.06 180.0
-8 4 3 40.42 8.28 6.99 0.0
-7 4 3 69.99 8.77 9.61 0.0
-6 4 3 2754.72 53.78 51.91 0.0
-5 4 3 91.48 6.79 8.92 0.0
-4 4 3 13.73 7.59 3.16 180.0
-3 4 3 807.41 21.08 26.24 180.0
-2 4 3 236.56 10.73 15.53 0.0
-1 4 3 16738.71 102.73 127.76 180.0
0 4 3 5136.65 31.35 70.97 0.0
1 4 3 12361.10 85.78 108.39 0.0
2 4 3 63.84 4.16 7.90 180.0
3 4 3 247.93 12.85 14.55 180.0
4 4 3 61.77 5.44 7.93 0.0
5 4 3 32.28 5.16 5.55 180.0
6 4 3 135.94 9.38 12.03 180.0
7 4 3 93.94 10.09 9.69 0.0
8 4 3 19.44 13.80 1.52 180.0
9 4 3 19.44 16.72 2.71 0.0
10 4 3 19.08 19.62 4.91 180.0
11 4 3 0.00 21.64 1.68 180.0
12 4 3 8.02 23.78 1.70 180.0
13 4 3 26.31 28.00 0.97 180.0
14 4 3 0.00 32.69 0.37 180.0
-14 5 3 59.87 34.52 6.55 0.0
-13 5 3 8.38 27.62 0.80 180.0
-12 5 3 130.54 16.99 10.94 180.0
-11 5 3 7.57 20.94 2.43 180.0
-10 5 3 343.85 19.29 19.61 0.0
-9 5 3 58.76 11.26 7.46 180.0
-8 5 3 695.99 33.52 27.88 180.0
-7 5 3 703.26 31.62 25.13 0.0
-6 5 3 339.60 21.34 18.01 180.0
-5 5 3 895.04 29.65 28.84 180.0
-4 5 3 490.01 19.93 22.05 0.0
-3 5 3 3983.23 50.67 59.91 0.0
-2 5 3 7358.62 67.29 84.27 180.0
-1 5 3 0.00 4.09 1.91 0.0
0 5 3 1482.81 33.98 38.86 0.0
1 5 3 1921.69 29.25 43.61 0.0
2 5 3 16820.36 117.55 128.92 180.0
3 5 3 3757.70 48.95 60.85 0.0
4 5 3 285.39 15.43 15.34 180.0
5 5 3 3280.86 55.96 57.28 180.0
6 5 3 700.57 28.61 26.20 0.0
7 5 3 1440.01 44.00 36.38 0.0
8 5 3 343.15 19.20 18.41 180.0
9 5 3 1.10 14.38 0.99 180.0
10 5 3 427.15 25.02 20.54 0.0
11 5 3 5.88 25.48 4.78 180.0
12 5 3 220.08 20.68 14.48 180.0
13 5 3 32.50 31.45 6.16 0.0
14 5 3 28.22 36.80 5.33 0.0
-14 6 3 150.71 18.97 11.52 0.0
-13 6 3 0.00 27.93 1.41 180.0
-12 6 3 20.68 21.74 0.69 180.0
-11 6 3 463.49 28.54 21.63 0.0
-10 6 3 22.63 19.15 4.55 180.0
-9 6 3 744.42 41.10 27.62 180.0
-8 6 3 683.67 35.58 26.83 0.0
-7 6 3 325.02 16.54 17.19 0.0
-6 6 3 455.11 24.73 21.22 180.0
-5 6 3 711.91 27.82 26.10 0.0
-4 6 3 6595.00 76.33 78.59 0.0
-3 6 3 261.65 14.87 17.29 180.0
-2 6 3 1415.39 28.53 37.01 180.0
-1 6 3 7893.81 70.93 88.22 0.0
0 6 3 5.44 2.41 1.57 180.0
1 6 3 7507.80 66.90 87.05 180.0
2 6 3 3308.79 45.83 58.93 0.0
3 6 3 365.54 16.81 18.89 0.0
4 6 3 2678.23 46.54 51.66 180.0
5 6 3 1277.93 35.41 34.35 0.0
6 6 3 764.96 31.14 27.20 0.0
7 6 3 1191.74 40.96 33.95 180.0
8 6 3 627.72 33.79 24.01 180.0
9 6 3 1138.59 49.92 35.17 0.0
10 6 3 0.00 20.36 1.22 180.0
11 6 3 399.71 23.55 21.13 180.0
12 6 3 69.87 16.58 7.64 0.0
13 6 3 0.00 30.97 5.33 0.0
14 6 3 67.31 19.18 8.24 180.0
-14 7 3 29.38 28.31 0.97 0.0
-13 7 3 0.03 27.61 0.44 180.0
-12 7 3 30.82 22.01 4.14 0.0
-11 7 3 39.54 14.87 7.00 180.0
-10 7 3 29.62 22.42 6.07 180.0
-9 7 3 24.15 18.22 3.40 0.0
-8 7 3 163.91 12.00 11.59 0.0
-7 7 3 980.67 38.51 33.18 0.0
-6 7 3 250.92 14.63 16.08 0.0
-5 7 3 502.22 23.20 23.23 0.0
-4 7 3 34.11 5.26 6.09 180.0
-3 7 3 1451.45 32.87 38.34 180.0
-2 7 3 2476.47 40.76 49.42 0.0
-1 7 3 1702.95 30.34 37.86 0.0
0 7 3 649.41 40.76 23.74 180.0
1 7 3 13691.89 103.35 114.61 0.0
2 7 3 679.59 21.70 24.10 180.0
3 7 3 253.47 15.57 16.94 180.0
4 7 3 1219.61 32.85 34.45 0.0
5 7 3 156.35 8.96 11.70 0.0
6 7 3 326.69 21.14 16.56 180.0
7 7 3 281.59 16.26 17.15 0.0
8 7 3 2.44 15.36 0.64 180.0
9 7 3 9.14 16.98 0.53 180.0
10 7 3 0.00 23.03 2.43 0.0
11 7 3 0.00 28.18 2.11 0.0
12 7 3 0.00 27.91 2.06 0.0
13 7 3 31.28 25.62 5.68 180.0
-14 8 3 0.00 29.99 0.61 180.0
-13 8 3 46.95 28.00 6.37 180.0
-12 8 3 6.33 28.01 4.88 180.0
-11 8 3 230.64 20.26 16.22 0.0
-10 8 3 0.01 20.34 0.01 0.0
-9 8 3 143.17 14.98 11.86 180.0
-8 8 3 67.37 10.45 7.78 0.0
-7 8 3 129.96 10.68 11.80 180.0
-6 8 3 668.46 29.43 22.92 180.0
-5 8 3 110.36 8.11 10.76 0.0
-4 8 3 492.56 23.10 21.03 0.0
-3 8 3 210.67 10.53 12.83 0.0
-2 8 3 23.18 4.99 5.36 0.0
-1 8 3 12747.57 102.66 105.77 0.0
0 8 3 2670.03 160.96 50.55 180.0
1 8 3 2889.91 42.97 52.40 180.0
2 8 3 431.96 18.66 20.81 0.0
3 8 3 249.42 15.69 15.80 0.0
4 8 3 10.66 5.11 1.72 0.0
5 8 3 453.45 22.89 20.70 0.0
6 8 3 53.61 7.64 6.43 0.0
7 8 3 64.54 9.56 8.64 0.0
8 8 3 0.00 17.14 1.38 180.0
9 8 3 29.26 19.02 4.23 0.0
10 8 3 94.72 15.01 9.60 0.0
11 8 3 58.21 15.66 7.38 180.0
12 8 3 34.66 31.05 7.62 0.0
13 8 3 0.00 28.33 0.86 0.0
-13 9 3 57.35 32.98 7.63 180.0
-12 9 3 248.16 22.35 15.66 0.0
-11 9 3 0.00 27.11 4.63 180.0
-10 9 3 487.81 27.56 21.98 180.0
-9 9 3 246.68 15.34 15.14 0.0
-8 9 3 487.31 24.04 23.51 0.0
-7 9 3 777.54 35.43 28.44 180.0
-6 9 3 381.20 18.43 20.14 0.0
-5 9 3 465.28 25.30 20.87 0.0
-4 9 3 2769.46 53.24 51.61 180.0
-3 9 3 1598.71 38.14 39.58 180.0
-2 9 3 5784.93 70.26 77.88 0.0
-1 9 3 30.78 4.38 4.11 0.0
0 9 3 1622.86 65.73 40.55 180.0
1 9 3 200.36 9.69 12.66 180.0
2 9 3 2713.00 48.39 52.80 0.0
3 9 3 2881.37 53.14 55.24 180.0
4 9 3 3.12 9.16 1.46 180.0
5 9 3 537.84 25.59 22.59 0.0
6 9 3 13.85 10.76 1.62 0.0
7 9 3 1693.92 53.20 41.27 180.0
8 9 3 161.51 13.10 12.09 0.0
9 9 3 35.83 12.08 5.48 0.0
10 9 3 280.36 17.87 16.89 180.0
11 9 3 0.00 27.87 2.34 180.0
12 9 3 216.35 21.11 13.26 0.0
13 9 3 94.45 20.23 10.62 180.0
-13 10 3 27.22 28.15 3.07 0.0
-12 10 3 41.58 23.91 5.24 0.0
-11 10 3 368.60 22.06 19.22 180.0
-10 10 3 97.11 14.82 9.47 0.0
-9 10 3 422.20 24.23 20.82 0.0
-8 10 3 16.09 17.26 3.94 180.0
-7 10 3 297.77 18.26 17.17 180.0
-6 10 3 1481.33 45.74 37.57 0.0
-5 10 3 687.82 30.09 26.14 180.0
-4 10 3 500.43 24.18 21.76 180.0
-3 10 3 1183.85 33.86 34.15 0.0
-2 10 3 1158.36 32.02 33.99 0.0
-1 10 3 1098.03 31.14 32.71 180.0
0 10 3 1005.18 56.90 31.31 0.0
1 10 3 5213.07 66.37 73.89 0.0
2 10 3 405.19 20.29 20.89 180.0
3 10 3 538.40 25.30 24.53 180.0
4 10 3 1169.07 37.43 34.14 0.0
5 10 3 201.93 11.48 14.00 0.0
6 10 3 669.60 32.49 25.68 180.0
7 10 3 1399.69 49.85 37.93 0.0
8 10 3 436.23 22.54 21.19 0.0
9 10 3 389.91 23.72 20.05 180.0
10 10 3 11.01 23.10 2.75 0.0
11 10 3 180.48 19.75 14.14 0.0
12 10 3 0.00 33.12 5.73 180.0
13 10 3 29.44 30.49 3.04 180.0
-13 11 3 0.00 31.72 2.08 180.0
-12 11 3 0.00 26.73 2.10 0.0
-11 11 3 40.17 24.70 3.20 0.0
-10 11 3 36.03 22.62 4.56 0.0
-9 11 3 21.55 17.99 6.56 0.0
-8 11 3 97.52 13.66 9.64 180.0
-7 11 3 41.28 10.80 6.50 180.0
-6 11 3 401.24 18.82 20.50 180.0
-5 11 3 439.37 26.69 20.64 180.0
-4 11 3 14.04 13.22 5.19 180.0
-3 11 3 82.15 8.13 9.59 0.0
-2 11 3 12.33 6.98 2.84 0.0
-1 11 3 374.89 20.37 18.35 0.0
0 11 3 1071.73 26.99 32.44 180.0
1 11 3 10.51 5.55 3.15 0.0
2 11 3 20.48 5.04 3.07 180.0
3 11 3 276.08 13.82 17.63 180.0
4 11 3 522.99 26.06 22.04 180.0
5 11 3 255.35 15.04 17.81 180.0
6 11 3 25.78 14.45 5.16 0.0
7 11 3 39.67 9.79 5.47 0.0
8 11 3 83.63 12.60 9.63 180.0
9 11 3 48.91 12.93 7.26 0.0
10 11 3 0.00 23.20 0.11 180.0
11 11 3 16.79 31.28 3.72 180.0
12 11 3 34.63 28.33 0.87 0.0
13 11 3 0.00 31.09 1.41 0.0
-13 12 3 0.00 32.82 3.94 0.0
-12 12 3 12.09 28.01 1.91 0.0
-11 12 3 40.10 28.04 6.45 180.0
-10 12 3 75.29 16.99 10.55 0.0
-9 12 3 157.48 16.82 12.71 0.0
-8 12 3 53.91 11.64 7.16 180.0
-7 12 3 23.33 16.79 4.28 180.0
-6 12 3 188.48 12.03 14.32 0.0
-5 12 3 91.47 9.36 10.09 180.0
-4 12 3 678.88 31.72 26.07 180.0
-3 12 3 62.63 8.08 7.80 0.0
-2 12 3 459.61 23.65 24.71 0.0
-1 12 3 3186.44 59.23 54.50 180.0
0 12 3 36.27 5.43 4.13 180.0
1 12 3 1489.57 37.77 40.58 0.0
2 12 3 607.20 26.11 26.27 180.0
3 12 3 0.00 14.30 1.70 180.0
4 12 3 271.62 15.79 15.30 0.0
5 12 3 314.65 16.81 18.22 180.0
6 12 3 537.44 32.37 24.00 180.0
7 12 3 84.23 10.93 7.90 0.0
8 12 3 0.02 18.03 0.07 0.0
9 12 3 122.27 15.00 10.68 180.0
10 12 3 35.81 24.11 4.02 180.0
11 12 3 86.17 16.28 8.81 0.0
12 12 3 0.00 32.67 2.14 180.0
13 12 3 36.25 17.64 4.78 180.0
-13 13 3 33.99 24.65 2.98 0.0
-12 13 3 42.66 30.14 9.13 180.0
-11 13 3 25.03 18.84 0.74 0.0
-10 13 3 292.25 20.43 16.47 0.0
-9 13 3 0.00 22.50 3.02 0.0
-8 13 3 457.03 24.53 19.96 180.0
-7 13 3 362.32 21.04 18.33 0.0
-6 13 3 3.36 15.32 2.16 0.0
-5 13 3 110.78 10.19 10.57 180.0
-4 13 3 1004.00 35.87 30.77 0.0
-3 13 3 307.12 15.67 18.39 0.0
-2 13 3 2501.01 54.24 51.86 180.0
-1 13 3 135.34 9.26 10.83 180.0
0 13 3 2088.44 88.88 43.02 0.0
1 13 3 201.42 12.88 15.74 0.0
2 13 3 1706.36 45.13 43.38 180.0
3 13 3 1722.34 49.98 43.10 0.0
4 13 3 308.24 17.08 17.50 0.0
5 13 3 940.86 39.62 30.79 180.0
6 13 3 0.00 16.20 0.08 180.0
7 13 3 546.92 27.22 25.76 0.0
8 13 3 166.86 15.21 12.43 180.0
9 13 3 14.79 19.73 1.57 0.0
10 13 3 61.50 15.38 7.36 0.0
11 13 3 21.19 27.27 2.45 180.0
12 13 3 64.54 18.67 7.89 180.0
-12 14 3 47.43 29.95 2.40 180.0
-11 14 3 60.87 17.34 7.02 0.0
-10 14 3 78.22 14.86 7.28 180.0
-9 14 3 131.31 16.73 11.24 180.0
-8 14 3 0.00 21.71 2.88 0.0
-7 14 3 4.57 15.09 0.51 0.0
-6 14 3 556.14 31.33 22.54 180.0
-5 14 3 0.00 14.12 1.86 180.0
-4 14 3 709.10 33.96 28.00 0.0
-3 14 3 610.63 30.89 25.62 180.0
-2 14 3 1226.07 40.83 36.47 180.0
-1 14 3 1064.15 38.29 32.98 0.0
0 14 3 1586.22 89.13 39.86 180.0
1 14 3 2259.78 52.84 49.34 180.0
2 14 3 102.92 8.90 10.44 0.0
3 14 3 13.37 11.87 2.55 0.0
4 14 3 795.49 38.21 28.51 180.0
5 14 3 124.01 11.64 10.56 0.0
6 14 3 12.52 14.65 3.96 0.0
7 14 3 249.02 16.36 16.14 180.0
8 14 3 189.36 16.09 14.05 180.0
9 14 3 3.48 24.04 4.51 0.0
10 14 3 25.71 13.04 1.85 180.0
11 14 3 38.13 34.19 7.82 180.0
12 14 3 1.30 31.19 1.58 0.0
-12 15 3 0.00 34.05 3.53 0.0
-11 15 3 50.96 30.26 4.98 180.0
-10 15 3 0.00 26.96 0.70 180.0
-9 15 3 73.17 15.35 7.92 180.0
-8 15 3 0.00 21.20 0.54 180.0
-7 15 3 21.58 18.97 3.19 0.0
-6 15 3 177.35 14.74 12.66 0.0
-5 15 3 10.43 16.31 0.61 180.0
-4 15 3 379.84 18.35 19.66 0.0
-3 15 3 16.11 14.12 3.97 180.0
-2 15 3 21.62 12.88 5.03 0.0
-1 15 3 743.37 34.93 27.64 180.0
0 15 3 246.04 13.56 15.45 0.0
1 15 3 34.50 7.85 5.69 180.0
2 15 3 104.77 8.86 10.48 0.0
3 15 3 9.94 13.73 2.59 0.0
4 15 3 174.77 12.47 13.84 0.0
5 15 3 29.50 9.70 3.89 180.0
6 15 3 0.00 21.70 5.19 0.0
7 15 3 0.00 19.00 3.86 180.0
8 15 3 4.38 22.44 1.63 0.0
9 15 3 58.61 14.28 6.34 180.0
10 15 3 16.73 18.67 4.54 0.0
11 15 3 0.00 32.64 1.53 0.0
12 15 3 0.00 32.85 0.64 180.0
-12 16 3 0.00 29.36 2.56 180.0
-11 16 3 31.14 30.34 5.39 0.0
-10 16 3 27.67 28.41 6.38 180.0
-9 16 3 309.80 22.59 17.47 180.0
-8 16 3 246.11 18.78 15.98 0.0
-7 16 3 24.42 20.70 3.46 180.0
-6 16 3 47.24 12.39 7.29 180.0
-5 16 3 53.18 9.04 5.54 0.0
-4 16 3 7.83 13.80 3.45 0.0
-3 16 3 1006.95 45.55 35.33 180.0
-2 16 3 71.32 9.76 8.09 180.0
-1 16 3 1094.71 42.44 31.91 0.0
0 16 3 0.00 9.10 1.19 180.0
1 16 3 505.30 29.47 24.04 180.0
2 16 3 77.45 9.79 10.10 0.0
3 16 3 57.19 9.69 6.69 0.0
4 16 3 412.00 23.01 21.27 180.0
5 16 3 19.31 12.45 1.18 0.0
6 16 3 223.83 15.61 15.13 0.0
7 16 3 0.00 19.54 0.16 0.0
8 16 3 51.53 12.83 5.88 180.0
9 16 3 26.68 26.45 7.20 0.0
10 16 3 6.65 25.52 0.38 180.0
11 16 3 74.75 18.17 8.83 180.0
-11 17 3 32.08 31.28 2.81 180.0
-10 17 3 157.57 20.58 13.13 180.0
-9 17 3 6.42 26.82 5.37 0.0
-8 17 3 0.00 22.04 0.48 0.0
-7 17 3 62.82 14.79 9.23 180.0
-6 17 3 16.16 22.84 7.95 180.0
-5 17 3 283.66 16.32 16.61 0.0
-4 17 3 192.88 13.99 14.30 180.0
-3 17 3 249.28 13.67 15.78 180.0
-2 17 3 329.23 19.07 17.53 0.0
-1 17 3 108.21 11.55 10.62 0.0
0 17 3 1114.11 57.98 31.57 180.0
1 17 3 14.43 11.35 1.62 180.0
2 17 3 13.70 14.95 2.88 0.0
3 17 3 91.59 11.41 10.27 180.0
4 17 3 11.15 13.77 1.09 180.0
5 17 3 469.12 25.75 22.67 0.0
6 17 3 20.84 21.76 5.85 180.0
7 17 3 122.09 14.92 11.47 180.0
8 17 3 0.00 25.61 1.76 0.0
9 17 3 46.20 18.62 8.19 0.0
10 17 3 143.34 20.25 11.71 180.0
11 17 3 25.18 33.08 3.83 0.0
-11 18 3 40.91 16.00 3.83 180.0
-10 18 3 30.31 24.40 1.33 180.0
-9 18 3 37.19 24.79 6.23 0.0
-8 18 3 0.00 25.59 0.10 0.0
-7 18 3 105.92 15.03 9.30 180.0
-6 18 3 110.53 13.57 10.22 0.0
-5 18 3 0.00 19.95 4.09 180.0
-4 18 3 48.76 10.95 7.25 180.0
-3 18 3 154.89 13.54 13.22 0.0
-2 18 3 12.52 15.25 1.50 180.0
-1 18 3 213.65 14.48 14.27 180.0
0 18 3 130.75 9.49 12.14 0.0
1 18 3 454.35 21.97 21.95 0.0
2 18 3 14.95 19.54 6.96 180.0
3 18 3 124.99 12.04 12.13 180.0
4 18 3 62.66 10.91 7.99 0.0
5 18 3 28.76 18.11 3.69 0.0
6 18 3 127.81 17.38 13.05 180.0
7 18 3 91.68 15.42 10.04 0.0
8 18 3 5.45 23.46 0.28 180.0
9 18 3 0.00 26.89 1.49 180.0
10 18 3 58.30 16.81 5.55 0.0
11 18 3 1.69 28.64 0.31 0.0
-11 19 3 6.76 29.78 2.56 0.0
-10 19 3 0.00 29.72 2.69 180.0
-9 19 3 0.00 28.08 1.66 0.0
-8 19 3 1.46 25.62 2.40 0.0
-7 19 3 0.00 23.26 2.51 180.0
-6 19 3 0.00 23.37 4.36 180.0
-5 19 3 42.93 11.41 5.70 180.0
-4 19 3 24.74 19.02 4.03 180.0
-3 19 3 22.18 16.86 4.25 180.0
-2 19 3 52.49 12.96 8.17 0.0
-1 19 3 11.32 11.66 2.74 0.0
0 19 3 106.62 8.24 9.19 180.0
1 19 3 0.00 16.59 1.45 0.0
2 19 3 0.00 17.34 1.26 0.0
3 19 3 45.25 10.05 6.37 180.0
4 19 3 20.51 15.17 1.85 0.0
5 19 3 0.00 20.34 2.63 0.0
6 19 3 33.95 19.86 1.14 180.0
7 19 3 33.90 19.99 4.82 0.0
8 19 3 0.00 24.44 0.27 180.0
9 19 3 45.68 23.65 1.41 0.0
10 19 3 0.00 32.25 3.62 180.0
-10 20 3 36.20 27.61 3.02 0.0
-9 20 3 38.37 30.80 5.28 0.0
-8 20 3 103.36 17.20 10.24 180.0
-7 20 3 0.00 20.95 1.97 180.0
-6 20 3 68.27 15.05 7.88 0.0
-5 20 3 13.13 16.86 1.19 180.0
-4 20 3 16.43 20.90 5.78 180.0
-3 20 3 414.21 22.61 20.56 0.0
-2 20 3 105.62 13.45 9.75 0.0
-1 20 3 393.91 23.51 18.64 180.0
0 20 3 76.54 12.13 7.85 180.0
1 20 3 103.27 13.11 10.15 0.0
2 20 3 102.85 11.44 9.39 180.0
3 20 3 0.00 18.95 2.29 180.0
4 20 3 145.10 14.86 12.43 0.0
5 20 3 30.16 23.16 1.51 180.0
6 20 3 159.37 17.26 13.92 180.0
7 20 3 9.70 24.04 3.79 0.0
8 20 3 0.00 29.42 5.16 0.0
9 20 3 64.37 16.95 6.71 180.0
10 20 3 14.15 29.92 0.24 0.0
-10 21 3 0.00 37.10 6.60 0.0
-9 21 3 13.39 28.18 0.63 180.0
-8 21 3 47.55 16.84 5.46 180.0
-7 21 3 39.63 22.33 4.55 0.0
-6 21 3 17.83 24.27 3.57 0.0
-5 21 3 211.66 17.07 13.53 180.0
-4 21 3 195.96 16.24 13.67 0.0
-3 21 3 0.00 20.96 2.67 0.0
-2 21 3 41.00 12.03 5.77 180.0
-1 21 3 0.00 21.56 0.98 180.0
0 21 3 469.10 45.02 20.85 0.0
1 21 3 6.50 16.92 0.51 0.0
2 21 3 31.99 20.92 6.96 180.0
3 21 3 15.76 19.97 3.42 0.0
4 21 3 49.38 25.70 6.84 0.0
5 21 3 277.09 21.25 17.79 180.0
6 21 3 25.54 20.81 2.08 0.0
7 21 3 90.18 16.18 9.33 0.0
8 21 3 0.00 27.39 2.81 180.0
9 21 3 20.85 26.95 1.10 0.0
-9 22 3 44.51 26.68 1.84 180.0
-8 22 3 11.86 29.01 4.83 0.0
-7 22 3 0.00 27.58 3.17 0.0
-6 22 3 0.98 26.20 2.45 180.0
-5 22 3 4.15 23.64 3.49 180.0
-4 22 3 36.34 20.68 6.05 0.0
-3 22 3 33.19 18.51 4.79 180.0
-2 22 3 0.00 22.70 0.46 180.0
-1 22 3 4.70 22.00 5.49 0.0
0 22 3 13.19 14.99 0.15 180.0
1 22 3 16.27 19.77 1.82 0.0
2 22 3 22.49 21.36 5.75 0.0
3 22 3 12.12 17.74 0.69 180.0
4 22 3 13.51 22.39 1.83 180.0
5 22 3 32.58 16.81 3.63 0.0
6 22 3 24.08 24.09 2.08 0.0
7 22 3 0.00 32.12 3.32 180.0
8 22 3 17.34 31.81 0.54 0.0
9 22 3 0.00 30.00 2.37 0.0
-8 23 3 4.51 30.95 2.43 180.0
-7 23 3 53.23 28.27 7.67 0.0
-6 23 3 0.00 25.62 1.48 0.0
-5 23 3 12.92 29.20 4.95 180.0
-4 23 3 12.80 18.95 4.21 0.0
-3 23 3 23.00 20.25 1.60 0.0
-2 23 3 10.42 22.06 3.51 180.0
-1 23 3 0.00 22.13 3.95 180.0
0 23 3 5.26 15.81 3.87 0.0
1 23 3 12.02 20.98 3.80 0.0
2 23 3 0.00 15.56 1.13 0.0
3 23 3 9.98 23.95 4.20 0.0
4 23 3 14.84 21.70 2.29 180.0
5 23 3 0.00 26.03 4.44 180.0
6 23 3 32.27 25.77 3.47 0.0
7 23 3 0.00 28.58 1.69 0.0
8 23 3 16.07 31.02 6.25 180.0
-8 24 3 14.91 31.57 3.72 0.0
-7 24 3 32.35 17.92 2.42 0.0
-6 24 3 3.05 25.22 0.53 180.0
-5 24 3 0.00 29.90 0.48 180.0
-4 24 3 8.88 18.31 2.67 0.0
-3 24 3 82.60 14.29 7.91 180.0
-2 24 3 54.53 13.76 4.77 180.0
-1 24 3 183.67 19.09 12.70 0.0
0 24 3 0.00 16.68 0.35 0.0
1 24 3 12.06 25.00 4.89 180.0
2 24 3 43.66 25.44 7.16 0.0
3 24 3 0.00 25.00 1.26 0.0
4 24 3 25.88 25.48 4.02 180.0
5 24 3 0.00 26.63 1.35 0.0
6 24 3 30.00 15.12 5.06 0.0
7 24 3 0.00 27.82 0.76 0.0
-7 25 3 3.14 26.37 2.70 180.0
-6 25 3 0.00 24.62 1.34 180.0
-5 25 3 51.04 27.48 7.03 0.0
-4 25 3 36.78 24.95 4.79 180.0
-3 25 3 34.70 24.78 5.34 180.0
-2 25 3 5.66 22.92 5.25 0.0
-1 25 3 0.00 26.68 0.24 0.0
0 25 3 10.69 21.52 7.40 180.0
1 25 3 18.55 23.64 0.70 180.0
2 25 3 3.72 22.57 2.02 0.0
3 25 3 1.49 22.94 3.32 180.0
4 25 3 0.00 23.56 1.97 180.0
5 25 3 69.56 17.79 9.46 0.0
6 25 3 19.70 27.61 3.21 180.0
7 25 3 33.10 19.77 3.86 180.0
-6 26 3 5.42 28.18 0.27 0.0
-5 26 3 0.00 24.84 2.45 0.0
-4 26 3 1.54 26.55 1.28 180.0
-3 26 3 34.07 22.83 2.22 0.0
-2 26 3 0.00 30.78 1.49 180.0
-1 26 3 1.30 28.53 2.31 180.0
0 26 3 0.00 16.58 1.00 180.0
1 26 3 0.00 24.51 0.65 180.0
2 26 3 0.00 26.76 2.17 180.0
3 26 3 4.79 19.63 0.92 180.0
4 26 3 0.00 26.08 1.68 0.0
5 26 3 0.00 28.54 0.38 180.0
6 26 3 0.00 27.53 1.52 180.0
-5 27 3 24.86 17.65 0.80 0.0
-4 27 3 14.90 22.85 0.49 0.0
-3 27 3 13.93 25.55 3.31 180.0
-2 27 3 118.02 17.76 8.38 0.0
-1 27 3 26.01 24.20 2.40 180.0
0 27 3 13.77 23.36 3.34 180.0
1 27 3 0.00 30.21 1.48 180.0
2 27 3 33.65 27.92 3.47 0.0
3 27 3 37.88 16.59 5.45 180.0
4 27 3 27.46 13.46 1.23 0.0
5 27 3 0.00 30.02 1.27 0.0
-3 28 3 0.00 28.79 3.31 0.0
-2 28 3 0.00 32.69 2.39 0.0
-1 28 3 1.67 28.22 2.70 180.0
0 28 3 0.00 26.68 1.02 180.0
1 28 3 0.00 26.42 0.01 180.0
2 28 3 4.13 24.35 0.92 0.0
3 28 3 0.00 31.70 1.98 180.0
-14 0 4 168.22 21.00 12.95 180.0
-13 0 4 59.44 32.77 8.75 180.0
-12 0 4 10.79 19.98 1.64 0.0
-11 0 4 401.21 20.89 19.86 180.0
-10 0 4 187.86 15.12 13.65 180.0
-9 0 4 1673.74 57.06 42.59 0.0
-8 0 4 264.73 15.44 14.98 180.0
-7 0 4 797.12 32.91 29.85 180.0
-6 0 4 869.25 30.60 29.31 0.0
-5 0 4 918.30 27.83 29.80 0.0
-4 0 4 50530.17 284.58 215.76 180.0
-3 0 4 193.27 10.62 15.07 0.0
-2 0 4 8181.23 62.45 89.04 0.0
-1 0 4 949.42 15.07 32.12 180.0
0 0 4 10226.04 667.84 99.24 180.0
1 0 4 9644.85 65.45 96.69 0.0
2 0 4 10734.31 76.26 101.37 180.0
3 0 4 20678.24 133.54 137.56 180.0
4 0 4 12369.10 101.89 105.38 0.0
5 0 4 11.47 5.06 2.69 180.0
6 0 4 4235.22 66.79 63.87 180.0
7 0 4 99.59 9.53 10.78 0.0
8 0 4 177.95 12.74 13.91 0.0
9 0 4 1612.15 56.47 40.18 180.0
10 0 4 311.18 17.85 17.07 180.0
11 0 4 156.89 16.06 12.89 0.0
12 0 4 0.00 25.02 0.39 0.0
13 0 4 0.00 34.61 4.10 180.0
14 0 4 21.79 24.11 6.51 0.0
-14 1 4 0.00 29.08 3.81 0.0
-13 1 4 0.59 26.05 1.59 0.0
-12 1 4 218.70 19.29 14.38 180.0
-11 1 4 0.00 22.18 3.17 0.0
-10 1 4 199.32 15.34 14.04 0.0
-9 1 4 0.74 15.91 2.47 0.0
-8 1 4 520.87 28.06 24.12 180.0
-7 1 4 349.78 16.68 19.52 180.0
-6 1 4 5.86 8.99 2.48 0.0
-5 1 4 2895.30 49.47 53.14 180.0
-4 1 4 985.87 25.35 27.87 180.0
-3 1 4 3313.80 41.51 55.82 0.0
-2 1 4 6695.24 55.03 80.49 0.0
-1 1 4 987.11 15.47 30.49 180.0
0 1 4 48.43 7.38 5.89 0.0
1 1 4 28421.54 154.28 164.13 180.0
2 1 4 1483.55 23.67 38.32 180.0
3 1 4 30.70 3.54 7.07 0.0
4 1 4 267.28 14.17 16.32 0.0
5 1 4 1729.58 37.89 40.61 180.0
6 1 4 27.56 5.91 4.31 0.0
7 1 4 768.93 32.51 27.80 0.0
8 1 4 47.23 8.83 6.54 180.0
9 1 4 167.18 13.67 12.25 180.0
10 1 4 10.47 17.90 2.47 180.0
11 1 4 31.64 23.05 4.27 180.0
12 1 4 37.29 16.39 7.98 180.0
13 1 4 47.79 28.74 6.59 0.0
14 1 4 0.12 25.75 1.95 0.0
-14 2 4 37.83 29.78 1.93 180.0
-13 2 4 21.76 29.82 4.18 0.0
-12 2 4 0.00 25.08 3.28 0.0
-11 2 4 0.00 23.07 0.27 180.0
-10 2 4 106.54 13.35 9.62 0.0
-9 2 4 74.18 10.53 8.87 0.0
-8 2 4 148.25 10.35 11.94 180.0
-7 2 4 232.12 11.92 14.84 180.0
-6 2 4 86.00 7.46 9.33 0.0
-5 2 4 212.21 10.67 14.08 180.0
-4 2 4 347.10 16.57 17.06 180.0
-3 2 4 1959.76 31.97 42.88 0.0
-2 2 4 751.05 16.41 26.28 0.0
-1 2 4 5038.49 41.32 70.76 180.0
0 2 4 1386.92 50.38 34.85 0.0
1 2 4 477.90 12.36 19.97 180.0
2 2 4 1280.56 22.67 34.74 180.0
3 2 4 275.35 12.30 15.54 180.0
4 2 4 325.58 15.56 16.62 0.0
5 2 4 98.24 6.91 10.32 0.0
6 2 4 57.84 7.36 6.74 180.0
7 2 4 682.35 30.96 25.37 180.0
8 2 4 215.48 13.28 15.14 0.0
9 2 4 46.67 10.51 7.41 180.0
10 2 4 0.00 21.51 2.22 180.0
11 2 4 84.82 13.10 6.96 0.0
12 2 4 0.00 27.74 0.07 0.0
13 2 4 0.00 30.02 2.38 180.0
14 2 4 28.52 31.02 2.83 0.0
-14 3 4 19.38 27.93 1.99 180.0
-13 3 4 20.34 29.08 6.78 0.0
-12 3 4 52.24 29.19 10.23 180.0
-11 3 4 29.10 22.79 5.10 180.0
-10 3 4 275.29 16.32 16.36 0.0
-9 3 4 0.00 15.70 0.72 180.0
-8 3 4 1490.23 49.06 39.74 180.0
-7 3 4 15.97 13.57 4.74 0.0
-6 3 4 291.00 14.24 17.76 180.0
-5 3 4 2843.06 49.59 52.02 180.0
-4 3 4 26.90 4.53 3.02 0.0
-3 3 4 6654.48 65.06 81.23 0.0
-2 3 4 1346.20 23.51 36.27 180.0
-1 3 4 9109.25 64.31 94.91 180.0
0 3 4 15583.53 357.48 124.77 180.0
1 3 4 571.48 14.42 22.99 180.0
2 3 4 315.24 12.22 18.60 180.0
3 3 4 1446.14 27.93 37.57 0.0
4 3 4 1049.29 26.81 32.43 0.0
5 3 4 2546.00 47.51 50.27 180.0
6 3 4 215.81 11.94 14.31 180.0
7 3 4 435.70 25.13 20.40 0.0
8 3 4 341.53 18.38 18.49 180.0
9 3 4 157.92 13.16 11.82 180.0
10 3 4 37.53 11.86 7.64 0.0
11 3 4 4.49 20.61 2.75 180.0
12 3 4 78.63 16.93 8.99 180.0
13 3 4 0.00 28.86 3.34 0.0
14 3 4 32.63 30.18 5.99 0.0
-14 4 4 123.96 19.28 10.44 0.0
-13 4 4 26.22 25.72 4.60 0.0
-12 4 4 23.11 22.72 3.83 180.0
-11 4 4 346.57 20.10 18.21 0.0
-10 4 4 226.19 15.75 14.08 0.0
-9 4 4 1534.85 54.21 39.95 180.0
-8 4 4 0.00 15.30 2.34 180.0
-7 4 4 2826.25 61.27 53.43 0.0
-6 4 4 3641.31 63.51 58.99 180.0
-5 4 4 17.14 5.13 3.87 180.0
-4 4 4 12028.96 105.40 107.48 0.0
-3 4 4 44.99 4.45 6.76 180.0
-2 4 4 80.33 5.21 10.37 180.0
-1 4 4 2168.08 28.21 44.20 180.0
0 4 4 1124.97 14.14 33.16 180.0
1 4 4 2332.96 31.55 50.88 180.0
2 4 4 7.21 4.91 4.64 0.0
3 4 4 8466.89 77.61 88.90 0.0
4 4 4 3402.93 50.82 56.82 180.0
5 4 4 1155.97 32.65 32.67 180.0
6 4 4 4713.37 74.13 67.77 0.0
7 4 4 5.44 12.74 1.50 0.0
8 4 4 768.47 37.14 28.37 180.0
9 4 4 599.80 36.71 25.01 0.0
10 4 4 18.68 22.32 5.98 0.0
11 4 4 87.90 14.91 9.64 180.0
12 4 4 0.00 23.50 1.92 180.0
13 4 4 39.24 28.84 6.75 0.0
14 4 4 55.69 34.85 8.51 180.0
-14 5 4 0.00 29.20 2.56 0.0
-13 5 4 37.35 26.49 3.50 180.0
-12 5 4 184.21 19.67 13.71 0.0
-11 5 4 62.63 14.65 7.38 180.0
-10 5 4 121.96 12.83 11.24 180.0
-9 5 4 84.45 11.73 9.95 180.0
-8 5 4 84.58 10.98 10.19 0.0
-7 5 4 831.88 34.49 29.00 180.0
-6 5 4 923.37 33.03 31.86 0.0
-5 5 4 2944.57 52.83 53.15 0.0
-4 5 4 40.49 4.93 5.39 180.0
-3 5 4 1942.96 35.15 42.26 180.0
-2 5 4 2987.93 40.05 51.20 180.0
-1 5 4 5907.31 54.65 73.04 180.0
0 5 4 2689.31 23.84 52.20 180.0
1 5 4 842.41 19.70 27.64 0.0
2 5 4 10.85 3.45 2.99 0.0
3 5 4 2380.59 40.01 46.85 0.0
4 5 4 0.00 8.11 2.33 180.0
5 5 4 102.87 7.71 10.04 0.0
6 5 4 79.65 8.81 9.37 180.0
7 5 4 1904.36 50.98 43.26 180.0
8 5 4 53.39 9.67 6.98 0.0
9 5 4 162.48 12.96 11.71 0.0
10 5 4 0.00 19.50 0.97 180.0
11 5 4 0.00 20.41 0.29 0.0
12 5 4 114.35 18.66 11.73 0.0
13 5 4 52.81 28.57 6.79 180.0
14 5 4 0.00 35.12 1.72 180.0
-14 6 4 0.00 33.35 1.09 0.0
-13 6 4 40.15 24.69 8.22 180.0
-12 6 4 14.89 24.70 2.12 180.0
-11 6 4 20.90 26.87 6.84 180.0
-10 6 4 284.46 16.54 16.07 180.0
-9 6 4 3.98 14.76 0.45 180.0
-8 6 4 93.04 10.64 10.74 0.0
-7 6 4 267.35 15.30 15.47 0.0
-6 6 4 1616.87 44.02 41.06 180.0
-5 6 4 1192.65 35.59 34.53 0.0
-4 6 4 50.51 5.88 6.70 0.0
-3 6 4 4099.42 54.75 61.35 180.0
-2 6 4 843.35 22.68 28.52 180.0
-1 6 4 831.72 20.95 27.50 0.0
0 6 4 1526.65 20.75 39.49 0.0
1 6 4 53.71 4.05 6.83 0.0
2 6 4 462.02 17.08 19.15 180.0
3 6 4 47.93 5.63 7.51 0.0
4 6 4 136.78 9.08 12.08 180.0
5 6 4 1983.22 44.27 43.81 180.0
6 6 4 2398.09 52.76 48.15 0.0
7 6 4 0.00 14.17 2.55 180.0
8 6 4 1.82 8.21 0.28 0.0
9 6 4 9.49 17.87 3.43 0.0
10 6 4 3.17 21.33 5.06 0.0
11 6 4 128.48 16.11 10.89 180.0
12 6 4 0.00 30.27 5.73 180.0
13 6 4 39.51 30.36 5.54 0.0
14 6 4 0.00 35.37 1.60 0.0
-14 7 4 0.00 34.00 0.61 180.0
-13 7 4 23.10 19.26 2.58 180.0
-12 7 4 0.00 33.18 8.41 0.0
-11 7 4 0.00 23.61 1.23 0.0
-10 7 4 430.53 25.00 20.04 180.0
-9 7 4 10.26 17.14 4.23 0.0
-8 7 4 532.66 23.92 22.99 0.0
-7 7 4 28.98 8.13 4.14 180.0
-6 7 4 474.50 27.84 23.48 180.0
-5 7 4 2805.73 54.64 52.52 0.0
-4 7 4 369.73 19.82 17.99 180.0
-3 7 4 5014.99 64.62 72.34 180.0
-2 7 4 2267.78 39.07 47.31 0.0
-1 7 4 6891.03 70.25 82.83 0.0
0 7 4 3125.86 68.03 56.60 180.0
1 7 4 82.29 5.17 8.68 0.0
2 7 4 757.43 23.32 30.93 0.0
3 7 4 5266.10 67.09 71.88 180.0
4 7 4 2231.54 44.09 46.20 180.0
5 7 4 4898.85 74.31 70.04 0.0
6 7 4 132.45 9.38 12.39 0.0
7 7 4 886.44 38.60 30.34 180.0
8 7 4 12.59 16.73 4.23 0.0
9 7 4 21.99 18.97 6.09 0.0
10 7 4 67.31 12.31 7.09 180.0
11 7 4 4.56 22.24 0.17 0.0
12 7 4 143.39 18.20 11.79 0.0
13 7 4 0.00 31.13 1.60 180.0
-14 8 4 137.95 21.36 11.57 180.0
-13 8 4 0.00 29.45 1.97 180.0
-12 8 4 77.04 19.32 10.90 0.0
-11 8 4 161.32 18.35 13.57 180.0
-10 8 4 62.98 13.38 7.49 180.0
-9 8 4 458.43 24.77 22.27 0.0
-8 8 4 3.84 14.39 0.67 0.0
-7 8 4 844.08 36.21 28.25 180.0
-6 8 4 1012.51 37.39 29.99 0.0
-5 8 4 1266.04 37.46 35.02 0.0
-4 8 4 6046.35 79.26 77.24 180.0
-3 8 4 106.86 7.38 9.51 180.0
-2 8 4 6213.17 71.27 76.87 0.0
-1 8 4 445.66 17.96 21.56 180.0
0 8 4 49.92 3.14 7.43 180.0
1 8 4 14165.86 111.54 121.09 0.0
2 8 4 240.34 15.65 15.69 180.0
3 8 4 492.17 22.13 23.21 180.0
4 8 4 1914.92 43.26 43.09 0.0
5 8 4 126.42 9.18 11.65 180.0
6 8 4 1516.26 43.27 37.54 180.0
7 8 4 195.54 12.14 13.99 0.0
8 8 4 458.21 30.11 21.39 0.0
9 8 4 79.79 12.43 8.25 180.0
10 8 4 0.00 19.92 0.85 180.0
11 8 4 347.77 21.13 18.21 0.0
12 8 4 39.27 15.44 4.81 180.0
13 8 4 0.00 32.87 4.56 180.0
-13 9 4 25.30 31.68 4.84 180.0
-12 9 4 16.03 14.41 3.21 180.0
-11 9 4 0.00 24.62 0.81 180.0
-10 9 4 328.72 20.08 17.76 0.0
-9 9 4 29.69 16.58 2.09 180.0
-8 9 4 0.94 13.90 0.35 180.0
-7 9 4 33.28 8.21 3.58 0.0
-6 9 4 303.03 17.33 18.19 180.0
-5 9 4 356.15 22.61 19.13 180.0
-4 9 4 77.28 7.62 8.55 180.0
-3 9 4 2.71 10.72 4.58 180.0
-2 9 4 340.84 18.84 19.50 0.0
-1 9 4 966.31 26.17 29.22 0.0
0 9 4 215.96 10.70 14.46 0.0
1 9 4 1.80 7.19 0.87 0.0
2 9 4 0.00 9.38 0.12 180.0
3 9 4 131.68 7.55 11.81 180.0
4 9 4 19.20 10.99 4.97 0.0
5 9 4 216.04 10.98 15.52 180.0
6 9 4 2.34 11.78 1.64 0.0
7 9 4 140.68 11.43 11.98 0.0
8 9 4 27.96 17.57 3.47 0.0
9 9 4 64.19 11.91 6.97 180.0
10 9 4 12.36 22.73 2.52 0.0
11 9 4 30.67 25.01 2.44 180.0
12 9 4 0.00 31.32 0.71 180.0
13 9 4 9.03 31.63 1.51 0.0
-13 10 4 94.47 19.01 9.30 0.0
-12 10 4 48.18 15.56 5.76 0.0
-11 10 4 73.29 14.61 6.18 180.0
-10 10 4 2.26 25.39 4.22 0.0
-9 10 4 136.17 15.58 11.99 0.0
-8 10 4 170.42 13.35 13.25 180.0
-7 10 4 17.47 9.78 4.48 180.0
-6 10 4 1192.33 43.84 35.59 0.0
-5 10 4 16.06 8.28 3.25 0.0
-4 10 4 4.43 12.74 4.15 180.0
-3 10 4 190.42 12.12 12.86 0.0
-2 10 4 584.80 23.70 24.23 0.0
-1 10 4 2660.24 46.84 49.12 180.0
0 10 4 137.30 19.53 9.93 180.0
1 10 4 862.96 26.80 30.05 0.0
2 10 4 237.77 12.14 14.11 0.0
3 10 4 261.02 13.51 16.90 180.0
4 10 4 2248.74 50.85 48.95 0.0
5 10 4 243.05 14.65 15.75 0.0
6 10 4 755.99 35.38 27.78 180.0
7 10 4 31.85 16.14 5.57 180.0
8 10 4 30.03 10.66 6.18 0.0
9 10 4 23.52 14.55 3.80 180.0
10 10 4 3.42 20.29 0.36 0.0
11 10 4 0.00 29.69 6.11 0.0
12 10 4 12.67 28.04 1.64 0.0
13 10 4 63.23 17.67 6.85 180.0
-13 11 4 0.00 30.68 1.21 0.0
-12 11 4 25.11 26.05 2.79 180.0
-11 11 4 0.00 26.64 0.20 0.0
-10 11 4 116.59 18.26 11.91 0.0
-9 11 4 38.89 13.55 5.83 180.0
-8 11 4 287.15 16.86 17.49 180.0
-7 11 4 210.94 13.05 13.75 0.0
-6 11 4 229.78 13.48 15.19 0.0
-5 11 4 1801.97 50.58 42.49 180.0
-4 11 4 241.56 14.30 16.60 0.0
-3 11 4 6098.94 84.28 79.75 0.0
-2 11 4 3548.93 58.08 59.83 180.0
-1 11 4 492.22 22.31 21.06 180.0
0 11 4 1403.62 64.10 36.17 0.0
1 11 4 582.89 23.17 23.60 0.0
2 11 4 1420.64 37.70 38.95 180.0
3 11 4 856.37 33.78 30.64 0.0
4 11 4 391.63 24.87 21.30 0.0
5 11 4 1246.22 43.04 35.77 180.0
6 11 4 289.94 17.02 17.56 180.0
7 11 4 1348.63 51.95 37.75 0.0
8 11 4 25.25 16.66 4.73 0.0
9 11 4 127.50 14.06 10.75 180.0
10 11 4 266.19 19.72 16.15 0.0
11 11 4 5.96 25.37 1.96 180.0
12 11 4 108.87 18.89 11.24 180.0
13 11 4 0.00 39.47 3.33 180.0
-13 12 4 5.72 32.81 1.42 0.0
-12 12 4 34.91 30.92 7.33 180.0
-11 12 4 69.97 16.88 8.34 0.0
-10 12 4 6.05 22.93 2.89 0.0
-9 12 4 383.35 24.35 18.26 180.0
-8 12 4 16.72 19.49 4.77 0.0
-7 12 4 323.71 20.03 17.60 0.0
-6 12 4 794.88 38.02 27.86 180.0
-5 12 4 17.13 13.53 1.12 180.0
-4 12 4 113.25 10.24 10.13 0.0
-3 12 4 0.00 13.06 2.23 180.0
-2 12 4 703.80 29.89 25.35 180.0
-1 12 4 330.40 20.43 18.12 0.0
0 12 4 77.51 5.37 9.19 0.0
1 12 4 1846.46 43.76 44.32 180.0
2 12 4 60.65 6.85 6.76 180.0
3 12 4 1413.35 43.12 39.54 0.0
4 12 4 1316.86 42.65 36.93 180.0
5 12 4 29.19 8.48 5.40 180.0
6 12 4 604.42 33.24 24.52 0.0
7 12 4 109.34 12.22 11.58 180.0
8 12 4 246.65 16.59 16.19 180.0
9 12 4 17.12 24.16 7.60 0.0
10 12 4 19.57 24.08 0.86 180.0
11 12 4 14.19 30.97 7.95 180.0
12 12 4 0.00 34.23 0.32 0.0
13 12 4 20.31 22.27 3.79 0.0
-13 13 4 0.00 30.60 1.68 180.0
-12 13 4 0.00 29.69 1.87 0.0
-11 13 4 0.00 24.36 1.75 180.0
-10 13 4 0.00 25.72 1.27 180.0
-9 13 4 21.59 15.39 2.54 180.0
-8 13 4 40.56 12.13 5.95 0.0
-7 13 4 174.48 13.49 13.31 0.0
-6 13 4 68.99 10.76 8.23 0.0
-5 13 4 16.82 14.88 5.11 180.0
-4 13 4 71.16 9.91 9.44 0.0
-3 13 4 58.93 8.04 7.63 180.0
-2 13 4 0.00 12.63 1.87 0.0
-1 13 4 210.20 12.60 14.02 0.0
0 13 4 30.12 4.37 5.51 180.0
1 13 4 45.68 7.53 8.40 0.0
2 13 4 190.25 12.49 13.50 180.0
3 13 4 40.01 8.24 6.73 180.0
4 13 4 176.29 11.66 13.20 0.0
5 13 4 0.00 15.36 3.02 180.0
6 13 4 20.06 14.33 2.12 0.0
7 13 4 28.01 18.66 6.35 0.0
8 13 4 0.00 18.75 1.00 0.0
9 13 4 6.88 24.16 4.91 180.0
10 13 4 1.02 24.62 3.62 180.0
11 13 4 39.55 24.25 0.80 180.0
12 13 4 0.00 29.36 2.09 0.0
-12 14 4 44.84 27.65 2.49 180.0
-11 14 4 29.71 25.73 2.59 0.0
-10 14 4 10.36 25.76 2.72 0.0
-9 14 4 73.29 15.40 8.93 180.0
-8 14 4 85.44 14.23 8.63 0.0
-7 14 4 48.03 10.88 5.63 0.0
-6 14 4 779.80 37.35 25.07 180.0
-5 14 4 17.73 14.10 3.36 180.0
-4 14 4 380.03 18.45 18.93 0.0
-3 14 4 144.71 10.86 13.38 180.0
-2 14 4 0.00 15.08 2.16 0.0
-1 14 4 424.59 26.16 19.34 0.0
0 14 4 137.36 11.13 12.34 0.0
1 14 4 186.22 10.77 13.42 180.0
2 14 4 1.63 12.76 4.54 180.0
3 14 4 129.94 10.72 11.56 0.0
4 14 4 351.68 19.20 19.77 180.0
5 14 4 123.78 11.74 12.04 180.0
6 14 4 656.05 36.83 26.55 0.0
7 14 4 2.97 17.37 1.86 180.0
8 14 4 0.00 20.04 4.32 180.0
9 14 4 16.41 24.16 4.66 0.0
10 14 4 18.11 24.43 3.10 0.0
11 14 4 17.07 29.37 4.77 180.0
12 14 4 0.00 33.07 0.72 0.0
-12 15 4 0.00 26.86 4.22 0.0
-11 15 4 33.07 25.57 2.07 0.0
-10 15 4 157.99 18.79 12.07 180.0
-9 15 4 39.08 23.65 2.86 0.0
-8 15 4 279.31 18.22 16.52 0.0
-7 15 4 10.31 20.56 5.23 180.0
-6 15 4 262.41 16.53 16.32 180.0
-5 15 4 825.30 37.92 28.54 0.0
-4 15 4 194.43 12.89 13.81 180.0
-3 15 4 1500.54 49.92 40.93 180.0
-2 15 4 302.23 15.57 17.34 0.0
-1 15 4 913.25 36.52 26.63 0.0
0 15 4 1694.63 81.94 40.12 180.0
1 15 4 12.18 12.53 2.73 0.0
2 15 4 495.72 27.64 22.39 0.0
3 15 4 223.48 13.27 16.06 180.0
4 15 4 271.31 18.11 16.60 180.0
5 15 4 575.60 26.01 25.36 0.0
6 15 4 88.15 11.91 8.33 0.0
7 15 4 661.46 41.55 25.69 180.0
8 15 4 5.52 22.90 2.42 180.0
9 15 4 23.39 20.50 2.62 0.0
10 15 4 132.09 17.28 9.93 180.0
11 15 4 8.62 27.62 1.49 180.0
12 15 4 79.77 21.54 9.22 0.0
-12 16 4 14.31 30.02 4.02 0.0
-11 16 4 31.19 29.33 6.80 180.0
-10 16 4 50.73 14.69 4.10 0.0
-9 16 4 139.56 16.95 10.48 0.0
-8 16 4 31.90 14.33 6.20 180.0
-7 16 4 11.85 19.90 1.85 180.0
-6 16 4 320.65 20.98 18.15 0.0
-5 16 4 11.54 15.57 1.94 180.0
-4 16 4 41.30 9.82 6.28 180.0
-3 16 4 162.84 12.66 13.10 0.0
-2 16 4 656.86 36.40 25.72 0.0
-1 16 4 443.72 20.33 20.04 180.0
0 16 4 76.48 11.45 9.59 180.0
1 16 4 625.09 34.15 27.30 0.0
2 16 4 81.11 9.12 8.88 180.0
3 16 4 83.76 9.65 9.40 180.0
4 16 4 132.33 12.45 11.54 0.0
5 16 4 143.94 13.72 12.91 0.0
6 16 4 18.78 23.90 6.88 180.0
7 16 4 45.31 11.87 6.10 0.0
8 16 4 48.92 27.14 9.12 0.0
9 16 4 15.01 16.73 4.37 180.0
10 16 4 82.32 17.30 7.25 180.0
11 16 4 125.57 20.76 10.51 0.0
-11 17 4 44.65 31.81 3.94 180.0
-10 17 4 0.00 29.68 2.16 0.0
-9 17 4 15.27 24.79 0.48 180.0
-8 17 4 0.00 21.54 0.26 180.0
-7 17 4 196.99 16.15 13.05 180.0
-6 17 4 21.13 13.18 4.14 180.0
-5 17 4 72.92 12.32 10.12 0.0
-4 17 4 32.65 9.51 6.44 0.0
-3 17 4 19.16 14.67 4.27 180.0
-2 17 4 28.19 8.50 3.65 0.0
-1 17 4 0.00 15.96 1.13 0.0
0 17 4 89.83 7.42 8.39 180.0
1 17 4 0.00 14.85 0.18 0.0
2 17 4 102.97 9.57 10.11 0.0
3 17 4 3.03 12.53 0.52 0.0
4 17 4 57.71 10.57 6.06 180.0
5 17 4 38.14 9.91 4.94 0.0
6 17 4 0.00 21.80 1.87 180.0
7 17 4 42.33 14.63 7.56 180.0
8 17 4 13.32 23.26 2.14 0.0
9 17 4 0.00 29.27 4.02 0.0
10 17 4 34.14 25.81 3.11 0.0
11 17 4 23.07 30.09 1.92 180.0
-11 18 4 44.34 15.20 2.99 180.0
-10 18 4 0.00 32.25 2.94 0.0
-9 18 4 47.37 17.20 5.85 0.0
-8 18 4 29.23 24.09 6.18 180.0
-7 18 4 81.66 13.33 6.11 180.0
-6 18 4 146.00 15.98 11.75 0.0
-5 18 4 0.00 16.81 1.62 0.0
-4 18 4 235.28 15.74 15.52 180.0
-3 18 4 25.53 16.50 3.60 0.0
-2 18 4 369.56 21.20 17.57 0.0
-1 18 4 353.82 20.73 19.04 180.0
0 18 4 61.51 7.74 7.88 180.0
1 18 4 297.72 18.60 17.27 0.0
2 18 4 162.71 13.23 13.65 180.0
3 18 4 155.15 13.07 12.35 180.0
4 18 4 223.29 15.12 15.03 0.0
5 18 4 0.00 19.09 1.44 0.0
6 18 4 197.88 17.47 14.58 180.0
7 18 4 0.00 23.01 1.00 180.0
8 18 4 38.97 15.51 6.20 0.0
9 18 4 0.00 28.13 3.53 180.0
10 18 4 0.00 33.26 3.90 180.0
11 18 4 0.00 32.18 3.31 0.0
-11 19 4 3.05 28.49 2.25 180.0
-10 19 4 75.48 19.22 8.33 0.0
-9 19 4 0.00 28.15 3.76 0.0
-8 19 4 51.80 27.83 7.81 180.0
-7 19 4 33.15 22.51 6.77 0.0
-6 19 4 2.18 24.83 6.27 0.0
-5 19 4 17.24 21.30 5.94 180.0
-4 19 4 0.00 19.13 0.03 180.0
-3 19 4 515.11 24.91 23.77 0.0
-2 19 4 37.12 21.54 6.25 180.0
-1 19 4 35.21 19.57 4.84 180.0
0 19 4 272.19 29.27 16.40 0.0
1 19 4 110.21 10.84 10.50 0.0
2 19 4 153.92 14.10 12.85 180.0
3 19 4 229.83 15.10 15.69 0.0
4 19 4 83.18 12.51 8.66 0.0
5 19 4 178.25 15.22 13.75 180.0
6 19 4 24.45 17.57 2.97 180.0
7 19 4 173.76 17.55 13.31 0.0
8 19 4 0.00 26.46 0.30 180.0
9 19 4 0.00 30.26 0.74 180.0
10 19 4 56.59 32.19 7.48 0.0
-10 20 4 15.15 19.42 0.16 180.0
-9 20 4 52.59 30.49 5.82 180.0
-8 20 4 0.00 28.61 2.33 0.0
-7 20 4 0.00 22.88 0.36 180.0
-6 20 4 8.83 21.60 4.14 180.0
-5 20 4 7.78 20.74 0.24 0.0
-4 20 4 61.38 12.12 7.72 0.0
-3 20 4 59.19 12.85 8.35 180.0
-2 20 4 123.87 14.55 11.86 180.0
-1 20 4 56.13 12.49 6.59 0.0
0 20 4 5.42 10.38 0.37 180.0
1 20 4 82.99 11.65 9.30 180.0
2 20 4 10.68 14.01 1.03 180.0
3 20 4 81.38 11.81 8.18 0.0
4 20 4 32.93 11.23 5.64 180.0
5 20 4 14.71 19.99 1.37 180.0
6 20 4 0.00 21.91 0.03 0.0
7 20 4 0.00 25.55 0.04 0.0
8 20 4 0.00 34.45 6.53 180.0
9 20 4 31.34 16.53 4.38 0.0
10 20 4 3.31 27.17 0.72 0.0
-10 21 4 0.00 29.07 1.35 0.0
-9 21 4 28.62 27.48 0.89 180.0
-8 21 4 0.00 29.15 1.38 180.0
-7 21 4 44.65 23.48 4.85 0.0
-6 21 4 44.35 14.59 6.35 0.0
-5 21 4 31.75 23.92 5.88 180.0
-4 21 4 33.14 20.26 2.25 0.0
-3 21 4 2.06 17.65 2.63 0.0
-2 21 4 3.06 19.26 1.13 180.0
-1 21 4 22.22 12.17 4.24 0.0
0 21 4 5.17 13.51 0.34 0.0
1 21 4 0.00 17.78 0.75 180.0
2 21 4 5.40 19.98 2.49 0.0
3 21 4 10.23 15.84 1.87 180.0
4 21 4 38.12 22.44 5.64 0.0
5 21 4 27.42 21.88 2.86 180.0
6 21 4 0.00 26.32 1.10 180.0
7 21 4 58.44 32.32 7.30 0.0
8 21 4 0.00 33.40 0.90 0.0
9 21 4 26.32 26.17 3.23 180.0
-9 22 4 65.67 33.30 8.16 180.0
-8 22 4 56.60 29.87 7.38 0.0
-7 22 4 26.94 26.86 4.39 0.0
-6 22 4 68.00 16.22 9.05 180.0
-5 22 4 0.00 20.96 0.89 180.0
-4 22 4 94.49 15.48 10.51 0.0
-3 22 4 37.28 23.74 7.56 180.0
-2 22 4 54.01 13.15 6.71 180.0
-1 22 4 17.91 20.46 3.58 0.0
0 22 4 67.60 25.68 7.66 0.0
1 22 4 94.03 13.73 9.41 180.0
2 22 4 26.20 13.28 3.73 0.0
3 22 4 146.00 15.67 11.91 0.0
4 22 4 168.04 15.80 12.26 180.0
5 22 4 15.87 13.94 3.79 180.0
6 22 4 75.16 15.93 9.33 0.0
7 22 4 8.51 25.92 1.02 180.0
8 22 4 26.13 30.52 5.11 180.0
9 22 4 24.04 25.77 2.07 0.0
-8 23 4 9.83 27.30 0.67 0.0
-7 23 4 11.87 28.45 3.52 180.0
-6 23 4 2.37 27.64 4.35 180.0
-5 23 4 18.30 28.00 5.05 0.0
-4 23 4 2.73 21.48 0.80 0.0
-3 23 4 157.87 16.60 11.74 180.0
-2 23 4 26.29 23.39 3.46 0.0
-1 23 4 29.25 17.87 5.18 0.0
0 23 4 240.33 13.60 14.50 180.0
1 23 4 0.00 20.02 1.13 180.0
2 23 4 0.00 23.24 1.21 0.0
3 23 4 28.84 25.75 5.89 180.0
4 23 4 0.00 23.87 1.47 180.0
5 23 4 0.00 26.02 5.48 0.0
6 23 4 0.00 26.12 2.91 0.0
7 23 4 0.00 28.22 5.91 180.0
8 23 4 0.00 30.16 0.76 180.0
-8 24 4 0.00 30.71 0.00 180.0
-7 24 4 24.77 24.96 0.63 180.0
-6 24 4 11.02 23.42 1.15 180.0
-5 24 4 38.71 13.35 2.56 180.0
-4 24 4 14.65 17.57 0.48 180.0
-3 24 4 18.96 22.01 1.32 180.0
-2 24 4 5.53 23.90 0.85 0.0
-1 24 4 19.01 22.51 0.60 180.0
0 24 4 5.47 15.51 1.09 0.0
1 24 4 0.00 26.95 5.63 0.0
2 24 4 24.35 15.67 4.46 180.0
3 24 4 12.05 22.41 0.86 180.0
4 24 4 1.95 23.47 2.49 180.0
5 24 4 1.38 25.33 1.23 180.0
6 24 4 36.64 26.02 3.30 180.0
7 24 4 4.85 24.33 0.16 0.0
-7 25 4 11.46 30.17 1.34 180.0
-6 25 4 7.12 27.35 3.58 180.0
-5 25 4 0.00 30.16 0.97 180.0
-4 25 4 0.00 25.68 0.36 180.0
-3 25 4 46.48 14.76 4.21 180.0
-2 25 4 8.34 21.21 0.60 180.0
-1 25 4 0.00 22.40 0.81 180.0
0 25 4 22.73 15.64 3.29 180.0
1 25 4 32.61 20.92 2.18 0.0
2 25 4 24.31 19.63 1.17 0.0
3 25 4 31.92 23.61 4.12 180.0
4 25 4 0.00 24.31 1.06 180.0
5 25 4 27.73 27.93 3.86 0.0
6 25 4 26.37 22.26 0.49 0.0
7 25 4 29.80 23.37 3.47 180.0
-6 26 4 0.00 35.14 4.90 0.0
-5 26 4 0.00 28.63 0.69 0.0
-4 26 4 22.21 28.39 4.40 180.0
-3 26 4 0.00 27.27 0.32 0.0
-2 26 4 63.04 18.03 7.00 0.0
-1 26 4 20.59 29.60 6.04 180.0
0 26 4 39.41 18.34 4.77 180.0
1 26 4 0.43 28.86 5.31 0.0
2 26 4 0.00 30.38 4.24 180.0
3 26 4 4.29 23.59 2.58 180.0
4 26 4 41.67 28.86 5.78 0.0
5 26 4 0.00 26.10 1.00 0.0
6 26 4 16.10 28.46 3.98 180.0
-5 27 4 0.00 29.78 2.63 180.0
-4 27 4 16.67 22.75 0.70 180.0
-3 27 4 3.78 25.63 2.92 0.0
-2 27 4 0.00 30.46 1.94 180.0
-1 27 4 9.24 29.69 2.79 180.0
0 27 4 22.64 19.13 4.47 0.0
1 27 4 8.16 26.87 0.52 0.0
2 27 4 14.41 23.72 2.11 180.0
3 27 4 0.00 25.71 0.78 0.0
4 27 4 0.00 28.97 1.98 0.0
-3 28 4 0.00 32.71 0.15 180.0
-2 28 4 23.17 30.74 1.02 0.0
-1 28 4 22.97 29.36 0.44 0.0
0 28 4 9.28 17.69 0.09 0.0
1 28 4 1.67 26.82 0.38 180.0
2 28 4 23.94 13.85 0.55 180.0
3 28 4 0.00 27.84 0.75 0.0
-14 1 5 0.00 34.00 4.93 180.0
-13 1 5 54.83 31.02 8.73 0.0
-12 1 5 187.24 18.09 12.88 180.0
-11 1 5 7.49 20.29 2.93 180.0
-10 1 5 949.39 47.18 30.76 0.0
-9 1 5 224.50 14.08 15.27 0.0
-8 1 5 368.21 18.56 18.66 180.0
-7 1 5 43.22 7.95 6.53 0.0
-6 1 5 294.13 19.77 16.92 0.0
-5 1 5 2480.83 45.56 48.94 180.0
-4 1 5 1183.40 28.28 32.58 180.0
-3 1 5 5714.15 58.00 74.62 0.0
-2 1 5 646.26 15.65 24.88 0.0
-1 1 5 16556.78 98.27 134.38 180.0
0 1 5 58371.05 2661.23 253.58 0.0
1 1 5 4392.64 42.02 65.22 0.0
2 1 5 4044.91 43.71 61.41 180.0
3 1 5 238.64 11.64 14.56 180.0
4 1 5 705.81 22.83 27.93 0.0
5 1 5 1597.67 37.32 39.05 180.0
6 1 5 2111.04 47.44 44.87 180.0
7 1 5 396.40 25.17 19.32 0.0
8 1 5 579.79 30.83 23.07 0.0
9 1 5 466.44 22.46 20.73 180.0
10 1 5 41.20 21.29 7.48 0.0
11 1 5 46.72 15.26 7.40 0.0
12 1 5 315.78 22.72 18.40 180.0
13 1 5 51.02 25.90 1.14 180.0
14 1 5 0.00 33.55 5.27 0.0
-14 2 5 230.70 21.78 13.95 0.0
-13 2 5 14.03 28.61 5.10 0.0
-12 2 5 234.01 19.70 16.14 180.0
-11 2 5 259.98 17.61 15.11 0.0
-10 2 5 631.24 40.40 25.07 0.0
-9 2 5 1789.26 59.29 43.42 180.0
-8 2 5 248.14 16.22 15.67 180.0
-7 2 5 2764.58 59.85 52.05 0.0
-6 2 5 664.83 28.57 26.70 0.0
-5 2 5 2494.54 46.74 48.90 180.0
-4 2 5 6075.71 68.04 74.60 0.0
-3 2 5 2638.45 38.09 48.29 0.0
-2 2 5 1700.76 26.36 41.64 180.0
-1 2 5 172.05 7.71 10.14 180.0
0 2 5 460.23 23.26 22.94 0.0
1 2 5 580.59 14.92 24.58 180.0
2 2 5 62.04 3.98 7.38 180.0
3 2 5 10017.38 84.43 96.56 0.0
4 2 5 2212.38 39.38 40.72 0.0
5 2 5 1571.54 37.81 39.01 180.0
6 2 5 1887.91 45.51 41.68 0.0
7 2 5 130.17 9.74 11.55 0.0
8 2 5 1006.42 40.19 32.02 180.0
9 2 5 111.51 12.36 10.82 0.0
10 2 5 199.67 16.75 14.11 0.0
11 2 5 582.39 31.02 24.87 180.0
12 2 5 0.00 23.50 0.61 0.0
13 2 5 82.89 18.65 9.98 0.0
14 2 5 0.00 31.53 1.06 180.0
-14 3 5 0.00 30.95 0.19 180.0
-13 3 5 64.85 18.60 8.59 180.0
-12 3 5 1.35 24.08 1.60 180.0
-11 3 5 226.51 17.87 14.73 0.0
-10 3 5 710.49 41.68 26.44 180.0
-9 3 5 213.60 15.08 15.81 180.0
-8 3 5 694.75 33.84 25.01 0.0
-7 3 5 14.22 12.32 3.78 0.0
-6 3 5 1176.11 36.22 33.12 180.0
-5 3 5 2061.84 43.21 44.11 0.0
-4 3 5 45.33 4.85 6.64 180.0
-3 3 5 281.73 13.81 13.39 0.0
-2 3 5 24.07 3.09 4.99 0.0
-1 3 5 474.56 12.66 22.63 0.0
0 3 5 5165.41 142.38 72.75 180.0
1 3 5 855.56 18.26 26.97 180.0
2 3 5 70.92 5.32 7.08 180.0
3 3 5 61.28 4.81 8.02 180.0
4 3 5 0.81 6.71 1.83 180.0
5 3 5 3164.90 53.64 55.93 0.0
6 3 5 399.67 22.33 19.29 0.0
7 3 5 14.16 12.43 2.55 0.0
8 3 5 22.88 14.20 2.25 180.0
9 3 5 5.29 14.17 1.79 180.0
10 3 5 180.88 15.78 13.46 180.0
11 3 5 75.33 15.38 8.93 0.0
12 3 5 20.21 22.70 1.18 0.0
13 3 5 20.88 26.94 6.55 0.0
14 3 5 0.00 35.94 5.43 180.0
-14 4 5 30.76 27.45 1.95 0.0
-13 4 5 9.58 26.99 0.42 0.0
-12 4 5 62.75 15.51 7.07 180.0
-11 4 5 36.16 26.64 7.20 0.0
-10 4 5 0.00 18.82 0.56 0.0
-9 4 5 0.53 19.92 4.37 180.0
-8 4 5 237.49 13.40 16.49 180.0
-7 4 5 5.21 11.82 0.59 0.0
-6 4 5 72.00 7.77 7.46 180.0
-5 4 5 113.55 7.38 9.88 0.0
-4 4 5 411.08 18.00 16.75 180.0
-3 4 5 3028.99 44.14 51.14 0.0
-2 4 5 1203.48 23.98 32.00 180.0
-1 4 5 515.83 13.97 22.66 180.0
0 4 5 359.96 8.45 18.55 180.0
1 4 5 4682.19 48.57 66.12 180.0
2 4 5 263.17 12.49 17.31 180.0
3 4 5 470.45 17.52 20.33 0.0
4 4 5 495.16 20.94 23.03 180.0
5 4 5 585.72 24.65 23.90 0.0
6 4 5 73.17 7.77 8.69 0.0
7 4 5 750.01 33.24 28.69 180.0
8 4 5 142.09 12.20 12.45 180.0
9 4 5 40.37 10.45 4.93 0.0
10 4 5 37.54 21.70 6.57 180.0
11 4 5 0.00 23.03 2.45 180.0
12 4 5 0.00 24.67 2.93 0.0
13 4 5 34.64 26.74 3.82 0.0
14 4 5 0.00 30.66 1.46 180.0
-14 5 5 0.00 32.11 0.93 0.0
-13 5 5 0.00 30.77 1.15 180.0
-12 5 5 161.84 19.40 12.08 0.0
-11 5 5 111.07 14.82 10.49 0.0
-10 5 5 746.24 43.81 27.32 180.0
-9 5 5 235.73 15.00 15.12 180.0
-8 5 5 1152.95 43.03 32.46 0.0
-7 5 5 11.20 8.76 1.70 180.0
-6 5 5 42.20 6.54 5.84 180.0
-5 5 5 3694.75 60.55 59.06 0.0
-4 5 5 771.36 25.36 27.62 0.0
-3 5 5 9212.31 85.68 94.01 180.0
-2 5 5 2345.63 35.64 46.91 0.0
-1 5 5 1434.64 25.73 38.70 0.0
0 5 5 1933.98 26.79 44.54 180.0
1 5 5 0.04 2.87 0.13 180.0
2 5 5 10077.65 87.14 98.86 0.0
3 5 5 0.00 7.97 1.95 0.0
4 5 5 687.60 23.95 26.92 180.0
5 5 5 477.80 22.88 21.63 0.0
6 5 5 2215.88 50.85 46.57 0.0
7 5 5 740.66 31.83 25.95 180.0
8 5 5 0.00 17.81 3.32 0.0
9 5 5 469.68 23.86 20.65 0.0
10 5 5 80.04 13.57 8.62 180.0
11 5 5 7.52 23.29 4.08 180.0
12 5 5 176.35 20.73 12.26 0.0
13 5 5 26.63 28.83 5.33 0.0
14 5 5 0.00 35.46 4.39 180.0
-14 6 5 125.60 18.97 10.08 180.0
-13 6 5 40.16 24.65 3.91 180.0
-12 6 5 169.81 17.86 12.81 0.0
-11 6 5 234.61 19.48 16.26 180.0
-10 6 5 68.19 12.31 8.08 180.0
-9 6 5 859.25 44.87 29.08 0.0
-8 6 5 63.10 9.36 7.39 0.0
-7 6 5 616.06 30.24 22.57 180.0
-6 6 5 16.54 6.04 3.38 180.0
-5 6 5 2007.96 45.15 44.37 0.0
-4 6 5 5278.24 69.98 73.14 180.0
-3 6 5 809.79 24.93 28.47 180.0
-2 6 5 8761.12 79.43 92.65 0.0
-1 6 5 1189.55 25.52 35.49 180.0
0 6 5 6484.98 46.81 80.32 180.0
1 6 5 9605.14 81.74 99.82 0.0
2 6 5 324.60 15.76 17.53 0.0
3 6 5 15336.17 124.45 121.67 180.0
4 6 5 145.32 9.83 13.41 0.0
5 6 5 1906.63 45.16 43.92 0.0
6 6 5 361.01 22.92 17.66 180.0
7 6 5 518.80 29.83 22.93 180.0
8 6 5 674.30 34.55 24.46 0.0
9 6 5 258.59 16.27 16.02 180.0
10 6 5 286.64 18.80 17.62 180.0
11 6 5 207.22 18.86 15.25 0.0
12 6 5 78.19 17.61 9.51 0.0
13 6 5 0.00 35.28 6.42 180.0
-14 7 5 11.69 30.08 0.30 180.0
-13 7 5 104.44 19.77 10.57 0.0
-12 7 5 26.60 23.82 1.99 180.0
-11 7 5 10.22 27.70 3.96 180.0
-10 7 5 8.42 21.16 3.64 0.0
-9 7 5 260.37 14.63 15.68 0.0
-8 7 5 277.20 18.07 16.90 180.0
-7 7 5 204.41 11.69 14.72 180.0
-6 7 5 642.70 29.59 26.18 0.0
-5 7 5 538.68 26.05 22.97 0.0
-4 7 5 500.34 22.64 21.96 180.0
-3 7 5 112.43 6.69 9.90 0.0
-2 7 5 4984.22 58.98 69.21 0.0
-1 7 5 3523.00 49.04 57.17 180.0
0 7 5 37.25 2.77 6.62 0.0
1 7 5 484.94 17.57 19.02 180.0
2 7 5 19.60 4.24 3.71 180.0
3 7 5 651.29 23.86 23.60 0.0
4 7 5 231.04 11.83 16.35 0.0
5 7 5 966.76 32.93 32.15 180.0
6 7 5 1.72 7.86 0.71 0.0
7 7 5 0.00 15.70 0.51 0.0
8 7 5 37.07 10.58 6.33 180.0
9 7 5 15.08 19.04 3.96 0.0
10 7 5 81.12 12.74 7.73 0.0
11 7 5 33.12 23.59 3.81 180.0
12 7 5 43.81 15.87 6.08 180.0
13 7 5 0.00 32.67 2.55 0.0
-14 8 5 0.00 32.45 1.32 0.0
-13 8 5 28.30 28.15 2.55 0.0
-12 8 5 104.20 18.17 9.91 0.0
-11 8 5 6.20 21.47 3.20 180.0
-10 8 5 3.84 20.87 1.79 0.0
-9 8 5 247.37 14.88 15.93 0.0
-8 8 5 7.18 14.13 3.68 0.0
-7 8 5 184.59 12.73 14.42 180.0
-6 8 5 371.70 18.22 19.90 0.0
-5 8 5 121.21 9.25 11.08 0.0
-4 8 5 380.85 20.12 19.29 180.0
-3 8 5 419.41 20.45 20.40 0.0
-2 8 5 5028.10 62.26 70.30 0.0
-1 8 5 31.18 4.62 5.39 180.0
0 8 5 1022.79 18.15 28.71 0.0
1 8 5 2768.39 44.33 52.26 0.0
2 8 5 2.69 8.15 4.19 0.0
3 8 5 796.81 27.93 28.28 180.0
4 8 5 16.37 11.02 4.54 0.0
5 8 5 144.13 8.83 10.45 0.0
6 8 5 93.25 8.87 8.30 180.0
7 8 5 38.49 8.41 4.69 0.0
8 8 5 1097.98 45.86 34.75 0.0
9 8 5 1.50 18.87 5.84 180.0
10 8 5 7.36 22.17 3.96 180.0
11 8 5 8.31 30.82 8.09 0.0
12 8 5 0.00 28.48 2.21 180.0
13 8 5 13.02 33.84 5.09 180.0
-13 9 5 105.05 19.33 9.85 0.0
-12 9 5 156.37 19.42 11.20 180.0
-11 9 5 216.54 18.66 15.76 180.0
-10 9 5 527.98 27.47 22.70 0.0
-9 9 5 230.29 15.16 13.56 0.0
-8 9 5 450.31 23.70 21.61 180.0
-7 9 5 63.48 9.60 7.10 180.0
-6 9 5 132.13 10.79 12.31 180.0
-5 9 5 374.99 17.68 19.52 180.0
-4 9 5 765.14 28.71 27.86 180.0
-3 9 5 3342.72 57.54 56.55 0.0
-2 9 5 193.29 9.61 13.78 0.0
-1 9 5 4275.57 58.84 63.95 180.0
0 9 5 1.79 8.30 1.10 180.0
1 9 5 114.95 7.40 11.98 0.0
2 9 5 4318.39 63.47 66.93 180.0
3 9 5 161.22 8.59 12.46 0.0
4 9 5 638.79 27.47 24.33 0.0
5 9 5 18.85 12.20 4.67 180.0
6 9 5 1190.92 41.99 34.53 180.0
7 9 5 87.81 11.16 9.42 0.0
8 9 5 110.22 12.83 10.86 180.0
9 9 5 359.10 24.20 19.36 180.0
10 9 5 217.29 17.83 14.20 0.0
11 9 5 267.45 20.50 15.61 0.0
12 9 5 440.37 26.05 21.02 180.0
13 9 5 9.65 28.58 2.11 0.0
-13 10 5 36.40 25.99 1.77 0.0
-12 10 5 40.30 30.73 5.67 180.0
-11 10 5 45.07 31.13 10.73 0.0
-10 10 5 104.97 15.62 9.67 0.0
-9 10 5 379.89 24.77 18.35 180.0
-8 10 5 79.19 11.87 9.30 180.0
-7 10 5 1157.83 45.83 34.94 0.0
-6 10 5 1322.90 43.76 35.77 180.0
-5 10 5 251.53 15.12 16.69 180.0
-4 10 5 4309.43 71.54 64.96 0.0
-3 10 5 82.62 8.61 9.27 0.0
-2 10 5 2332.99 45.17 47.81 180.0
-1 10 5 2588.71 46.89 48.94 0.0
0 10 5 90.67 8.94 9.21 0.0
1 10 5 1357.88 34.36 38.75 180.0
2 10 5 10.81 8.41 2.13 180.0
3 10 5 3040.55 58.92 55.90 0.0
4 10 5 5.48 12.22 1.56 0.0
5 10 5 1783.53 49.72 43.13 180.0
6 10 5 456.15 29.52 21.74 0.0
7 10 5 155.15 12.93 12.08 0.0
8 10 5 292.01 16.75 17.20 180.0
9 10 5 92.33 13.57 9.08 0.0
10 10 5 285.40 21.82 17.74 0.0
11 10 5 105.19 18.34 11.24 180.0
12 10 5 28.21 36.49 7.43 180.0
13 10 5 6.63 32.58 2.21 0.0
-13 11 5 6.60 27.64 1.38 180.0
-12 11 5 11.66 22.93 1.74 180.0
-11 11 5 0.00 27.09 3.21 0.0
-10 11 5 13.60 21.92 0.71 180.0
-9 11 5 153.60 16.49 12.53 180.0
-8 11 5 179.30 15.29 14.74 0.0
-7 11 5 14.55 20.73 6.66 180.0
-6 11 5 0.00 14.76 1.60 180.0
-5 11 5 99.56 10.37 9.57 0.0
-4 11 5 1215.04 40.22 35.20 180.0
-3 11 5 1063.41 36.52 32.25 180.0
-2 11 5 122.13 8.57 10.59 180.0
-1 11 5 285.81 17.99 17.27 180.0
0 11 5 313.71 13.41 18.46 0.0
1 11 5 99.97 7.31 9.73 0.0
2 11 5 152.36 9.09 12.65 0.0
3 11 5 0.00 11.74 1.58 0.0
4 11 5 375.24 17.87 20.22 180.0
5 11 5 86.01 9.07 8.74 180.0
6 11 5 0.00 15.47 1.10 180.0
7 11 5 62.94 11.66 8.72 180.0
8 11 5 104.93 12.10 8.97 0.0
9 11 5 63.50 13.59 6.59 180.0
10 11 5 27.56 17.23 3.84 0.0
11 11 5 0.00 30.48 2.28 0.0
12 11 5 28.64 25.45 0.91 0.0
13 11 5 5.12 28.27 0.09 0.0
-13 12 5 54.19 19.40 7.98 180.0
-12 12 5 76.71 17.73 8.24 180.0
-11 12 5 0.00 28.89 1.53 0.0
-10 12 5 18.13 20.21 3.25 180.0
-9 12 5 45.48 24.65 8.08 180.0
-8 12 5 29.72 16.62 2.86 0.0
-7 12 5 391.88 21.04 18.62 0.0
-6 12 5 692.16 36.44 26.52 180.0
-5 12 5 0.58 13.36 0.86 180.0
-4 12 5 561.82 29.59 23.73 0.0
-3 12 5 881.84 35.10 29.93 180.0
-2 12 5 6572.49 91.29 78.88 180.0
-1 12 5 1490.47 39.47 37.58 0.0
0 12 5 121.48 6.67 10.75 0.0
1 12 5 2499.65 50.14 50.53 180.0
2 12 5 0.00 11.07 1.64 0.0
3 12 5 1318.12 42.48 37.15 0.0
4 12 5 0.16 13.35 0.14 0.0
5 12 5 567.06 31.84 24.15 180.0
6 12 5 213.45 13.84 14.67 0.0
7 12 5 10.77 17.32 4.06 180.0
8 12 5 239.31 17.55 15.52 180.0
9 12 5 26.07 22.98 4.91 0.0
10 12 5 36.38 24.03 5.40 0.0
11 12 5 58.57 17.25 7.22 180.0
12 12 5 10.89 20.63 1.27 180.0
-13 13 5 8.53 34.55 4.75 180.0
-12 13 5 39.11 30.97 5.91 0.0
-11 13 5 57.44 16.70 7.84 0.0
-10 13 5 325.87 22.06 17.51 180.0
-9 13 5 99.87 13.75 10.46 180.0
-8 13 5 184.93 15.29 13.35 0.0
-7 13 5 5.10 19.58 2.88 180.0
-6 13 5 4.17 12.09 2.11 180.0
-5 13 5 320.51 18.52 17.09 0.0
-4 13 5 158.66 11.68 12.46 0.0
-3 13 5 1406.82 44.90 37.34 180.0
-2 13 5 370.82 23.80 19.45 180.0
-1 13 5 506.77 26.02 21.49 0.0
0 13 5 53.85 9.21 8.45 180.0
1 13 5 645.64 28.35 27.10 180.0
2 13 5 1391.91 41.69 37.59 0.0
3 13 5 423.94 25.37 20.28 180.0
4 13 5 994.55 39.38 32.27 180.0
5 13 5 266.76 17.46 16.49 0.0
6 13 5 183.05 14.21 14.57 0.0
7 13 5 235.75 14.72 14.64 180.0
8 13 5 30.13 11.33 4.49 0.0
9 13 5 43.14 26.07 7.33 0.0
10 13 5 105.62 16.14 9.75 180.0
11 13 5 103.95 18.45 10.70 180.0
12 13 5 28.17 34.50 8.09 0.0
-12 14 5 35.16 30.53 4.69 0.0
-11 14 5 44.63 28.26 4.99 180.0
-10 14 5 136.48 16.90 10.54 180.0
-9 14 5 11.77 21.66 1.11 0.0
-8 14 5 142.66 15.18 11.42 0.0
-7 14 5 192.73 15.08 13.26 180.0
-6 14 5 56.66 11.56 6.22 0.0
-5 14 5 290.74 17.33 16.10 0.0
-4 14 5 1242.21 44.93 35.28 180.0
-3 14 5 488.74 29.23 20.66 180.0
-2 14 5 911.56 34.54 27.83 0.0
-1 14 5 620.11 29.34 23.65 180.0
0 14 5 153.66 7.24 12.00 180.0
1 14 5 578.32 28.21 23.66 0.0
2 14 5 66.11 8.73 9.99 0.0
3 14 5 1053.01 40.54 33.96 180.0
4 14 5 50.23 9.44 7.39 0.0
5 14 5 0.00 18.87 3.06 0.0
6 14 5 102.68 12.80 9.69 180.0
7 14 5 14.91 16.99 1.17 0.0
8 14 5 204.18 17.17 14.92 0.0
9 14 5 198.08 17.65 12.62 180.0
10 14 5 0.00 26.46 2.47 180.0
11 14 5 61.82 17.82 8.28 0.0
12 14 5 0.00 32.94 2.35 0.0
-12 15 5 25.44 24.74 2.27 180.0
-11 15 5 3.79 32.20 4.84 0.0
-10 15 5 17.98 23.48 1.73 0.0
-9 15 5 18.04 25.23 2.68 180.0
-8 15 5 0.00 23.86 2.68 180.0
-7 15 5 0.00 20.76 0.20 180.0
-6 15 5 215.93 15.76 14.14 180.0
-5 15 5 11.59 12.62 4.06 180.0
-4 15 5 24.22 14.47 0.52 0.0
-3 15 5 413.69 27.58 20.69 0.0
-2 15 5 137.74 10.60 11.36 0.0
-1 15 5 11.88 7.82 0.25 0.0
0 15 5 252.69 19.87 15.84 180.0
1 15 5 9.10 12.56 4.18 180.0
2 15 5 688.51 33.11 28.26 180.0
3 15 5 65.11 9.84 9.97 0.0
4 15 5 15.27 12.16 0.18 180.0
5 15 5 0.80 16.88 2.73 0.0
6 15 5 29.75 9.51 3.00 180.0
7 15 5 0.00 19.36 2.61 0.0
8 15 5 0.00 23.37 2.53 180.0
9 15 5 0.58 23.30 1.83 180.0
10 15 5 115.36 18.51 10.15 180.0
11 15 5 4.92 30.14 2.77 0.0
12 15 5 0.00 34.41 0.35 180.0
-12 16 5 60.72 32.01 6.42 0.0
-11 16 5 42.34 24.22 6.00 180.0
-10 16 5 0.00 27.13 3.33 180.0
-9 16 5 129.25 17.39 11.68 0.0
-8 16 5 95.05 15.40 9.60 180.0
-7 16 5 78.19 13.24 9.12 180.0
-6 16 5 0.00 19.79 5.64 0.0
-5 16 5 319.74 20.94 17.57 0.0
-4 16 5 574.00 34.39 22.59 180.0
-3 16 5 29.28 16.59 5.62 0.0
-2 16 5 536.52 30.95 21.41 0.0
-1 16 5 215.99 13.04 13.99 180.0
0 16 5 435.09 27.55 19.34 180.0
1 16 5 892.08 37.17 29.80 0.0
2 16 5 61.75 8.82 7.42 180.0
3 16 5 274.49 17.68 17.28 180.0
4 16 5 82.11 10.95 9.00 0.0
5 16 5 286.66 16.39 16.11 0.0
6 16 5 192.82 14.57 13.68 180.0
7 16 5 45.17 25.17 7.90 180.0
8 16 5 96.30 17.10 11.03 0.0
9 16 5 0.00 26.61 4.94 180.0
10 16 5 56.96 18.22 7.11 180.0
11 16 5 57.55 32.10 7.49 0.0
-11 17 5 84.55 15.85 6.88 180.0
-10 17 5 36.74 35.07 9.94 0.0
-9 17 5 0.00 25.68 0.91 0.0
-8 17 5 14.32 13.91 2.81 180.0
-7 17 5 34.70 19.98 3.28 0.0
-6 17 5 60.60 12.53 6.91 0.0
-5 17 5 300.32 18.65 18.37 180.0
-4 17 5 27.47 14.59 5.10 0.0
-3 17 5 761.30 37.81 28.86 0.0
-2 17 5 3.06 13.63 1.04 0.0
-1 17 5 492.95 30.93 21.43 180.0
0 17 5 598.68 34.35 23.54 0.0
1 17 5 411.77 20.89 21.45 0.0
2 17 5 507.71 31.32 22.13 180.0
3 17 5 0.00 14.85 1.75 180.0
4 17 5 575.67 37.27 25.82 0.0
5 17 5 3.21 18.93 2.64 180.0
6 17 5 66.35 13.86 8.71 180.0
7 17 5 110.03 16.26 10.26 0.0
8 17 5 150.94 16.33 11.08 0.0
9 17 5 84.13 18.76 10.01 180.0
10 17 5 63.80 20.07 8.59 0.0
11 17 5 0.00 33.39 5.53 0.0
-11 18 5 30.51 30.14 0.95 0.0
-10 18 5 27.32 33.52 6.19 0.0
-9 18 5 32.37 26.72 5.63 180.0
-8 18 5 51.62 26.08 6.20 180.0
-7 18 5 130.24 15.96 9.84 0.0
-6 18 5 123.05 14.74 10.70 180.0
-5 18 5 85.78 13.44 9.59 180.0
-4 18 5 93.02 12.97 11.93 0.0
-3 18 5 96.53 11.69 10.04 0.0
-2 18 5 0.98 19.31 2.34 180.0
-1 18 5 17.81 17.29 2.44 0.0
0 18 5 1.68 10.66 1.38 0.0
1 18 5 100.38 11.23 10.09 180.0
2 18 5 0.00 17.50 0.94 0.0
3 18 5 27.41 18.57 6.59 0.0
4 18 5 85.59 11.91 8.84 180.0
5 18 5 22.86 16.63 2.26 180.0
6 18 5 238.81 18.74 16.76 0.0
7 18 5 71.51 15.56 9.04 180.0
8 18 5 12.96 18.80 2.30 180.0
9 18 5 21.16 17.68 3.20 0.0
10 18 5 25.94 26.58 0.52 0.0
11 18 5 0.00 30.55 3.00 180.0
-11 19 5 0.00 35.59 2.32 180.0
-10 19 5 9.34 30.11 3.72 0.0
-9 19 5 11.43 25.90 2.55 180.0
-8 19 5 0.00 31.23 0.08 0.0
-7 19 5 0.00 25.79 4.07 0.0
-6 19 5 86.85 13.93 9.43 0.0
-5 19 5 71.18 12.62 8.01 0.0
-4 19 5 32.52 23.38 8.60 180.0
-3 19 5 24.04 18.49 1.79 0.0
-2 19 5 21.06 16.36 0.61 0.0
-1 19 5 0.00 23.78 4.92 180.0
0 19 5 285.96 13.74 15.85 0.0
1 19 5 59.08 10.22 7.63 0.0
2 19 5 21.04 16.94 4.13 180.0
3 19 5 135.85 14.02 11.37 0.0
4 19 5 6.23 19.49 4.55 0.0
5 19 5 24.35 15.60 2.16 180.0
6 19 5 21.39 10.54 2.04 0.0
7 19 5 8.57 21.33 2.13 0.0
8 19 5 81.60 14.60 6.95 0.0
9 19 5 2.68 26.11 0.19 180.0
10 19 5 0.00 34.58 3.97 0.0
-10 20 5 36.60 27.73 6.30 0.0
-9 20 5 71.08 15.70 5.19 180.0
-8 20 5 0.00 31.64 2.60 180.0
-7 20 5 75.45 17.57 8.67 0.0
-6 20 5 11.21 25.59 6.83 180.0
-5 20 5 77.68 13.88 7.91 180.0
-4 20 5 146.04 13.45 11.29 0.0
-3 20 5 0.00 16.01 1.88 180.0
-2 20 5 2.61 20.26 3.90 180.0
-1 20 5 171.09 16.05 13.44 0.0
0 20 5 58.62 12.87 7.48 0.0
1 20 5 103.34 11.95 9.11 180.0
2 20 5 31.04 18.04 5.11 180.0
3 20 5 20.51 19.57 4.38 0.0
4 20 5 0.00 22.28 3.43 180.0
5 20 5 129.54 15.27 9.91 180.0
6 20 5 32.45 30.29 9.24 0.0
7 20 5 0.00 29.80 2.59 0.0
8 20 5 12.15 25.50 3.49 180.0
9 20 5 53.07 18.04 6.94 0.0
10 20 5 0.00 28.55 1.97 0.0
-10 21 5 0.00 34.98 1.72 180.0
-9 21 5 4.77 30.86 1.34 180.0
-8 21 5 129.34 16.66 8.21 0.0
-7 21 5 39.78 13.89 4.67 180.0
-6 21 5 114.41 14.86 9.21 180.0
-5 21 5 95.73 14.39 8.48 0.0
-4 21 5 26.38 18.39 2.71 180.0
-3 21 5 119.97 14.23 9.90 180.0
-2 21 5 9.12 18.21 2.98 180.0
-1 21 5 219.33 15.71 13.07 0.0
0 21 5 81.56 11.60 8.58 180.0
1 21 5 25.31 16.66 3.59 180.0
2 21 5 81.05 13.26 8.90 0.0
3 21 5 34.01 17.39 2.81 0.0
4 21 5 292.67 20.85 17.81 180.0
5 21 5 75.75 15.82 9.38 0.0
6 21 5 0.00 25.84 1.27 0.0
7 21 5 68.69 17.77 8.87 180.0
8 21 5 37.71 31.00 6.58 180.0
9 21 5 28.83 33.73 3.72 0.0
-9 22 5 48.27 32.72 2.68 0.0
-8 22 5 0.00 35.67 2.05 0.0
-7 22 5 10.51 25.26 1.62 0.0
-6 22 5 50.86 15.91 6.02 0.0
-5 22 5 0.00 22.20 4.06 0.0
-4 22 5 48.30 24.38 6.99 180.0
-3 22 5 0.00 20.37 0.10 180.0
-2 22 5 36.69 20.99 5.13 0.0
-1 22 5 54.75 13.24 6.18 180.0
0 22 5 42.77 11.67 6.98 180.0
1 22 5 89.36 13.85 9.82 0.0
2 22 5 31.21 19.95 4.14 0.0
3 22 5 33.41 11.51 4.03 180.0
4 22 5 56.89 13.07 5.66 0.0
5 22 5 0.00 26.21 0.93 0.0
6 22 5 43.90 23.06 4.70 180.0
7 22 5 19.00 20.21 0.11 0.0
8 22 5 0.76 22.26 0.05 180.0
9 22 5 0.00 38.77 2.91 180.0
-8 23 5 37.62 30.31 3.81 0.0
-7 23 5 4.38 27.12 3.41 180.0
-6 23 5 10.19 26.98 0.52 180.0
-5 23 5 24.77 18.87 2.66 0.0
-4 23 5 0.00 25.36 0.02 180.0
-3 23 5 58.14 13.58 5.48 180.0
-2 23 5 0.00 24.16 4.35 0.0
-1 23 5 34.07 27.45 7.44 0.0
0 23 5 130.03 22.89 10.70 180.0
1 23 5 40.03 21.54 5.65 180.0
2 23 5 28.78 25.08 9.15 0.0
3 23 5 20.98 18.87 0.60 180.0
4 23 5 49.90 14.81 7.40 180.0
5 23 5 0.00 26.74 0.53 0.0
6 23 5 0.00 27.34 1.83 0.0
7 23 5 26.22 25.68 2.49 180.0
8 23 5 28.83 27.16 0.56 0.0
-8 24 5 0.00 33.38 0.76 0.0
-7 24 5 45.15 17.60 4.50 180.0
-6 24 5 2.91 24.97 2.84 0.0
-5 24 5 78.48 17.34 8.38 0.0
-4 24 5 18.20 22.81 4.99 180.0
-3 24 5 19.71 20.59 0.68 180.0
-2 24 5 0.16 24.93 2.38 0.0
-1 24 5 38.57 25.37 3.84 180.0
0 24 5 14.68 15.60 3.93 180.0
1 24 5 30.30 24.27 5.62 0.0
2 24 5 0.00 25.49 1.27 0.0
3 24 5 0.00 23.29 3.52 180.0
4 24 5 31.41 12.17 3.20 0.0
5 24 5 43.49 29.56 7.40 0.0
6 24 5 51.41 16.31 6.50 180.0
7 24 5 0.00 30.29 3.43 180.0
-7 25 5 16.74 26.87 0.27 0.0
-6 25 5 34.70 15.52 4.34 0.0
-5 25 5 0.00 26.37 0.12 0.0
-4 25 5 0.00 22.77 0.62 180.0
-3 25 5 49.66 29.63 4.66 0.0
-2 25 5 0.00 25.37 1.53 0.0
-1 25 5 43.03 16.55 6.09 180.0
0 25 5 13.68 17.23 2.79 0.0
1 25 5 0.00 25.14 4.93 0.0
2 25 5 17.08 26.30 5.89 180.0
3 25 5 35.97 19.55 3.20 0.0
4 25 5 24.94 23.83 3.93 0.0
5 25 5 43.34 26.29 3.34 180.0
6 25 5 12.39 24.48 1.56 0.0
-6 26 5 5.85 33.17 3.23 180.0
-5 26 5 0.00 29.15 2.88 180.0
-4 26 5 44.66 23.20 4.96 0.0
-3 26 5 30.62 19.71 2.98 180.0
-2 26 5 0.00 29.94 1.06 0.0
-1 26 5 17.70 25.30 0.55 0.0
0 26 5 3.13 15.16 1.04 0.0
1 26 5 0.00 26.56 2.46 180.0
2 26 5 0.00 22.79 0.54 180.0
3 26 5 16.54 23.33 0.38 0.0
4 26 5 19.46 22.00 1.95 180.0
5 26 5 0.00 26.30 2.69 180.0
-5 27 5 0.00 27.95 1.47 180.0
-4 27 5 0.00 26.65 1.98 180.0
-3 27 5 0.00 31.61 5.02 0.0
-2 27 5 26.30 24.82 2.68 180.0
-1 27 5 27.01 22.15 0.77 180.0
0 27 5 0.00 19.66 0.80 0.0
1 27 5 4.21 24.40 1.10 0.0
2 27 5 35.22 26.03 6.01 180.0
3 27 5 26.52 27.30 3.41 0.0
4 27 5 0.00 29.91 1.60 0.0
-3 28 5 0.00 31.76 1.69 180.0
-2 28 5 3.88 28.97 3.06 180.0
-1 28 5 0.00 35.42 2.83 0.0
0 28 5 0.00 19.33 2.55 0.0
1 28 5 4.16 28.19 2.73 180.0
2 28 5 8.76 27.18 4.27 180.0
3 28 5 28.49 29.82 5.40 0.0
-14 0 6 112.45 20.98 10.81 0.0
-13 0 6 55.65 15.45 6.45 0.0
-12 0 6 286.17 20.36 16.97 180.0
-11 0 6 0.00 23.47 2.74 0.0
-10 0 6 736.53 41.72 28.01 0.0
-9 0 6 716.66 36.59 26.71 180.0
-8 0 6 183.57 11.28 12.94 180.0
-7 0 6 0.00 13.10 2.83 180.0
-6 0 6 227.07 12.74 16.32 0.0
-5 0 6 9683.00 98.58 96.47 180.0
-4 0 6 5239.79 62.23 71.75 0.0
-3 0 6 15214.14 109.88 119.09 0.0
-2 0 6 8090.17 65.53 92.99 180.0
-1 0 6 8448.44 61.87 94.01 180.0
0 0 6 35152.75 2233.18 186.60 0.0
1 0 6 83278.13 411.26 289.75 180.0
2 0 6 3745.87 43.22 61.47 180.0
3 0 6 10127.61 85.58 94.64 0.0
4 0 6 422.76 18.70 20.14 0.0
5 0 6 5809.98 74.04 76.81 180.0
6 0 6 106.38 7.97 10.72 180.0
7 0 6 137.17 10.00 9.72 0.0
8 0 6 22.12 9.65 4.51 180.0
9 0 6 545.61 34.32 23.49 180.0
10 0 6 1106.18 52.98 33.02 0.0
11 0 6 14.38 23.94 2.34 180.0
12 0 6 426.74 25.99 21.63 180.0
13 0 6 9.17 18.97 1.10 180.0
14 0 6 0.00 35.46 2.11 180.0
-14 1 6 0.00 29.25 2.92 0.0
-13 1 6 135.84 19.14 12.00 180.0
-12 1 6 8.18 25.83 0.46 0.0
-11 1 6 57.04 13.64 8.69 0.0
-10 1 6 92.29 13.31 7.76 180.0
-9 1 6 672.34 35.71 26.94 180.0
-8 1 6 427.99 27.04 21.51 0.0
-7 1 6 46.63 7.24 7.00 180.0
-6 1 6 1447.66 39.04 37.32 180.0
-5 1 6 324.00 18.49 18.23 0.0
-4 1 6 1050.62 27.34 34.05 0.0
-3 1 6 3976.80 48.04 62.61 180.0
-2 1 6 999.20 20.04 31.29 180.0
-1 1 6 109.04 6.56 11.58 0.0
0 1 6 18844.27 1004.36 136.30 0.0
1 1 6 6235.57 55.05 76.02 180.0
2 1 6 2721.82 36.74 50.57 0.0
3 1 6 48.79 4.31 7.92 0.0
4 1 6 2664.52 43.93 50.88 180.0
5 1 6 72.94 6.67 9.62 0.0
6 1 6 1903.45 46.45 44.32 0.0
7 1 6 560.73 29.19 23.57 180.0
8 1 6 28.91 8.60 5.17 0.0
9 1 6 123.32 13.67 12.31 0.0
10 1 6 14.55 20.60 2.23 180.0
11 1 6 30.37 32.74 11.30 180.0
12 1 6 17.27 24.86 2.81 0.0
13 1 6 33.62 25.42 4.83 0.0
14 1 6 1.44 30.60 2.95 180.0
-14 2 6 0.00 29.02 2.36 180.0
-13 2 6 44.07 23.96 1.51 0.0
-12 2 6 65.73 15.82 8.72 180.0
-11 2 6 5.86 20.33 2.05 0.0
-10 2 6 22.91 21.80 6.81 180.0
-9 2 6 9.00 11.17 0.51 180.0
-8 2 6 168.93 12.20 14.57 0.0
-7 2 6 175.90 11.23 13.35 0.0
-6 2 6 1245.16 36.91 35.39 180.0
-5 2 6 574.01 22.71 22.38 180.0
-4 2 6 431.81 17.68 19.33 180.0
-3 2 6 1027.98 23.92 30.02 180.0
-2 2 6 1313.11 23.70 35.04 180.0
-1 2 6 205.14 8.69 14.75 0.0
0 2 6 612.03 39.92 23.78 180.0
1 2 6 1237.54 22.76 33.84 0.0
2 2 6 1259.32 25.11 34.53 180.0
3 2 6 135.22 7.38 10.63 180.0
4 2 6 1191.94 29.96 33.00 180.0
5 2 6 33.46 5.81 5.28 0.0
6 2 6 646.27 27.42 24.10 180.0
7 2 6 652.55 31.85 25.73 0.0
8 2 6 308.94 17.60 17.64 180.0
9 2 6 82.99 10.89 8.24 180.0
10 2 6 11.33 23.03 4.14 0.0
11 2 6 13.80 20.68 2.94 0.0
12 2 6 90.05 17.46 10.22 180.0
13 2 6 0.00 31.13 4.77 0.0
14 2 6 0.00 28.68 0.26 0.0
-14 3 6 0.00 32.73 2.80 0.0
-13 3 6 239.15 21.86 14.67 180.0
-12 3 6 60.95 14.13 6.81 180.0
-11 3 6 330.35 20.51 18.39 0.0
-10 3 6 0.00 23.91 3.68 180.0
-9 3 6 952.68 43.40 32.66 180.0
-8 3 6 618.80 31.96 23.85 0.0
-7 3 6 24.10 12.92 5.25 0.0
-6 3 6 2059.16 47.69 43.59 180.0
-5 3 6 2050.66 43.13 44.61 0.0
-4 3 6 261.27 15.12 17.15 0.0
-3 3 6 693.72 20.36 28.13 180.0
-2 3 6 550.79 15.91 22.50 180.0
-1 3 6 31.38 3.01 7.30 0.0
0 3 6 1016.34 44.12 29.39 0.0
1 3 6 1326.09 24.22 35.43 180.0
2 3 6 838.40 21.27 27.95 0.0
3 3 6 2267.67 38.14 45.76 0.0
4 3 6 1963.09 39.16 43.54 180.0
5 3 6 513.06 23.06 23.60 0.0
6 3 6 2004.40 48.69 45.57 0.0
7 3 6 84.90 9.39 9.54 180.0
8 3 6 21.98 17.94 5.09 180.0
9 3 6 236.78 15.66 15.37 0.0
10 3 6 83.09 13.37 9.13 180.0
11 3 6 170.95 16.20 12.74 180.0
12 3 6 33.82 25.92 6.23 0.0
13 3 6 68.98 19.01 8.74 0.0
14 3 6 69.05 18.30 6.07 180.0
-14 4 6 34.28 22.68 6.34 180.0
-13 4 6 145.05 20.69 12.69 180.0
-12 4 6 84.56 15.75 9.19 0.0
-11 4 6 48.84 12.09 5.00 0.0
-10 4 6 1329.92 55.61 35.83 180.0
-9 4 6 349.95 20.99 18.66 0.0
-8 4 6 882.63 38.49 31.04 0.0
-7 4 6 3200.50 66.04 56.58 180.0
-6 4 6 523.19 25.66 22.56 0.0
-5 4 6 4264.75 64.58 63.49 0.0
-4 4 6 9372.24 92.61 94.18 180.0
-3 4 6 17806.02 129.04 128.49 180.0
-2 4 6 6893.38 64.13 85.18 0.0
-1 4 6 5.92 2.59 0.79 0.0
0 4 6 2880.49 54.56 53.79 180.0
1 4 6 2995.89 39.07 54.14 0.0
2 4 6 3836.20 48.60 60.18 0.0
3 4 6 8777.13 84.20 90.67 180.0
4 4 6 821.16 25.73 26.14 180.0
5 4 6 3509.25 59.86 58.10 0.0
6 4 6 645.83 28.53 24.83 180.0
7 4 6 23.67 15.29 5.51 180.0
8 4 6 801.43 38.02 27.67 0.0
9 4 6 32.27 10.66 5.49 0.0
10 4 6 773.48 44.94 27.75 180.0
11 4 6 13.24 28.02 6.70 0.0
12 4 6 139.51 18.23 11.22 0.0
13 4 6 4.03 28.33 1.04 0.0
14 4 6 0.00 33.43 0.43 0.0
-14 5 6 16.26 31.53 5.84 180.0
-13 5 6 134.98 20.07 11.55 0.0
-12 5 6 53.25 15.07 8.44 180.0
-11 5 6 0.00 23.34 1.08 180.0
-10 5 6 194.03 15.83 13.81 0.0
-9 5 6 806.54 43.10 29.47 0.0
-8 5 6 626.65 33.61 24.56 180.0
-7 5 6 0.26 12.92 1.13 0.0
-6 5 6 25.35 7.00 3.68 0.0
-5 5 6 513.86 23.56 21.39 180.0
-4 5 6 3.52 7.71 2.50 180.0
-3 5 6 5872.80 66.32 76.32 0.0
-2 5 6 0.00 5.53 3.86 0.0
-1 5 6 2129.16 32.81 46.85 180.0
0 5 6 45.00 6.12 6.55 0.0
1 5 6 673.29 18.82 25.22 0.0
2 5 6 1926.16 35.07 43.06 180.0
3 5 6 1252.43 30.55 34.39 180.0
4 5 6 1734.55 38.29 40.30 0.0
5 5 6 724.25 28.41 26.55 0.0
6 5 6 1066.38 36.90 32.56 180.0
7 5 6 20.22 13.23 3.41 180.0
8 5 6 412.27 20.79 20.33 0.0
9 5 6 115.95 12.51 10.52 180.0
10 5 6 22.32 20.43 5.81 180.0
11 5 6 27.98 27.56 7.59 0.0
12 5 6 0.00 28.62 2.17 180.0
13 5 6 2.41 30.49 3.00 180.0
-14 6 6 32.60 30.35 4.35 180.0
-13 6 6 46.65 23.82 5.35 0.0
-12 6 6 13.09 27.38 6.99 0.0
-11 6 6 20.66 25.10 6.16 0.0
-10 6 6 0.00 21.62 2.46 180.0
-9 6 6 6.80 19.57 1.06 180.0
-8 6 6 2.36 17.41 6.97 180.0
-7 6 6 503.24 28.40 22.36 180.0
-6 6 6 1341.15 40.49 36.39 0.0
-5 6 6 1512.78 41.31 38.79 0.0
-4 6 6 137.20 8.13 12.52 0.0
-3 6 6 296.99 16.53 14.65 0.0
-2 6 6 3358.68 45.84 56.32 0.0
-1 6 6 1409.24 28.64 37.81 180.0
0 6 6 2128.40 24.09 46.51 180.0
1 6 6 1317.54 27.60 35.58 0.0
2 6 6 2342.07 40.59 45.62 0.0
3 6 6 872.45 26.76 28.50 180.0
4 6 6 1192.83 33.42 34.25 0.0
5 6 6 787.98 30.25 27.68 0.0
6 6 6 256.58 14.70 15.85 180.0
7 6 6 119.99 10.06 10.80 180.0
8 6 6 317.67 19.11 17.58 0.0
9 6 6 22.08 20.76 6.18 0.0
10 6 6 1.04 19.04 1.13 180.0
11 6 6 19.61 23.80 3.18 0.0
12 6 6 17.21 34.00 7.15 0.0
13 6 6 0.00 33.16 4.65 180.0
-14 7 6 18.20 30.25 1.73 180.0
-13 7 6 33.46 28.13 6.03 0.0
-12 7 6 0.00 28.83 4.38 0.0
-11 7 6 129.90 15.96 10.78 180.0
-10 7 6 54.32 11.94 6.36 0.0
-9 7 6 174.04 14.64 13.54 0.0
-8 7 6 308.84 16.51 18.06 180.0
-7 7 6 51.96 8.35 6.81 180.0
-6 7 6 899.80 34.67 30.07 0.0
-5 7 6 3298.01 60.08 57.21 180.0
-4 7 6 1691.98 41.12 42.36 180.0
-3 7 6 1576.77 35.83 40.57 0.0
-2 7 6 5641.33 64.30 72.76 0.0
-1 7 6 3231.07 47.44 56.99 180.0
0 7 6 58.83 4.37 8.15 0.0
1 7 6 1844.50 34.58 44.07 0.0
2 7 6 1788.31 37.50 42.35 180.0
3 7 6 1810.13 40.39 41.62 180.0
4 7 6 1746.89 41.10 42.44 0.0
5 7 6 1254.13 38.41 36.31 180.0
6 7 6 929.06 35.91 31.09 180.0
7 7 6 490.03 28.72 21.05 0.0
8 7 6 120.91 11.86 10.12 0.0
9 7 6 187.04 14.77 13.91 180.0
10 7 6 11.11 26.11 6.14 180.0
11 7 6 329.36 22.67 18.16 0.0
12 7 6 38.57 29.38 6.66 180.0
13 7 6 0.00 34.88 8.34 180.0
-14 8 6 79.21 19.49 8.08 0.0
-13 8 6 126.11 22.33 13.56 0.0
-12 8 6 85.28 19.99 10.65 180.0
-11 8 6 21.72 26.90 3.49 0.0
-10 8 6 628.20 30.48 25.64 0.0
-9 8 6 199.66 15.21 14.31 180.0
-8 8 6 127.99 12.32 10.64 180.0
-7 8 6 506.50 29.83 22.05 0.0
-6 8 6 368.49 23.32 18.65 0.0
-5 8 6 674.09 30.05 25.25 180.0
-4 8 6 1490.26 39.68 39.79 0.0
-3 8 6 6109.91 76.83 76.47 0.0
-2 8 6 233.67 15.10 16.80 180.0
-1 8 6 146.83 8.86 11.90 180.0
0 8 6 3226.06 33.52 57.34 0.0
1 8 6 420.01 17.29 20.26 180.0
2 8 6 905.89 27.97 31.69 180.0
3 8 6 4537.03 67.00 67.51 0.0
4 8 6 245.37 13.27 15.42 0.0
5 8 6 306.71 16.58 17.51 180.0
6 8 6 170.35 11.21 13.31 0.0
7 8 6 227.69 13.04 14.70 0.0
8 8 6 637.71 37.21 24.78 180.0
9 8 6 29.91 18.66 1.91 180.0
10 8 6 309.37 19.04 17.21 0.0
11 8 6 48.20 28.45 7.39 180.0
12 8 6 53.50 16.48 7.34 180.0
13 8 6 67.00 19.19 8.37 0.0
-13 9 6 0.00 36.29 3.32 180.0
-12 9 6 32.07 19.14 2.38 0.0
-11 9 6 0.00 26.65 0.79 180.0
-10 9 6 304.08 19.90 17.23 180.0
-9 9 6 16.88 18.92 4.78 180.0
-8 9 6 0.00 16.05 2.65 0.0
-7 9 6 283.88 18.79 17.20 0.0
-6 9 6 0.00 11.92 1.77 180.0
-5 9 6 443.05 26.02 20.29 0.0
-4 9 6 217.75 13.67 16.05 0.0
-3 9 6 1296.72 35.54 36.48 180.0
-2 9 6 351.34 17.67 18.95 180.0
-1 9 6 1802.79 39.66 40.78 0.0
0 9 6 52.77 8.23 7.28 180.0
1 9 6 99.22 6.34 9.50 180.0
2 9 6 1944.07 42.04 43.01 0.0
3 9 6 5.02 10.69 2.69 0.0
4 9 6 20.14 6.07 4.35 0.0
5 9 6 24.18 13.32 5.22 180.0
6 9 6 514.81 29.39 23.66 0.0
7 9 6 17.84 14.67 4.21 180.0
8 9 6 13.85 20.36 4.75 180.0
9 9 6 21.37 23.28 5.44 0.0
10 9 6 0.00 20.86 2.61 0.0
11 9 6 0.00 26.72 2.19 180.0
12 9 6 0.00 30.13 0.72 0.0
13 9 6 32.43 27.36 3.67 0.0
-13 10 6 0.00 26.69 1.78 0.0
-12 10 6 109.41 19.51 9.91 180.0
-11 10 6 34.40 24.91 4.26 0.0
-10 10 6 14.06 26.21 2.86 180.0
-9 10 6 37.53 11.12 4.94 180.0
-8 10 6 37.09 9.79 4.81 0.0
-7 10 6 97.18 11.16 8.64 0.0
-6 10 6 659.58 33.34 24.83 180.0
-5 10 6 212.40 14.07 13.51 180.0
-4 10 6 9.13 7.15 3.04 180.0
-3 10 6 1279.00 37.14 35.98 0.0
-2 10 6 484.35 21.86 22.30 180.0
-1 10 6 14.29 8.07 2.44 180.0
0 10 6 321.30 19.47 17.84 0.0
1 10 6 565.39 22.71 22.90 180.0
2 10 6 162.86 9.49 12.61 180.0
3 10 6 158.15 9.16 13.50 0.0
4 10 6 718.81 31.19 27.94 180.0
5 10 6 51.97 9.26 7.63 0.0
6 10 6 128.05 10.98 11.17 0.0
7 10 6 263.03 15.14 17.13 0.0
8 10 6 374.33 23.47 19.99 180.0
9 10 6 61.54 13.85 7.95 180.0
10 10 6 184.95 16.27 11.65 0.0
11 10 6 15.51 25.81 3.46 180.0
12 10 6 66.66 39.06 11.80 180.0
13 10 6 134.62 21.29 11.16 0.0
-13 11 6 0.00 29.50 0.78 0.0
-12 11 6 22.66 28.86 4.36 180.0
-11 11 6 260.04 20.74 14.97 0.0
-10 11 6 11.76 12.20 3.95 180.0
-9 11 6 153.27 15.04 12.09 180.0
-8 11 6 178.53 14.78 13.11 0.0
-7 11 6 165.19 13.80 12.65 0.0
-6 11 6 1041.22 43.68 32.46 180.0
-5 11 6 2573.77 61.84 51.41 0.0
-4 11 6 740.62 32.54 26.49 0.0
-3 11 6 2309.64 51.53 47.17 180.0
-2 11 6 249.84 13.00 15.13 180.0
-1 11 6 2194.61 46.67 46.28 0.0
0 11 6 29.64 7.76 5.91 180.0
1 11 6 904.52 30.38 32.66 180.0
2 11 6 2148.00 48.88 48.81 0.0
3 11 6 670.34 29.27 26.27 0.0
4 11 6 2392.43 56.07 50.25 180.0
5 11 6 380.96 18.48 19.28 0.0
6 11 6 740.97 35.03 26.68 0.0
7 11 6 499.23 31.77 21.18 180.0
8 11 6 89.39 12.52 9.27 180.0
9 11 6 322.27 19.63 17.70 0.0
10 11 6 1.71 23.77 1.26 0.0
11 11 6 33.09 24.52 5.33 180.0
12 11 6 0.00 30.24 0.77 0.0
13 11 6 13.83 39.12 8.52 0.0
-13 12 6 105.26 19.92 9.89 180.0
-12 12 6 72.16 17.33 7.41 0.0
-11 12 6 27.60 27.89 1.99 180.0
-10 12 6 50.46 26.63 7.04 180.0
-9 12 6 64.24 12.85 7.90 0.0
-8 12 6 148.57 14.59 11.54 0.0
-7 12 6 889.30 43.63 29.08 180.0
-6 12 6 16.68 14.99 3.61 0.0
-5 12 6 261.22 16.60 14.63 0.0
-4 12 6 397.98 26.68 19.50 180.0
-3 12 6 2746.59 58.19 51.54 180.0
-2 12 6 1414.75 41.73 37.45 0.0
-1 12 6 139.04 8.68 10.81 180.0
0 12 6 507.97 17.17 22.21 180.0
1 12 6 17.41 11.34 5.03 0.0
2 12 6 1367.86 40.24 37.89 0.0
3 12 6 1396.89 44.62 37.70 180.0
4 12 6 61.98 9.70 8.30 0.0
5 12 6 105.37 10.58 10.17 0.0
6 12 6 237.01 14.34 15.44 180.0
7 12 6 370.24 20.85 19.57 180.0
8 12 6 424.81 22.49 21.17 0.0
9 12 6 29.43 12.75 6.59 180.0
10 12 6 73.12 15.01 8.03 180.0
11 12 6 8.72 28.11 5.68 0.0
12 12 6 59.17 15.30 6.51 0.0
-13 13 6 0.00 30.92 2.58 0.0
-12 13 6 34.74 27.70 1.89 180.0
-11 13 6 0.00 25.42 0.09 180.0
-10 13 6 30.32 26.78 5.39 0.0
-9 13 6 3.61 22.22 3.88 0.0
-8 13 6 10.70 20.69 3.75 0.0
-7 13 6 111.52 12.67 9.37 180.0
-6 13 6 49.47 10.31 6.72 180.0
-5 13 6 19.50 14.11 1.56 180.0
-4 13 6 3.52 10.73 1.63 180.0
-3 13 6 201.06 11.64 13.92 180.0
-2 13 6 126.76 9.27 11.24 0.0
-1 13 6 245.80 14.04 14.77 180.0
0 13 6 9.18 6.38 1.69 0.0
1 13 6 562.04 27.38 23.82 180.0
2 13 6 0.85 11.34 3.17 0.0
3 13 6 202.53 12.66 16.40 180.0
4 13 6 13.03 15.51 4.60 180.0
5 13 6 31.28 16.27 7.36 180.0
6 13 6 26.52 18.04 4.82 180.0
7 13 6 86.61 11.66 8.32 180.0
8 13 6 25.60 21.71 1.08 180.0
9 13 6 39.57 21.79 3.85 180.0
10 13 6 0.00 28.04 3.12 0.0
11 13 6 0.00 30.34 3.14 180.0
12 13 6 36.96 30.87 3.62 180.0
-12 14 6 63.71 16.04 5.85 0.0
-11 14 6 24.25 27.52 3.65 0.0
-10 14 6 111.76 17.50 9.82 180.0
-9 14 6 167.04 17.74 11.59 0.0
-8 14 6 40.45 27.47 8.08 0.0
-7 14 6 88.71 12.93 8.33 180.0
-6 14 6 189.50 14.82 14.60 0.0
-5 14 6 523.22 33.53 22.42 0.0
-4 14 6 500.13 31.27 23.52 180.0
-3 14 6 0.91 12.74 0.33 180.0
-2 14 6 44.97 7.79 5.53 0.0
-1 14 6 489.53 25.08 20.64 0.0
0 14 6 208.98 9.83 13.98 180.0
1 14 6 452.36 25.08 21.29 0.0
2 14 6 76.46 9.12 9.75 0.0
3 14 6 55.07 9.38 6.74 180.0
4 14 6 7.05 14.92 2.01 180.0
5 14 6 251.07 15.71 16.73 0.0
6 14 6 389.91 22.32 19.77 180.0
7 14 6 13.18 11.46 3.96 180.0
8 14 6 195.20 16.85 14.10 0.0
9 14 6 17.19 14.91 0.44 180.0
10 14 6 67.51 16.88 8.72 180.0
11 14 6 22.21 26.05 4.11 0.0
12 14 6 18.63 28.33 3.16 0.0
-12 15 6 0.00 30.71 0.60 180.0
-11 15 6 122.90 17.87 9.07 180.0
-10 15 6 0.00 30.96 0.20 180.0
-9 15 6 53.67 30.40 8.92 0.0
-8 15 6 13.00 29.99 8.60 180.0
-7 15 6 0.00 20.32 0.91 0.0
-6 15 6 341.74 20.02 16.92 0.0
-5 15 6 214.77 13.94 14.42 180.0
-4 15 6 647.41 35.98 24.48 180.0
-3 15 6 661.22 34.45 26.02 0.0
-2 15 6 121.65 10.33 10.17 0.0
-1 15 6 1107.11 39.88 31.79 180.0
0 15 6 0.00 8.42 0.39 180.0
1 15 6 121.47 10.09 10.54 0.0
2 15 6 299.43 16.17 17.19 180.0
3 15 6 12.70 14.46 3.05 180.0
4 15 6 546.68 33.57 24.32 0.0
5 15 6 56.39 11.03 8.63 180.0
6 15 6 142.13 14.10 12.75 180.0
7 15 6 151.86 15.45 12.41 0.0
8 15 6 0.00 26.34 5.27 0.0
9 15 6 161.50 17.32 11.76 180.0
10 15 6 6.36 27.74 3.18 180.0
11 15 6 126.49 19.81 10.82 0.0
12 15 6 51.99 33.07 5.85 180.0
-12 16 6 20.19 36.80 4.81 180.0
-11 16 6 30.76 19.01 1.43 0.0
-10 16 6 23.43 25.93 2.79 0.0
-9 16 6 54.52 15.92 7.85 180.0
-8 16 6 26.65 21.66 2.90 0.0
-7 16 6 80.25 14.81 9.92 0.0
-6 16 6 0.81 20.64 0.96 180.0
-5 16 6 40.34 12.09 6.69 180.0
-4 16 6 282.41 15.73 15.90 0.0
-3 16 6 402.25 20.95 21.19 0.0
-2 16 6 271.97 17.55 16.60 180.0
-1 16 6 160.49 11.59 12.78 0.0
0 16 6 370.21 13.73 18.93 0.0
1 16 6 398.73 26.47 19.09 180.0
2 16 6 89.66 10.32 10.19 180.0
3 16 6 120.00 11.16 11.18 0.0
4 16 6 3.41 14.67 3.45 0.0
5 16 6 141.09 12.78 11.95 180.0
6 16 6 45.31 11.03 7.11 0.0
7 16 6 299.96 18.87 17.53 0.0
8 16 6 31.74 24.61 5.51 180.0
9 16 6 20.06 20.58 0.61 180.0
10 16 6 66.21 36.29 10.88 0.0
11 16 6 37.68 28.22 5.69 180.0
-11 17 6 54.36 28.21 2.70 0.0
-10 17 6 23.24 26.78 2.21 180.0
-9 17 6 6.36 24.73 0.60 0.0
-8 17 6 51.63 15.20 6.49 180.0
-7 17 6 80.87 13.82 8.79 0.0
-6 17 6 0.00 22.37 3.69 180.0
-5 17 6 0.00 19.58 3.71 0.0
-4 17 6 0.00 20.41 1.88 0.0
-3 17 6 54.49 11.30 8.05 0.0
-2 17 6 21.23 14.04 1.22 0.0
-1 17 6 0.00 15.65 3.30 180.0
0 17 6 33.11 8.98 6.66 0.0
1 17 6 169.83 12.44 14.15 0.0
2 17 6 4.74 14.19 2.47 180.0
3 17 6 4.03 14.94 1.00 0.0
4 17 6 99.20 13.55 10.55 0.0
5 17 6 0.00 18.43 1.05 180.0
6 17 6 5.90 18.54 1.24 0.0
7 17 6 12.35 15.65 0.92 0.0
8 17 6 42.41 24.53 6.91 0.0
9 17 6 0.00 24.95 0.74 180.0
10 17 6 42.79 31.32 2.65 180.0
11 17 6 53.92 29.74 5.47 0.0
-11 18 6 0.00 32.96 0.64 0.0
-10 18 6 35.87 30.40 4.97 0.0
-9 18 6 0.00 30.75 5.29 180.0
-8 18 6 36.48 21.57 1.44 180.0
-7 18 6 9.65 26.24 4.06 0.0
-6 18 6 85.21 13.58 8.71 180.0
-5 18 6 169.08 16.48 13.38 180.0
-4 18 6 49.32 12.08 7.44 0.0
-3 18 6 120.45 13.14 10.18 0.0
-2 18 6 495.93 24.09 20.84 180.0
-1 18 6 57.04 10.73 7.03 180.0
0 18 6 347.28 47.13 17.99 0.0
1 18 6 259.31 14.65 17.34 180.0
2 18 6 19.17 19.99 6.53 180.0
3 18 6 188.79 14.94 14.16 0.0
4 18 6 24.06 15.53 1.72 0.0
5 18 6 175.02 15.88 12.91 180.0
6 18 6 86.08 13.49 8.91 0.0
7 18 6 0.00 27.34 3.93 0.0
8 18 6 10.10 27.09 5.65 180.0
9 18 6 49.90 25.05 3.66 180.0
10 18 6 63.20 37.02 10.22 0.0
-10 19 6 0.00 30.70 1.19 0.0
-9 19 6 108.10 17.26 7.97 180.0
-8 19 6 26.02 25.72 3.80 0.0
-7 19 6 0.00 22.44 1.47 0.0
-6 19 6 103.97 16.93 10.80 180.0
-5 19 6 0.00 23.63 1.99 0.0
-4 19 6 396.13 23.42 19.83 0.0
-3 19 6 289.91 16.77 15.58 180.0
-2 19 6 68.38 11.73 6.96 180.0
-1 19 6 111.18 12.51 9.52 0.0
0 19 6 0.00 11.16 1.18 0.0
1 19 6 204.16 15.25 14.23 180.0
2 19 6 85.63 11.21 8.57 0.0
3 19 6 0.00 18.83 2.18 180.0
4 19 6 112.96 15.04 11.66 180.0
5 19 6 13.73 19.77 3.92 0.0
6 19 6 44.36 24.44 6.05 0.0
7 19 6 101.88 17.17 10.95 180.0
8 19 6 27.46 16.94 1.11 180.0
9 19 6 50.69 29.54 4.85 0.0
10 19 6 19.42 32.49 4.35 180.0
-10 20 6 0.00 32.11 1.69 180.0
-9 20 6 0.00 28.58 2.23 0.0
-8 20 6 0.00 28.13 1.08 180.0
-7 20 6 45.79 24.84 5.01 180.0
-6 20 6 23.50 19.53 0.44 0.0
-5 20 6 55.26 13.26 6.43 0.0
-4 20 6 65.52 13.53 9.57 180.0
-3 20 6 24.94 18.52 2.73 180.0
-2 20 6 0.00 21.03 1.60 0.0
-1 20 6 24.12 15.60 3.21 180.0
0 20 6 49.87 9.01 7.02 180.0
1 20 6 46.33 11.42 6.93 0.0
2 20 6 0.00 20.28 3.54 0.0
3 20 6 44.17 23.30 8.61 180.0
4 20 6 12.75 20.38 2.60 180.0
5 20 6 38.04 30.08 8.78 0.0
6 20 6 0.00 28.19 4.13 180.0
7 20 6 42.95 22.30 5.49 180.0
8 20 6 40.60 20.94 6.96 0.0
9 20 6 40.86 20.46 4.97 180.0
10 20 6 26.21 21.35 3.51 180.0
-10 21 6 0.00 34.06 0.27 0.0
-9 21 6 25.55 28.80 3.37 180.0
-8 21 6 28.96 29.12 4.41 0.0
-7 21 6 38.83 20.51 2.07 180.0
-6 21 6 38.10 23.07 7.66 180.0
-5 21 6 0.00 26.98 4.10 0.0
-4 21 6 0.00 20.77 2.99 180.0
-3 21 6 0.00 20.17 3.16 180.0
-2 21 6 6.03 18.97 2.59 0.0
-1 21 6 21.33 18.45 1.75 180.0
0 21 6 9.54 21.46 2.93 0.0
1 21 6 44.41 12.20 7.01 180.0
2 21 6 0.00 18.83 1.96 180.0
3 21 6 31.58 16.64 2.09 0.0
4 21 6 49.93 12.52 6.86 180.0
5 21 6 20.60 20.67 1.05 180.0
6 21 6 35.07 17.89 3.29 0.0
7 21 6 5.61 23.76 5.13 180.0
8 21 6 0.00 31.55 0.05 0.0
9 21 6 41.09 26.17 2.24 0.0
-9 22 6 0.00 33.47 2.22 0.0
-8 22 6 6.43 27.27 0.76 180.0
-7 22 6 0.00 32.06 3.62 180.0
-6 22 6 0.00 26.52 2.15 0.0
-5 22 6 122.28 16.71 11.03 0.0
-4 22 6 123.78 15.23 12.06 180.0
-3 22 6 32.84 21.52 3.95 180.0
-2 22 6 124.69 16.67 9.82 0.0
-1 22 6 5.30 20.30 0.02 0.0
0 22 6 245.59 28.75 14.20 180.0
1 22 6 166.79 15.38 12.97 0.0
2 22 6 9.48 17.57 1.86 0.0
3 22 6 107.39 15.03 10.01 180.0
4 22 6 18.28 24.92 2.00 180.0
5 22 6 44.77 25.92 7.03 0.0
6 22 6 35.80 21.38 4.53 180.0
7 22 6 44.98 15.47 6.31 180.0
8 22 6 40.59 30.53 5.14 0.0
-8 23 6 3.84 35.29 2.99 180.0
-7 23 6 0.00 30.34 0.10 0.0
-6 23 6 21.53 23.54 3.40 0.0
-5 23 6 3.70 24.71 2.04 180.0
-4 23 6 60.84 13.79 8.14 180.0
-3 23 6 57.97 15.39 6.94 0.0
-2 23 6 0.00 24.35 1.54 0.0
-1 23 6 0.24 24.66 0.94 180.0
0 23 6 0.00 19.30 3.22 0.0
1 23 6 15.91 28.55 8.22 0.0
2 23 6 6.90 21.43 2.60 180.0
3 23 6 12.39 18.71 2.30 180.0
4 23 6 36.05 23.36 6.12 0.0
5 23 6 37.51 23.76 2.83 0.0
6 23 6 27.39 23.29 4.95 180.0
7 23 6 24.46 26.98 5.67 0.0
8 23 6 46.15 30.53 3.60 0.0
-8 24 6 0.00 33.31 0.52 0.0
-7 24 6 58.79 14.95 0.76 180.0
-6 24 6 0.00 27.71 0.34 0.0
-5 24 6 63.70 14.55 6.04 180.0
-4 24 6 8.53 16.07 2.21 180.0
-3 24 6 0.00 26.83 1.80 0.0
-2 24 6 10.24 24.66 3.30 180.0
-1 24 6 0.00 27.80 3.09 180.0
0 24 6 11.54 18.55 0.97 0.0
1 24 6 28.46 23.42 5.15 180.0
2 24 6 26.33 23.64 3.82 0.0
3 24 6 0.00 24.03 2.31 180.0
4 24 6 20.03 13.88 0.71 0.0
5 24 6 25.41 23.14 2.90 180.0
6 24 6 0.00 26.51 0.28 0.0
7 24 6 40.99 24.77 3.47 180.0
-7 25 6 12.45 25.19 0.72 0.0
-6 25 6 0.00 32.16 4.38 0.0
-5 25 6 22.78 18.05 1.47 180.0
-4 25 6 0.00 23.55 2.53 180.0
-3 25 6 2.28 17.11 0.18 180.0
-2 25 6 32.94 22.80 3.40 0.0
-1 25 6 26.09 19.73 5.49 180.0
0 25 6 0.00 31.53 0.99 180.0
1 25 6 9.48 25.08 1.87 0.0
2 25 6 0.00 24.55 0.66 0.0
3 25 6 0.00 29.95 0.11 180.0
4 25 6 37.03 24.71 3.72 0.0
5 25 6 5.40 22.64 0.03 0.0
6 25 6 17.00 26.24 0.79 0.0
-6 26 6 10.21 31.43 1.19 180.0
-5 26 6 0.00 30.31 3.59 180.0
-4 26 6 7.75 24.52 0.76 0.0
-3 26 6 28.87 32.15 7.16 0.0
-2 26 6 112.56 16.59 8.57 180.0
-1 26 6 36.44 25.15 3.16 0.0
0 26 6 0.00 24.78 4.01 0.0
1 26 6 71.71 14.83 6.87 180.0
2 26 6 24.46 23.37 4.04 180.0
3 26 6 0.00 27.25 4.92 0.0
4 26 6 15.14 23.34 0.47 180.0
5 26 6 28.31 29.38 2.82 180.0
-5 27 6 18.21 26.52 2.33 0.0
-4 27 6 0.00 27.56 2.74 0.0
-3 27 6 10.50 29.65 3.59 180.0
-2 27 6 0.00 28.75 0.41 180.0
-1 27 6 31.68 26.52 1.38 0.0
0 27 6 33.59 18.14 2.98 180.0
1 27 6 32.12 16.66 2.85 180.0
2 27 6 0.00 30.33 0.86 0.0
3 27 6 39.33 24.61 2.96 0.0
4 27 6 0.00 32.07 5.22 180.0
-3 28 6 0.00 35.71 1.79 0.0
-2 28 6 22.53 25.98 0.07 0.0
-1 28 6 9.37 29.07 0.90 0.0
0 28 6 3.75 18.27 0.77 0.0
1 28 6 0.00 25.02 2.45 0.0
2 28 6 0.00 28.77 0.59 0.0
-14 1 7 59.06 37.15 9.32 0.0
-13 1 7 184.87 19.97 13.51 180.0
-12 1 7 8.12 25.10 3.92 180.0
-11 1 7 19.47 25.05 7.91 0.0
-10 1 7 309.68 17.19 16.41 180.0
-9 1 7 569.30 35.08 23.15 180.0
-8 1 7 727.64 34.19 26.59 0.0
-7 1 7 1417.19 42.77 37.87 0.0
-6 1 7 51.91 7.16 6.84 180.0
-5 1 7 111.44 7.24 10.47 180.0
-4 1 7 4476.68 58.26 66.82 0.0
-3 1 7 10717.93 89.01 100.89 180.0
-2 1 7 9084.44 73.34 95.42 180.0
-1 1 7 9925.32 72.92 102.43 0.0
0 1 7 1013.31 52.42 30.54 180.0
1 1 7 92.46 5.92 10.43 180.0
2 1 7 8807.07 76.30 88.14 0.0
3 1 7 1278.01 28.58 34.68 0.0
4 1 7 2640.66 45.78 50.03 180.0
5 1 7 358.48 19.93 18.86 180.0
6 1 7 167.93 11.73 13.96 0.0
7 1 7 0.00 11.95 1.34 0.0
8 1 7 990.38 42.37 31.81 180.0
9 1 7 44.39 11.15 7.35 0.0
10 1 7 12.63 22.19 2.83 0.0
11 1 7 101.13 15.70 9.88 180.0
12 1 7 26.83 24.75 2.65 0.0
13 1 7 67.15 17.12 8.60 0.0
14 1 7 0.00 31.67 2.50 180.0
-14 2 7 19.51 32.06 5.78 180.0
-13 2 7 205.34 21.70 14.59 180.0
-12 2 7 34.67 28.61 8.12 0.0
-11 2 7 29.11 18.42 3.31 0.0
-10 2 7 729.17 41.53 26.47 180.0
-9 2 7 158.94 13.33 12.53 0.0
-8 2 7 1295.88 46.17 35.88 0.0
-7 2 7 1599.99 46.21 41.06 180.0
-6 2 7 14.91 8.54 5.55 180.0
-5 2 7 5366.43 71.71 75.80 0.0
-4 2 7 589.34 21.07 25.21 180.0
-3 2 7 7908.82 74.73 87.74 180.0
-2 2 7 1258.24 24.27 37.59 0.0
-1 2 7 544.10 14.70 26.20 0.0
0 2 7 3369.71 153.54 59.06 180.0
1 2 7 3.48 5.42 3.08 0.0
2 2 7 14802.54 109.10 118.11 0.0
3 2 7 477.94 18.27 23.16 180.0
4 2 7 9400.93 92.87 93.25 180.0
5 2 7 6864.79 84.83 81.68 0.0
6 2 7 459.66 24.53 20.87 0.0
7 2 7 764.51 33.44 27.37 180.0
8 2 7 280.44 18.13 16.97 0.0
9 2 7 105.06 11.61 9.53 0.0
10 2 7 685.49 44.10 25.65 180.0
11 2 7 0.00 24.69 0.98 180.0
12 2 7 149.49 21.05 13.60 0.0
13 2 7 34.07 26.17 2.22 180.0
14 2 7 4.57 33.77 2.97 180.0
-14 3 7 22.31 24.38 2.38 180.0
-13 3 7 91.04 17.95 8.58 0.0
-12 3 7 78.70 17.24 10.07 0.0
-11 3 7 0.00 24.39 3.76 180.0
-10 3 7 23.39 22.22 3.56 0.0
-9 3 7 369.12 20.54 18.73 0.0
-8 3 7 190.13 12.29 13.26 180.0
-7 3 7 1658.34 46.96 40.99 180.0
-6 3 7 1819.74 45.52 43.43 0.0
-5 3 7 19.37 10.67 5.19 0.0
-4 3 7 2403.69 42.91 49.83 180.0
-3 3 7 8750.06 80.88 89.94 0.0
-2 3 7 2713.18 37.05 52.17 0.0
-1 3 7 3730.55 41.51 61.48 180.0
0 3 7 139.45 6.28 12.30 180.0
1 3 7 7647.09 68.35 87.37 0.0
2 3 7 632.89 19.24 23.41 180.0
3 3 7 2283.85 39.68 47.86 180.0
4 3 7 947.34 28.67 30.83 0.0
5 3 7 890.12 30.87 28.88 0.0
6 3 7 1980.16 48.22 45.98 180.0
7 3 7 38.56 9.21 6.42 0.0
8 3 7 818.13 39.22 28.77 0.0
9 3 7 63.01 11.33 7.10 180.0
10 3 7 121.42 15.48 10.56 0.0
11 3 7 30.30 24.66 4.49 0.0
12 3 7 8.63 16.68 2.26 180.0
13 3 7 120.38 20.45 11.09 180.0
-14 4 7 0.00 33.26 1.96 180.0
-13 4 7 0.00 25.01 0.90 180.0
-12 4 7 21.60 12.61 3.37 180.0
-11 4 7 8.15 24.60 1.76 180.0
-10 4 7 2.90 21.79 3.19 180.0
-9 4 7 19.23 17.85 3.58 0.0
-8 4 7 187.45 12.96 14.31 0.0
-7 4 7 0.00 11.39 1.45 180.0
-6 4 7 384.26 21.91 19.22 180.0
-5 4 7 36.28 6.92 6.40 0.0
-4 4 7 288.43 16.60 16.70 180.0
-3 4 7 2244.97 38.89 45.46 180.0
-2 4 7 1035.27 23.41 31.96 0.0
-1 4 7 125.14 8.38 9.17 180.0
0 4 7 465.35 12.21 22.03 0.0
1 4 7 70.91 4.68 8.89 180.0
2 4 7 0.01 6.18 0.08 0.0
3 4 7 1175.19 29.49 32.68 180.0
4 4 7 87.49 7.00 8.61 180.0
5 4 7 317.38 20.14 18.01 0.0
6 4 7 17.69 12.98 3.40 0.0
7 4 7 158.72 11.41 13.37 180.0
8 4 7 54.88 10.54 6.34 0.0
9 4 7 16.71 19.19 3.62 180.0
10 4 7 51.34 13.33 7.73 180.0
11 4 7 26.16 23.77 4.85 0.0
12 4 7 9.80 28.39 1.68 180.0
13 4 7 0.00 30.29 0.70 180.0
-14 5 7 58.40 17.34 6.11 180.0
-13 5 7 42.35 17.20 5.91 0.0
-12 5 7 10.84 23.55 2.62 0.0
-11 5 7 110.98 14.59 10.73 180.0
-10 5 7 200.05 15.87 13.65 0.0
-9 5 7 444.21 22.90 21.55 0.0
-8 5 7 7.43 17.51 2.76 180.0
-7 5 7 1152.84 41.64 34.77 180.0
-6 5 7 1209.24 39.18 34.14 0.0
-5 5 7 32.69 6.19 5.72 180.0
-4 5 7 2321.37 45.06 49.36 180.0
-3 5 7 1046.44 27.60 31.09 0.0
-2 5 7 9102.82 80.28 95.90 0.0
-1 5 7 468.71 16.27 22.95 180.0
0 5 7 1234.31 23.52 33.39 180.0
1 5 7 5194.03 57.17 74.73 0.0
2 5 7 3483.61 49.94 57.29 180.0
3 5 7 3851.02 56.00 61.38 180.0
4 5 7 4331.50 63.79 64.82 0.0
5 5 7 1402.13 39.96 38.28 0.0
6 5 7 2296.43 54.21 47.88 180.0
7 5 7 701.03 35.76 25.98 0.0
8 5 7 294.99 18.96 16.68 0.0
9 5 7 274.11 16.40 16.97 180.0
10 5 7 8.10 20.60 0.68 180.0
11 5 7 43.19 29.54 7.39 0.0
12 5 7 6.81 17.96 0.43 0.0
13 5 7 111.94 18.69 9.10 180.0
-14 6 7 39.55 33.86 6.55 0.0
-13 6 7 95.24 18.56 9.85 0.0
-12 6 7 123.76 18.31 10.81 180.0
-11 6 7 0.00 19.44 0.48 180.0
-10 6 7 264.89 17.56 16.28 0.0
-9 6 7 55.21 10.54 7.91 180.0
-8 6 7 488.45 32.93 22.85 180.0
-7 6 7 780.91 34.53 27.96 0.0
-6 6 7 591.89 27.84 24.92 0.0
-5 6 7 4069.41 67.09 64.25 180.0
-4 6 7 78.09 6.58 8.07 180.0
-3 6 7 6041.72 70.57 78.16 0.0
-2 6 7 1386.34 29.29 36.81 180.0
-1 6 7 266.22 13.41 16.47 180.0
0 6 7 3842.67 34.74 62.30 0.0
1 6 7 3112.25 44.56 55.02 180.0
2 6 7 9776.62 92.71 100.73 180.0
3 6 7 1275.63 33.27 36.39 0.0
4 6 7 1335.98 36.39 36.00 0.0
5 6 7 2697.11 55.93 52.63 180.0
6 6 7 60.63 8.42 7.02 180.0
7 6 7 925.55 40.09 30.17 0.0
8 6 7 109.09 11.32 10.21 180.0
9 6 7 33.15 18.91 8.20 180.0
10 6 7 250.47 17.96 16.29 0.0
11 6 7 14.26 25.00 1.15 0.0
12 6 7 213.65 21.64 15.76 180.0
13 6 7 0.00 25.98 1.62 0.0
-14 7 7 40.78 32.12 6.34 0.0
-13 7 7 42.30 31.45 7.16 180.0
-12 7 7 15.06 28.13 5.88 180.0
-11 7 7 22.57 30.44 8.15 0.0
-10 7 7 15.18 19.76 3.64 180.0
-9 7 7 124.98 13.35 10.91 180.0
-8 7 7 84.96 11.73 9.78 0.0
-7 7 7 5.55 9.92 0.79 180.0
-6 7 7 380.37 23.29 19.18 180.0
-5 7 7 2.84 11.79 4.34 0.0
-4 7 7 1213.71 34.15 36.69 0.0
-3 7 7 150.65 9.56 11.66 180.0
-2 7 7 267.14 15.10 16.04 180.0
-1 7 7 4331.98 57.00 63.56 0.0
0 7 7 121.70 5.01 8.93 0.0
1 7 7 5261.31 62.81 72.62 180.0
2 7 7 11.22 8.65 5.15 0.0
3 7 7 168.07 10.27 12.79 0.0
4 7 7 191.69 11.91 13.49 180.0
5 7 7 120.08 8.88 11.26 0.0
6 7 7 258.66 15.75 17.90 0.0
7 7 7 118.47 10.32 11.12 0.0
8 7 7 7.00 16.11 4.68 180.0
9 7 7 13.77 17.87 2.60 0.0
10 7 7 16.05 23.70 6.32 180.0
11 7 7 8.79 24.26 3.50 180.0
12 7 7 31.83 28.63 2.10 0.0
13 7 7 5.48 34.06 6.24 0.0
-14 8 7 0.00 27.52 2.27 180.0
-13 8 7 0.00 30.83 6.00 0.0
-12 8 7 15.84 29.47 4.43 180.0
-11 8 7 11.37 16.23 0.65 180.0
-10 8 7 138.61 16.51 12.29 0.0
-9 8 7 7.33 19.29 2.36 180.0
-8 8 7 245.99 14.81 14.56 180.0
-7 8 7 168.56 11.96 13.40 0.0
-6 8 7 24.21 13.88 2.90 0.0
-5 8 7 2115.84 51.16 46.10 180.0
-4 8 7 319.94 20.29 17.35 0.0
-3 8 7 10.82 11.20 4.78 0.0
-2 8 7 46.77 5.10 6.88 180.0
-1 8 7 148.49 9.07 11.62 0.0
0 8 7 246.48 10.49 14.84 0.0
1 8 7 70.00 6.04 8.14 180.0
2 8 7 3.35 6.04 1.10 180.0
3 8 7 52.99 6.12 7.89 0.0
4 8 7 101.12 7.63 8.93 180.0
5 8 7 569.88 27.33 23.91 180.0
6 8 7 42.40 8.81 6.08 180.0
7 8 7 167.86 12.75 14.16 0.0
8 8 7 185.29 15.31 13.74 180.0
9 8 7 63.52 13.10 8.38 0.0
10 8 7 33.33 21.95 5.14 0.0
11 8 7 0.56 27.11 0.59 180.0
12 8 7 0.00 30.07 3.18 180.0
13 8 7 22.37 29.58 1.44 0.0
-13 9 7 78.69 18.83 7.84 180.0
-12 9 7 2.86 24.26 0.28 0.0
-11 9 7 251.09 20.07 15.63 0.0
-10 9 7 73.40 14.01 8.18 180.0
-9 9 7 333.07 20.89 18.75 180.0
-8 9 7 84.61 11.81 8.13 0.0
-7 9 7 131.36 11.30 11.11 0.0
-6 9 7 1089.38 41.23 32.61 180.0
-5 9 7 6.93 12.16 2.23 180.0
-4 9 7 3244.16 61.23 56.90 0.0
-3 9 7 493.11 23.45 21.64 180.0
-2 9 7 1185.17 31.19 33.90 180.0
-1 9 7 267.06 17.41 16.80 0.0
0 9 7 1966.35 38.48 42.75 180.0
1 9 7 228.25 15.29 17.55 180.0
2 9 7 885.30 30.02 29.85 0.0
3 9 7 1049.16 33.79 33.74 0.0
4 9 7 230.73 13.91 15.56 180.0
5 9 7 766.91 33.43 27.67 180.0
6 9 7 1008.70 40.39 31.45 0.0
7 9 7 0.00 15.45 0.30 180.0
8 9 7 621.54 37.48 24.89 180.0
9 9 7 127.72 14.60 11.11 0.0
10 9 7 47.57 30.04 9.22 0.0
11 9 7 156.93 19.98 13.66 180.0
12 9 7 12.13 34.66 7.50 0.0
13 9 7 0.00 37.46 4.86 0.0
-13 10 7 31.72 32.65 6.70 180.0
-12 10 7 0.00 31.44 0.35 180.0
-11 10 7 60.82 16.88 8.91 0.0
-10 10 7 362.68 20.15 18.58 180.0
-9 10 7 28.58 19.67 5.72 0.0
-8 10 7 213.66 14.39 14.67 0.0
-7 10 7 1046.78 43.96 32.58 180.0
-6 10 7 160.34 12.03 12.05 180.0
-5 10 7 1428.03 43.61 35.25 0.0
-4 10 7 68.35 8.82 9.27 180.0
-3 10 7 3535.41 61.78 58.95 180.0
-2 10 7 430.06 21.60 20.80 0.0
-1 10 7 2.71 8.55 1.19 0.0
0 10 7 1310.66 26.85 37.25 180.0
1 10 7 129.84 7.59 12.33 0.0
2 10 7 3886.45 64.35 65.41 0.0
3 10 7 1277.97 40.13 36.53 180.0
4 10 7 861.03 35.62 30.02 180.0
5 10 7 858.46 35.37 30.84 0.0
6 10 7 151.10 11.20 12.30 180.0
7 10 7 381.18 21.40 21.12 180.0
8 10 7 6.22 21.00 6.45 0.0
9 10 7 75.67 13.37 7.83 0.0
10 10 7 339.62 22.39 19.29 180.0
11 10 7 0.00 31.17 0.92 0.0
12 10 7 85.68 19.66 10.64 0.0
13 10 7 0.00 30.69 0.74 180.0
-13 11 7 0.00 29.43 2.92 180.0
-12 11 7 24.92 29.08 2.61 0.0
-11 11 7 44.01 24.45 4.76 180.0
-10 11 7 0.00 24.51 2.23 180.0
-9 11 7 248.37 17.03 15.37 0.0
-8 11 7 0.00 20.83 3.90 180.0
-7 11 7 188.18 14.52 13.61 180.0
-6 11 7 89.42 11.87 9.74 0.0
-5 11 7 397.86 19.85 20.44 180.0
-4 11 7 551.33 29.14 22.60 180.0
-3 11 7 113.04 9.48 11.41 180.0
-2 11 7 415.21 22.27 20.61 180.0
-1 11 7 160.49 9.13 11.03 180.0
0 11 7 389.94 14.29 18.99 180.0
1 11 7 158.31 10.53 12.31 0.0
2 11 7 0.00 11.66 1.53 180.0
3 11 7 31.80 8.28 5.98 180.0
4 11 7 0.00 14.13 2.76 0.0
5 11 7 14.92 14.48 2.21 0.0
6 11 7 595.19 33.88 24.58 180.0
7 11 7 5.72 19.15 6.15 180.0
8 11 7 23.18 21.45 5.23 180.0
9 11 7 13.44 20.99 5.68 180.0
10 11 7 26.81 20.82 0.95 180.0
11 11 7 13.60 24.91 2.62 0.0
12 11 7 11.81 26.51 0.79 180.0
-13 12 7 0.00 23.47 0.69 0.0
-12 12 7 50.63 30.97 5.97 0.0
-11 12 7 25.21 23.72 0.32 180.0
-10 12 7 43.92 33.56 11.49 180.0
-9 12 7 19.24 20.11 2.89 180.0
-8 12 7 159.56 14.24 11.30 0.0
-7 12 7 211.78 15.38 13.88 180.0
-6 12 7 12.47 15.18 2.65 180.0
-5 12 7 1631.28 51.06 40.36 0.0
-4 12 7 522.45 30.71 24.11 0.0
-3 12 7 371.21 24.61 20.97 180.0
-2 12 7 0.68 11.76 0.33 0.0
-1 12 7 157.77 9.34 12.80 180.0
0 12 7 981.41 40.34 31.65 180.0
1 12 7 121.74 8.63 11.26 0.0
2 12 7 1029.98 35.58 34.07 0.0
3 12 7 679.94 32.20 27.62 180.0
4 12 7 6.62 10.36 3.56 0.0
5 12 7 1463.56 48.83 39.14 0.0
6 12 7 22.02 18.25 6.55 180.0
7 12 7 199.27 15.14 13.94 180.0
8 12 7 174.45 15.25 12.71 0.0
9 12 7 4.23 20.56 0.43 0.0
10 12 7 14.95 28.98 6.24 180.0
11 12 7 39.19 25.71 1.49 0.0
12 12 7 2.75 26.95 0.70 0.0
-13 13 7 30.85 26.06 2.73 0.0
-12 13 7 0.00 28.83 0.46 0.0
-11 13 7 42.48 33.57 8.66 180.0
-10 13 7 18.34 24.92 3.65 180.0
-9 13 7 0.00 26.27 6.14 0.0
-8 13 7 48.35 12.01 5.29 180.0
-7 13 7 186.39 15.71 14.31 180.0
-6 13 7 255.70 15.30 16.35 0.0
-5 13 7 0.00 17.07 1.84 180.0
-4 13 7 2250.33 58.88 46.47 180.0
-3 13 7 0.00 12.23 0.39 0.0
-2 13 7 731.00 31.41 25.61 0.0
-1 13 7 182.98 10.54 13.49 180.0
0 13 7 12.13 8.17 3.13 0.0
1 13 7 268.32 14.41 16.26 0.0
2 13 7 57.33 8.15 8.08 180.0
3 13 7 1872.85 53.41 45.16 180.0
4 13 7 62.23 9.98 7.59 0.0
5 13 7 54.71 9.60 8.55 0.0
6 13 7 551.61 36.29 24.07 180.0
7 13 7 77.04 11.48 8.34 0.0
8 13 7 224.44 17.64 14.91 0.0
9 13 7 151.12 17.76 12.07 180.0
10 13 7 6.83 24.38 1.33 180.0
11 13 7 49.09 32.14 7.69 0.0
12 13 7 18.38 30.58 4.98 180.0
-12 14 7 0.00 31.11 2.08 180.0
-11 14 7 0.00 29.39 0.02 180.0
-10 14 7 163.00 17.72 11.16 0.0
-9 14 7 45.12 25.14 6.43 180.0
-8 14 7 137.93 15.93 11.71 180.0
-7 14 7 363.82 23.86 18.29 0.0
-6 14 7 124.03 12.83 10.77 0.0
-5 14 7 277.54 15.76 17.10 180.0
-4 14 7 38.93 8.82 5.29 0.0
-3 14 7 812.55 34.54 28.31 0.0
-2 14 7 0.47 11.50 0.80 0.0
-1 14 7 205.74 11.87 13.86 180.0
0 14 7 1073.09 70.30 31.82 0.0
1 14 7 320.34 16.29 17.79 180.0
2 14 7 548.46 30.71 26.70 180.0
3 14 7 1765.57 52.03 44.25 0.0
4 14 7 106.21 11.02 9.85 0.0
5 14 7 138.50 12.23 12.17 180.0
6 14 7 64.93 12.44 8.21 0.0
7 14 7 142.52 12.41 11.12 0.0
8 14 7 53.06 13.86 6.81 180.0
9 14 7 3.55 26.80 0.56 0.0
10 14 7 52.70 15.60 6.62 0.0
11 14 7 40.03 30.49 5.11 0.0
12 14 7 0.00 32.68 5.01 180.0
-12 15 7 28.17 28.94 0.31 180.0
-11 15 7 0.00 29.39 0.12 0.0
-10 15 7 15.96 26.73 4.66 180.0
-9 15 7 0.00 26.73 0.84 0.0
-8 15 7 5.66 24.92 4.27 180.0
-7 15 7 4.63 20.11 0.43 0.0
-6 15 7 100.53 13.49 10.03 0.0
-5 15 7 130.78 13.28 11.78 0.0
-4 15 7 4.65 17.65 3.49 0.0
-3 15 7 9.96 15.31 4.47 0.0
-2 15 7 66.69 8.51 7.72 180.0
-1 15 7 118.62 10.90 11.25 0.0
0 15 7 35.41 5.58 5.54 0.0
1 15 7 16.09 12.29 1.61 180.0
2 15 7 71.64 8.35 8.22 0.0
3 15 7 91.44 11.01 10.76 180.0
4 15 7 13.31 11.77 4.71 0.0
5 15 7 26.94 9.14 5.92 0.0
6 15 7 5.52 17.38 0.80 180.0
7 15 7 0.00 19.45 5.43 0.0
8 15 7 0.00 24.03 3.05 0.0
9 15 7 0.57 26.85 3.62 0.0
10 15 7 33.43 24.08 4.02 0.0
11 15 7 34.90 31.19 4.71 180.0
-12 16 7 91.12 20.29 8.64 180.0
-11 16 7 0.00 31.32 1.00 180.0
-10 16 7 0.00 30.25 5.54 0.0
-9 16 7 6.36 24.07 2.21 180.0
-8 16 7 29.11 25.84 4.45 180.0
-7 16 7 132.49 15.60 11.17 0.0
-6 16 7 0.00 23.21 0.10 0.0
-5 16 7 1034.54 46.74 32.70 180.0
-4 16 7 45.61 11.03 6.26 0.0
-3 16 7 199.24 13.35 14.36 0.0
-2 16 7 78.95 10.51 8.85 180.0
-1 16 7 0.00 13.91 0.26 0.0
0 16 7 846.53 31.43 29.45 0.0
1 16 7 374.04 19.49 20.30 180.0
2 16 7 244.19 13.79 16.49 180.0
3 16 7 140.17 11.56 11.96 0.0
4 16 7 63.74 10.42 8.27 0.0
5 16 7 82.59 12.43 9.65 180.0
6 16 7 0.00 19.95 1.66 0.0
7 16 7 149.04 15.54 11.41 0.0
8 16 7 98.23 16.54 10.33 180.0
9 16 7 42.87 23.26 5.60 180.0
10 16 7 0.00 37.81 6.10 0.0
11 16 7 16.16 26.33 0.99 0.0
-11 17 7 88.37 18.89 9.29 0.0
-10 17 7 0.00 30.89 1.30 180.0
-9 17 7 12.58 27.97 5.32 180.0
-8 17 7 49.94 28.54 7.58 0.0
-7 17 7 112.34 14.85 9.18 0.0
-6 17 7 48.89 12.49 6.19 180.0
-5 17 7 0.00 22.18 1.96 180.0
-4 17 7 429.94 24.86 20.30 0.0
-3 17 7 87.02 11.73 9.39 0.0
-2 17 7 54.05 9.47 6.86 180.0
-1 17 7 48.83 10.86 6.08 0.0
0 17 7 16.89 9.90 3.02 180.0
1 17 7 143.86 11.83 12.29 180.0
2 17 7 168.02 12.58 14.44 0.0
3 17 7 160.48 12.62 12.79 0.0
4 17 7 105.40 12.03 9.04 180.0
5 17 7 22.69 20.15 4.33 180.0
6 17 7 234.55 19.04 15.84 0.0
7 17 7 0.00 21.69 1.45 180.0
8 17 7 144.05 16.85 11.32 180.0
9 17 7 30.13 18.93 4.35 0.0
10 17 7 0.00 32.91 3.89 0.0
11 17 7 0.00 40.34 6.10 180.0
-11 18 7 11.24 37.01 5.88 0.0
-10 18 7 4.22 31.27 4.70 180.0
-9 18 7 0.00 31.37 0.88 0.0
-8 18 7 110.22 17.28 9.45 0.0
-7 18 7 45.69 26.11 8.10 180.0
-6 18 7 14.95 22.41 3.35 180.0
-5 18 7 173.45 16.17 12.60 0.0
-4 18 7 22.93 20.99 5.77 180.0
-3 18 7 223.09 15.67 14.71 180.0
-2 18 7 105.53 11.95 9.73 0.0
-1 18 7 164.02 14.12 12.60 0.0
0 18 7 59.97 7.57 7.55 180.0
1 18 7 27.87 18.05 4.20 0.0
2 18 7 158.96 13.02 12.93 0.0
3 18 7 107.16 13.14 11.15 180.0
4 18 7 11.52 20.19 6.15 180.0
5 18 7 13.80 18.87 3.01 0.0
6 18 7 42.21 13.51 5.89 180.0
7 18 7 10.61 18.70 0.59 180.0
8 18 7 72.02 15.10 6.63 0.0
9 18 7 0.44 30.49 1.29 0.0
10 18 7 60.77 18.76 6.75 180.0
-10 19 7 33.54 25.86 1.17 0.0
-9 19 7 32.93 27.35 3.73 0.0
-8 19 7 6.72 26.20 1.63 180.0
-7 19 7 0.00 29.60 4.08 0.0
-6 19 7 20.05 23.10 5.23 180.0
-5 19 7 0.00 26.51 3.69 180.0
-4 19 7 89.10 14.82 8.89 0.0
-3 19 7 8.91 17.32 2.28 180.0
-2 19 7 10.33 18.45 1.23 180.0
-1 19 7 135.82 13.60 10.56 0.0
0 19 7 0.00 11.80 2.60 180.0
1 19 7 0.00 18.60 3.98 180.0
2 19 7 14.74 17.95 2.81 0.0
3 19 7 14.16 11.44 0.92 0.0
4 19 7 20.94 10.84 4.32 0.0
5 19 7 0.00 20.10 3.06 180.0
6 19 7 0.00 22.84 1.20 180.0
7 19 7 15.12 22.14 0.21 0.0
8 19 7 6.79 25.70 0.97 180.0
9 19 7 37.42 23.17 1.61 0.0
10 19 7 6.62 28.85 1.91 180.0
-10 20 7 35.08 32.76 4.08 180.0
-9 20 7 0.00 36.09 3.94 0.0
-8 20 7 101.91 17.86 9.65 0.0
-7 20 7 140.31 18.58 10.54 180.0
-6 20 7 2.21 24.40 0.99 0.0
-5 20 7 167.74 17.35 12.79 0.0
-4 20 7 0.00 23.36 1.04 0.0
-3 20 7 99.07 13.07 9.29 180.0
-2 20 7 29.69 20.38 5.63 0.0
-1 20 7 32.06 12.29 5.50 0.0
0 20 7 37.37 13.51 5.62 180.0
1 20 7 45.31 10.97 7.42 0.0
2 20 7 409.00 23.14 20.77 0.0
3 20 7 153.15 14.76 12.92 180.0
4 20 7 132.82 16.13 13.06 180.0
5 20 7 114.75 16.35 10.34 0.0
6 20 7 8.77 21.33 2.28 180.0
7 20 7 38.18 15.26 6.80 180.0
8 20 7 8.65 32.95 6.33 0.0
9 20 7 46.77 31.89 5.12 0.0
-9 21 7 29.68 33.57 5.28 0.0
-8 21 7 0.06 27.30 2.46 180.0
-7 21 7 0.00 26.05 0.16 0.0
-6 21 7 80.67 17.08 6.59 0.0
-5 21 7 0.00 23.81 0.01 0.0
-4 21 7 124.64 16.55 11.16 180.0
-3 21 7 0.00 20.41 1.33 0.0
-2 21 7 28.26 12.57 5.24 0.0
-1 21 7 128.94 15.57 10.15 180.0
0 21 7 0.00 31.94 2.16 0.0
1 21 7 133.51 14.82 10.93 0.0
2 21 7 11.49 17.54 2.86 0.0
3 21 7 8.29 25.20 7.32 180.0
4 21 7 50.14 31.15 11.53 0.0
5 21 7 9.05 16.04 0.82 180.0
6 21 7 28.47 27.43 5.92 180.0
7 21 7 0.01 20.68 0.01 0.0
8 21 7 40.03 28.42 6.46 0.0
9 21 7 0.00 38.85 4.43 180.0
-9 22 7 3.10 31.45 0.49 180.0
-8 22 7 25.92 32.47 5.02 180.0
-7 22 7 41.08 29.36 3.27 0.0
-6 22 7 0.00 31.05 2.82 0.0
-5 22 7 0.00 28.39 2.90 180.0
-4 22 7 0.00 19.41 1.35 180.0
-3 22 7 15.92 21.57 4.53 0.0
-2 22 7 0.00 21.53 2.07 180.0
-1 22 7 35.76 12.08 3.86 180.0
0 22 7 2.69 15.26 0.73 180.0
1 22 7 103.55 13.42 9.86 180.0
2 22 7 32.97 18.14 4.62 180.0
3 22 7 0.00 26.87 6.33 0.0
4 22 7 0.00 22.36 2.64 180.0
5 22 7 4.67 14.87 0.29 0.0
6 22 7 36.83 22.75 2.93 0.0
7 22 7 0.00 28.96 0.89 0.0
8 22 7 0.00 28.68 2.88 180.0
-8 23 7 48.10 26.95 2.48 180.0
-7 23 7 27.89 31.98 3.45 180.0
-6 23 7 0.00 27.99 3.41 0.0
-5 23 7 32.45 26.65 3.50 0.0
-4 23 7 42.72 28.77 6.99 180.0
-3 23 7 7.14 27.35 3.66 0.0
-2 23 7 0.00 27.21 1.65 180.0
-1 23 7 29.70 11.69 3.37 180.0
0 23 7 32.64 14.90 4.85 0.0
1 23 7 18.43 23.42 2.30 0.0
2 23 7 29.67 13.31 5.96 180.0
3 23 7 31.55 24.70 4.93 180.0
4 23 7 32.78 17.68 4.49 0.0
5 23 7 13.96 22.73 1.54 0.0
6 23 7 13.86 27.30 5.31 180.0
7 23 7 17.40 22.58 0.67 0.0
8 23 7 4.10 21.73 1.11 0.0
-7 24 7 0.00 30.86 3.75 0.0
-6 24 7 15.71 24.67 1.65 180.0
-5 24 7 0.00 30.75 5.92 180.0
-4 24 7 10.52 24.31 0.75 0.0
-3 24 7 29.64 23.25 4.24 0.0
-2 24 7 0.00 25.54 2.06 180.0
-1 24 7 128.36 15.14 8.41 180.0
0 24 7 72.59 25.62 5.80 0.0
1 24 7 0.00 23.95 2.54 180.0
2 24 7 102.58 15.00 10.00 180.0
3 24 7 14.17 25.49 4.02 0.0
4 24 7 17.84 28.01 5.30 0.0
5 24 7 30.18 27.09 2.98 180.0
6 24 7 0.00 29.68 1.07 0.0
7 24 7 0.00 23.65 0.49 0.0
-7 25 7 0.00 31.52 1.10 0.0
-6 25 7 30.74 18.16 3.66 180.0
-5 25 7 20.07 27.07 2.34 180.0
-4 25 7 43.66 27.77 6.38 0.0
-3 25 7 0.00 29.06 0.36 180.0
-2 25 7 31.97 26.23 3.75 180.0
-1 25 7 53.96 14.38 4.91 0.0
0 25 7 28.20 14.50 1.26 180.0
1 25 7 92.35 15.75 9.24 180.0
2 25 7 29.72 23.64 3.65 0.0
3 25 7 5.61 23.41 0.93 180.0
4 25 7 0.00 26.45 2.86 180.0
5 25 7 14.21 20.70 2.28 180.0
6 25 7 16.49 28.70 3.79 0.0
-6 26 7 22.08 30.38 1.58 0.0
-5 26 7 0.00 29.41 1.65 0.0
-4 26 7 29.64 22.73 1.69 180.0
-3 26 7 7.77 27.39 0.74 0.0
-2 26 7 0.00 28.31 0.51 180.0
-1 26 7 1.94 23.32 2.41 0.0
0 26 7 8.66 20.52 0.69 180.0
1 26 7 4.89 23.42 2.34 0.0
2 26 7 21.82 25.73 4.03 0.0
3 26 7 0.00 29.23 0.45 180.0
4 26 7 11.46 26.10 0.36 0.0
5 26 7 0.00 28.75 1.82 0.0
-4 27 7 20.04 24.84 3.46 0.0
-3 27 7 0.00 29.30 1.76 180.0
-2 27 7 0.00 31.15 2.27 180.0
-1 27 7 0.00 31.99 4.05 0.0
0 27 7 13.88 18.13 0.45 180.0
1 27 7 43.26 27.70 4.91 180.0
2 27 7 27.86 15.57 3.87 0.0
3 27 7 0.00 30.18 2.79 0.0
4 27 7 6.77 24.26 1.59 180.0
-2 28 7 0.00 33.46 0.11 180.0
-1 28 7 0.00 31.14 1.01 0.0
0 28 7 9.62 17.94 2.02 180.0
1 28 7 0.00 25.04 1.35 0.0
2 28 7 1.80 23.39 3.89 0.0
-14 0 8 8.87 30.48 1.16 180.0
-13 0 8 222.43 19.90 14.38 180.0
-12 0 8 48.15 13.10 5.80 0.0
-11 0 8 146.27 16.14 12.47 0.0
-10 0 8 381.74 22.63 19.40 180.0
-9 0 8 1.83 16.64 2.89 0.0
-8 0 8 716.60 33.69 26.59 0.0
-7 0 8 315.47 15.39 17.71 180.0
-6 0 8 2207.06 50.05 48.79 180.0
-5 0 8 4272.72 63.99 66.84 0.0
-4 0 8 611.61 21.49 24.29 0.0
-3 0 8 15671.43 116.54 123.29 180.0
-2 0 8 638.73 17.50 24.06 180.0
-1 0 8 12969.62 91.07 119.57 0.0
0 0 8 28889.83 1805.41 170.48 180.0
1 0 8 6113.49 59.97 70.80 0.0
2 0 8 21503.57 143.62 139.36 0.0
3 0 8 474.67 18.31 20.67 180.0
4 0 8 6667.81 77.00 78.42 180.0
5 0 8 1164.87 34.58 32.85 0.0
6 0 8 1291.29 38.46 37.76 180.0
7 0 8 2159.40 56.15 43.98 180.0
8 0 8 443.06 22.13 21.61 0.0
9 0 8 875.20 42.77 30.02 0.0
10 0 8 466.26 28.05 21.87 180.0
11 0 8 116.61 17.39 11.09 180.0
12 0 8 218.60 21.34 16.72 0.0
13 0 8 0.00 33.35 2.16 0.0
-14 1 8 184.04 20.55 12.10 180.0
-13 1 8 13.22 30.40 3.55 0.0
-12 1 8 45.24 14.55 6.62 0.0
-11 1 8 96.61 14.90 9.62 180.0
-10 1 8 30.72 19.67 2.64 0.0
-9 1 8 1174.27 46.13 33.63 0.0
-8 1 8 27.14 14.54 4.27 180.0
-7 1 8 51.79 7.72 6.20 0.0
-6 1 8 47.28 7.35 7.18 180.0
-5 1 8 79.15 6.76 8.78 0.0
-4 1 8 3100.86 49.14 56.87 180.0
-3 1 8 1166.68 26.47 33.41 0.0
-2 1 8 6606.33 61.92 81.70 0.0
-1 1 8 20.34 2.90 4.88 0.0
0 1 8 8864.25 482.98 95.04 180.0
1 1 8 36913.36 211.21 185.10 0.0
2 1 8 20.79 4.33 3.40 0.0
3 1 8 1223.93 29.08 36.04 180.0
4 1 8 60.85 5.97 6.44 0.0
5 1 8 1405.77 38.18 37.86 0.0
6 1 8 867.66 32.73 29.69 180.0
7 1 8 0.00 14.69 3.36 180.0
8 1 8 193.65 13.53 13.52 0.0
9 1 8 6.00 19.27 2.83 180.0
10 1 8 254.19 18.47 15.41 180.0
11 1 8 378.38 22.68 18.99 0.0
12 1 8 11.00 26.54 3.53 0.0
13 1 8 125.81 17.61 9.93 180.0
-14 2 8 28.76 16.76 2.82 0.0
-13 2 8 60.11 35.52 10.23 180.0
-12 2 8 21.77 28.22 6.29 0.0
-11 2 8 0.00 23.03 0.47 180.0
-10 2 8 34.99 22.66 6.33 180.0
-9 2 8 62.55 10.68 7.04 180.0
-8 2 8 30.95 16.06 4.65 0.0
-7 2 8 89.42 9.93 10.18 180.0
-6 2 8 5.74 10.80 3.37 0.0
-5 2 8 100.79 7.58 11.19 180.0
-4 2 8 196.72 9.78 12.59 0.0
-3 2 8 334.65 15.13 18.15 180.0
-2 2 8 91.21 5.72 8.66 180.0
-1 2 8 186.23 9.71 13.57 180.0
0 2 8 6253.38 384.23 79.24 180.0
1 2 8 65.09 4.50 6.27 0.0
2 2 8 540.90 18.25 20.59 0.0
3 2 8 40.97 4.69 5.16 180.0
4 2 8 662.48 24.67 24.71 0.0
5 2 8 59.41 6.87 6.25 180.0
6 2 8 71.42 8.69 8.93 180.0
7 2 8 67.55 9.71 8.61 180.0
8 2 8 9.44 15.51 1.59 180.0
9 2 8 14.03 19.72 1.43 180.0
10 2 8 0.00 22.22 1.23 180.0
11 2 8 0.00 25.94 3.28 180.0
12 2 8 70.29 16.80 8.36 0.0
13 2 8 24.27 29.54 5.18 180.0
-14 3 8 0.00 36.65 5.22 180.0
-13 3 8 0.00 29.82 0.70 180.0
-12 3 8 149.76 18.96 13.26 0.0
-11 3 8 199.00 17.90 15.35 180.0
-10 3 8 14.24 21.04 5.33 180.0
-9 3 8 866.39 42.26 29.40 0.0
-8 3 8 0.00 15.57 3.86 0.0
-7 3 8 583.98 30.73 23.30 180.0
-6 3 8 3425.54 63.03 59.14 0.0
-5 3 8 194.68 11.33 14.07 0.0
-4 3 8 2563.51 45.97 52.19 180.0
-3 3 8 221.95 13.33 15.66 0.0
-2 3 8 4079.38 48.02 64.48 0.0
-1 3 8 1043.46 22.53 34.59 180.0
0 3 8 220.38 18.23 11.81 0.0
1 3 8 11207.35 90.34 105.14 0.0
2 3 8 3056.34 45.00 52.17 0.0
3 3 8 714.96 23.29 28.67 180.0
4 3 8 0.42 8.55 0.44 180.0
5 3 8 765.74 28.44 27.82 0.0
6 3 8 205.29 14.08 14.64 180.0
7 3 8 249.53 13.27 15.61 180.0
8 3 8 2207.20 61.61 46.30 0.0
9 3 8 23.43 16.76 3.53 180.0
10 3 8 239.87 18.98 15.82 180.0
11 3 8 179.84 19.63 13.66 0.0
12 3 8 0.00 29.10 2.14 0.0
13 3 8 68.48 36.53 10.96 180.0
-14 4 8 0.00 27.14 2.90 0.0
-13 4 8 175.11 20.95 13.74 0.0
-12 4 8 10.27 21.70 1.20 0.0
-11 4 8 439.49 28.08 19.36 180.0
-10 4 8 244.68 16.85 16.74 0.0
-9 4 8 29.55 9.23 3.94 0.0
-8 4 8 1722.04 53.59 41.59 180.0
-7 4 8 566.22 30.86 25.23 0.0
-6 4 8 347.46 17.20 17.96 0.0
-5 4 8 2518.41 50.68 50.73 180.0
-4 4 8 117.78 7.04 9.00 0.0
-3 4 8 9540.13 88.71 97.22 0.0
-2 4 8 1858.85 32.28 44.76 180.0
-1 4 8 484.27 16.26 23.93 180.0
0 4 8 4676.55 53.44 68.19 0.0
1 4 8 248.46 13.33 16.55 0.0
2 4 8 13886.50 112.08 113.39 180.0
3 4 8 387.08 18.76 19.14 180.0
4 4 8 9295.58 98.44 95.26 0.0
5 4 8 353.79 21.08 17.97 180.0
6 4 8 29.60 7.89 6.01 0.0
7 4 8 890.67 38.40 30.06 0.0
8 4 8 25.23 19.37 6.13 180.0
9 4 8 618.88 28.41 25.54 180.0
10 4 8 635.02 41.55 25.34 0.0
11 4 8 79.70 16.41 8.85 0.0
12 4 8 107.58 17.11 10.80 180.0
13 4 8 60.92 18.42 6.59 180.0
-14 5 8 39.69 34.65 7.07 0.0
-13 5 8 18.48 20.99 0.53 180.0
-12 5 8 0.00 27.62 4.32 180.0
-11 5 8 33.03 20.32 4.39 0.0
-10 5 8 28.92 23.37 7.91 180.0
-9 5 8 668.79 37.17 26.07 180.0
-8 5 8 203.15 13.22 14.03 0.0
-7 5 8 513.73 29.56 22.67 0.0
-6 5 8 29.65 7.24 5.01 0.0
-5 5 8 99.37 8.11 9.72 0.0
-4 5 8 2277.46 45.35 48.06 0.0
-3 5 8 1291.13 30.64 36.36 180.0
-2 5 8 3000.11 42.97 55.62 180.0
-1 5 8 54.76 4.49 6.23 180.0
0 5 8 3844.41 34.33 60.85 0.0
1 5 8 338.85 15.67 17.49 180.0
2 5 8 744.45 23.56 27.49 0.0
3 5 8 1444.66 35.36 37.78 0.0
4 5 8 981.68 31.84 29.16 180.0
5 5 8 163.64 9.94 13.24 180.0
6 5 8 572.32 28.64 25.23 0.0
7 5 8 214.09 13.55 15.02 0.0
8 5 8 260.47 15.18 17.41 180.0
9 5 8 367.11 21.69 18.58 0.0
10 5 8 240.82 17.57 14.35 0.0
11 5 8 189.39 19.10 13.87 180.0
12 5 8 29.68 28.31 5.78 180.0
13 5 8 90.21 19.01 9.06 0.0
-14 6 8 26.91 33.39 4.79 0.0
-13 6 8 17.49 17.17 3.25 0.0
-12 6 8 0.00 29.39 0.46 180.0
-11 6 8 5.18 23.36 2.74 180.0
-10 6 8 155.77 15.34 12.10 0.0
-9 6 8 0.00 16.09 1.54 180.0
-8 6 8 33.07 8.59 5.06 180.0
-7 6 8 283.65 16.54 15.72 0.0
-6 6 8 237.81 14.25 15.48 0.0
-5 6 8 63.76 7.63 8.71 0.0
-4 6 8 326.59 18.96 17.76 180.0
-3 6 8 70.70 6.01 6.87 0.0
-2 6 8 1929.30 36.24 40.90 0.0
-1 6 8 761.90 22.13 26.40 0.0
0 6 8 2.43 5.20 3.18 0.0
1 6 8 3191.93 46.81 55.25 0.0
2 6 8 2492.41 44.90 48.79 180.0
3 6 8 104.65 7.20 9.95 0.0
4 6 8 12.92 12.05 3.73 180.0
5 6 8 112.73 8.88 10.03 180.0
6 6 8 0.00 11.44 1.92 0.0
7 6 8 1147.46 43.83 34.70 0.0
8 6 8 19.10 17.67 4.36 180.0
9 6 8 18.18 22.24 5.48 180.0
10 6 8 0.00 23.94 2.65 0.0
11 6 8 43.41 23.14 5.70 0.0
12 6 8 45.74 25.04 6.11 180.0
13 6 8 10.11 28.71 1.14 0.0
-14 7 8 0.00 35.72 4.76 0.0
-13 7 8 0.00 30.43 2.10 180.0
-12 7 8 212.13 21.53 15.03 180.0
-11 7 8 204.18 18.96 14.20 0.0
-10 7 8 151.08 16.73 12.81 0.0
-9 7 8 442.81 23.59 19.39 180.0
-8 7 8 0.30 10.59 0.06 180.0
-7 7 8 411.16 27.13 17.64 0.0
-6 7 8 310.47 16.63 17.94 180.0
-5 7 8 840.37 32.49 29.17 180.0
-4 7 8 1139.77 34.59 34.46 0.0
-3 7 8 143.62 8.13 11.22 0.0
-2 7 8 2379.12 41.46 49.73 180.0
-1 7 8 3378.19 51.24 58.85 0.0
0 7 8 1000.73 18.92 32.05 0.0
1 7 8 8074.42 82.75 90.83 180.0
2 7 8 24.38 5.34 6.09 180.0
3 7 8 1972.89 43.40 46.21 0.0
4 7 8 342.37 21.13 18.99 180.0
5 7 8 10.42 9.71 3.09 180.0
6 7 8 129.94 10.90 11.28 0.0
7 7 8 7.62 14.38 1.06 0.0
8 7 8 903.95 43.28 28.74 180.0
9 7 8 77.39 11.72 7.48 0.0
10 7 8 167.81 17.11 12.33 0.0
11 7 8 149.55 18.93 11.74 180.0
12 7 8 0.00 30.16 1.36 0.0
13 7 8 83.33 18.66 8.14 0.0
-13 8 8 279.23 24.39 16.89 180.0
-12 8 8 31.29 23.94 3.35 0.0
-11 8 8 145.90 15.82 10.32 0.0
-10 8 8 100.34 15.91 11.49 180.0
-9 8 8 40.16 22.06 5.80 0.0
-8 8 8 984.76 44.84 30.43 0.0
-7 8 8 155.92 11.91 12.51 180.0
-6 8 8 731.30 32.94 25.45 180.0
-5 8 8 1368.02 42.26 37.68 0.0
-4 8 8 506.73 25.88 22.69 0.0
-3 8 8 6871.85 82.25 83.31 180.0
-2 8 8 756.21 24.07 27.00 0.0
-1 8 8 3030.85 51.63 55.40 0.0
0 8 8 6724.40 53.48 80.57 180.0
1 8 8 29.95 5.43 5.92 180.0
2 8 8 3695.09 59.54 61.62 0.0
3 8 8 583.24 25.90 25.09 180.0
4 8 8 1431.54 41.37 39.17 180.0
5 8 8 292.02 14.83 15.98 0.0
6 8 8 105.18 10.32 10.25 0.0
7 8 8 806.03 39.69 27.59 180.0
8 8 8 39.69 10.35 5.83 0.0
9 8 8 55.20 12.78 7.08 0.0
10 8 8 231.39 17.41 15.66 180.0
11 8 8 250.37 19.79 14.02 180.0
12 8 8 179.24 20.95 12.77 0.0
13 8 8 0.00 31.33 2.77 180.0
-13 9 8 24.45 30.87 4.80 0.0
-12 9 8 8.37 24.34 3.22 0.0
-11 9 8 4.27 20.79 0.14 0.0
-10 9 8 27.60 22.40 5.70 0.0
-9 9 8 2.10 22.42 3.56 0.0
-8 9 8 1.89 14.54 0.89 180.0
-7 9 8 240.31 15.10 15.90 180.0
-6 9 8 23.19 16.24 5.20 0.0
-5 9 8 73.89 9.05 8.04 180.0
-4 9 8 93.08 8.63 10.42 180.0
-3 9 8 1798.68 42.02 41.15 0.0
-2 9 8 605.22 24.75 25.35 0.0
-1 9 8 219.77 11.61 13.62 0.0
0 9 8 1518.99 38.14 38.79 180.0
1 9 8 411.63 19.75 20.73 0.0
2 9 8 75.36 6.60 8.17 180.0
3 9 8 488.87 24.07 23.16 180.0
4 9 8 0.00 11.41 0.53 180.0
5 9 8 821.25 33.99 26.94 0.0
6 9 8 524.20 29.41 23.75 180.0
7 9 8 0.00 17.10 2.11 180.0
8 9 8 19.21 19.04 5.86 0.0
9 9 8 67.67 13.45 7.63 180.0
10 9 8 42.20 24.25 6.71 180.0
11 9 8 36.19 25.27 4.41 0.0
12 9 8 18.64 20.99 1.51 0.0
13 9 8 43.65 34.94 7.78 180.0
-13 10 8 104.02 21.33 10.24 180.0
-12 10 8 78.15 17.43 8.02 0.0
-11 10 8 66.30 16.04 8.26 0.0
-10 10 8 47.65 15.87 7.74 180.0
-9 10 8 3.16 20.89 0.30 180.0
-8 10 8 155.25 13.76 13.04 0.0
-7 10 8 101.85 10.95 9.88 180.0
-6 10 8 560.97 30.22 21.99 180.0
-5 10 8 28.92 8.37 4.86 0.0
-4 10 8 1.98 12.09 0.87 180.0
-3 10 8 519.54 25.81 23.16 180.0
-2 10 8 319.76 19.71 19.17 0.0
-1 10 8 773.60 28.79 29.09 0.0
0 10 8 798.82 50.97 29.01 180.0
1 10 8 68.60 6.38 8.25 180.0
2 10 8 1121.38 35.01 33.94 0.0
3 10 8 127.24 8.97 10.80 180.0
4 10 8 324.73 17.14 17.84 180.0
5 10 8 15.29 15.91 4.96 180.0
6 10 8 215.73 13.53 14.36 0.0
7 10 8 266.97 15.23 16.87 180.0
8 10 8 0.00 17.85 2.31 0.0
9 10 8 245.19 17.26 14.21 0.0
10 10 8 48.34 15.61 8.53 180.0
11 10 8 5.16 28.45 2.92 180.0
12 10 8 70.77 17.52 7.35 0.0
13 10 8 14.96 31.89 4.72 180.0
-13 11 8 0.00 32.37 1.47 0.0
-12 11 8 120.63 19.93 12.14 0.0
-11 11 8 167.31 19.81 12.70 180.0
-10 11 8 0.00 25.70 2.31 180.0
-9 11 8 222.20 16.76 14.33 0.0
-8 11 8 0.00 19.62 2.20 0.0
-7 11 8 618.98 37.02 23.98 180.0
-6 11 8 515.32 32.74 22.53 0.0
-5 11 8 47.14 9.14 6.00 0.0
-4 11 8 42.18 8.61 6.02 180.0
-3 11 8 1333.16 40.72 37.56 180.0
-2 11 8 2334.92 50.46 46.60 0.0
-1 11 8 1074.79 34.36 31.08 180.0
0 11 8 197.53 8.00 14.95 180.0
1 11 8 1678.25 42.20 42.88 0.0
2 11 8 78.12 8.07 9.66 0.0
3 11 8 1191.04 39.71 35.62 180.0
4 11 8 714.25 32.80 27.10 0.0
5 11 8 0.00 16.64 1.45 180.0
6 11 8 376.83 21.04 20.01 180.0
7 11 8 0.00 16.70 0.55 0.0
8 11 8 293.67 18.23 17.42 0.0
9 11 8 0.00 23.91 4.57 180.0
10 11 8 109.03 17.42 10.30 180.0
11 11 8 53.11 28.37 7.13 0.0
12 11 8 51.88 17.99 5.62 0.0
-13 12 8 70.67 36.49 9.02 0.0
-12 12 8 30.70 18.45 1.82 180.0
-11 12 8 88.56 16.75 8.05 180.0
-10 12 8 0.00 27.97 2.23 0.0
-9 12 8 131.30 16.15 10.06 0.0
-8 12 8 392.07 25.39 20.27 180.0
-7 12 8 166.72 14.15 13.12 0.0
-6 12 8 531.09 34.37 21.58 0.0
-5 12 8 477.68 22.83 23.75 180.0
-4 12 8 106.21 10.54 10.73 180.0
-3 12 8 729.30 31.62 26.41 0.0
-2 12 8 591.34 29.91 24.60 180.0
-1 12 8 2.09 10.97 1.43 0.0
0 12 8 415.68 17.39 19.42 0.0
1 12 8 584.80 26.64 25.05 0.0
2 12 8 726.39 30.92 27.96 180.0
3 12 8 16.22 11.35 1.42 0.0
4 12 8 944.97 39.71 30.64 0.0
5 12 8 119.84 10.67 10.67 180.0
6 12 8 229.89 14.07 15.47 180.0
7 12 8 727.80 41.59 27.51 0.0
8 12 8 63.74 13.59 8.90 180.0
9 12 8 0.00 22.95 1.02 180.0
10 12 8 139.25 18.53 11.99 0.0
11 12 8 0.00 23.86 3.23 0.0
12 12 8 103.34 17.86 7.39 180.0
-12 13 8 6.67 28.92 3.58 180.0
-11 13 8 36.86 25.67 0.19 0.0
-10 13 8 27.50 27.93 5.91 180.0
-9 13 8 0.00 17.79 2.88 0.0
-8 13 8 0.00 21.00 0.70 0.0
-7 13 8 28.66 14.95 5.29 0.0
-6 13 8 67.18 12.35 8.22 180.0
-5 13 8 6.37 15.63 3.55 180.0
-4 13 8 0.00 15.23 0.80 180.0
-3 13 8 0.00 12.69 0.38 180.0
-2 13 8 515.34 28.42 22.71 180.0
-1 13 8 13.06 10.88 4.19 0.0
0 13 8 55.43 5.66 7.86 180.0
1 13 8 84.18 7.81 8.85 180.0
2 13 8 150.76 11.15 13.49 180.0
3 13 8 390.15 18.56 19.50 0.0
4 13 8 266.08 16.94 15.70 180.0
5 13 8 138.21 11.46 10.80 0.0
6 13 8 0.00 18.44 1.42 0.0
7 13 8 58.20 11.86 8.36 0.0
8 13 8 32.81 17.69 7.28 180.0
9 13 8 0.00 22.40 0.47 0.0
10 13 8 30.39 22.84 2.18 180.0
11 13 8 20.86 30.39 4.53 0.0
12 13 8 8.08 26.63 0.67 0.0
-12 14 8 0.00 30.18 3.93 180.0
-11 14 8 118.63 19.51 10.64 180.0
-10 14 8 42.80 30.39 7.93 0.0
-9 14 8 0.00 25.71 1.29 0.0
-8 14 8 103.34 15.48 11.18 180.0
-7 14 8 14.38 18.64 3.50 0.0
-6 14 8 317.85 17.77 17.07 0.0
-5 14 8 354.61 20.67 17.74 180.0
-4 14 8 0.00 20.06 5.26 0.0
-3 14 8 94.32 10.29 9.21 0.0
-2 14 8 49.30 8.39 6.14 180.0
-1 14 8 784.68 34.33 27.99 180.0
0 14 8 77.71 6.44 8.57 0.0
1 14 8 4.26 12.44 0.88 0.0
2 14 8 462.51 28.57 21.89 180.0
3 14 8 16.41 13.77 3.71 180.0
4 14 8 449.73 29.24 22.10 0.0
5 14 8 54.61 9.25 6.24 180.0
6 14 8 94.95 13.29 10.50 180.0
7 14 8 40.14 23.34 7.29 0.0
8 14 8 22.15 24.30 6.95 180.0
9 14 8 176.81 19.02 13.44 180.0
10 14 8 0.00 28.30 5.08 0.0
11 14 8 0.00 30.22 3.19 0.0
12 14 8 46.25 31.67 4.45 180.0
-12 15 8 14.90 35.16 6.71 180.0
-11 15 8 45.57 27.78 5.47 0.0
-10 15 8 92.50 19.31 8.48 0.0
-9 15 8 337.44 22.32 17.23 180.0
-8 15 8 5.88 19.51 3.35 0.0
-7 15 8 64.29 14.88 9.77 0.0
-6 15 8 13.70 23.07 5.66 180.0
-5 15 8 144.32 13.10 11.55 180.0
-4 15 8 866.61 40.15 28.10 0.0
-3 15 8 17.06 12.63 2.35 0.0
-2 15 8 675.15 34.76 24.75 180.0
-1 15 8 337.36 17.69 17.44 0.0
0 15 8 77.45 6.59 8.81 0.0
1 15 8 1456.09 46.44 39.41 180.0
2 15 8 4.52 13.32 0.64 180.0
3 15 8 445.67 22.05 22.39 0.0
4 15 8 146.80 12.70 10.74 180.0
5 15 8 21.73 9.74 3.47 180.0
6 15 8 186.31 14.82 13.40 0.0
7 15 8 0.00 19.54 2.88 0.0
8 15 8 93.14 15.44 9.82 180.0
9 15 8 4.54 22.88 0.36 0.0
10 15 8 41.34 30.21 6.04 0.0
11 15 8 64.50 18.80 7.51 180.0
-12 16 8 0.00 36.20 2.42 0.0
-11 16 8 0.00 32.49 5.08 0.0
-10 16 8 38.58 29.02 6.23 180.0
-9 16 8 21.45 25.23 0.57 180.0
-8 16 8 20.64 17.54 4.53 0.0
-7 16 8 23.81 20.36 4.83 180.0
-6 16 8 367.87 23.65 18.32 180.0
-5 16 8 266.79 18.00 15.65 0.0
-4 16 8 202.01 13.89 14.12 0.0
-3 16 8 91.62 11.81 10.04 180.0
-2 16 8 40.47 9.39 7.48 0.0
-1 16 8 0.00 14.88 0.92 180.0
0 16 8 155.35 26.09 11.76 180.0
1 16 8 0.00 14.65 4.11 180.0
2 16 8 166.69 13.28 13.67 0.0
3 16 8 60.49 10.50 7.74 180.0
4 16 8 17.75 21.38 8.50 180.0
5 16 8 33.86 19.17 6.93 0.0
6 16 8 20.46 20.16 3.91 0.0
7 16 8 236.31 18.40 16.12 180.0
8 16 8 24.83 20.67 4.29 0.0
9 16 8 0.00 32.08 5.01 0.0
10 16 8 71.02 16.29 6.67 180.0
11 16 8 0.00 29.25 1.48 180.0
-11 17 8 50.58 29.49 4.36 0.0
-10 17 8 7.14 30.69 1.71 0.0
-9 17 8 0.00 24.83 3.79 180.0
-8 17 8 25.19 23.28 4.42 0.0
-7 17 8 82.66 14.78 6.84 180.0
-6 17 8 20.10 18.20 4.00 0.0
-5 17 8 0.00 21.97 1.99 180.0
-4 17 8 7.50 17.54 4.42 0.0
-3 17 8 8.42 14.99 0.24 180.0
-2 17 8 41.33 9.84 7.27 180.0
-1 17 8 9.42 17.19 3.61 0.0
0 17 8 122.85 11.66 10.70 0.0
1 17 8 27.05 15.71 5.10 180.0
2 17 8 76.96 10.42 8.04 0.0
3 17 8 13.16 16.02 4.33 0.0
4 17 8 21.13 18.35 4.70 180.0
5 17 8 0.00 18.20 1.36 180.0
6 17 8 21.98 12.47 4.99 180.0
7 17 8 30.99 19.20 1.08 180.0
8 17 8 0.00 26.92 2.96 180.0
9 17 8 43.84 31.49 3.89 0.0
10 17 8 26.11 32.56 3.43 0.0
11 17 8 5.86 28.19 3.59 180.0
-11 18 8 0.00 37.30 5.58 0.0
-10 18 8 44.52 19.39 6.72 180.0
-9 18 8 0.00 30.56 2.30 180.0
-8 18 8 0.00 30.00 4.31 0.0
-7 18 8 5.90 23.47 2.42 0.0
-6 18 8 1.92 23.85 4.90 180.0
-5 18 8 169.91 15.96 13.05 0.0
-4 18 8 112.02 14.91 10.74 0.0
-3 18 8 280.34 17.50 15.09 180.0
-2 18 8 3.20 16.66 2.53 0.0
-1 18 8 281.51 15.74 16.22 0.0
0 18 8 192.87 9.69 13.13 180.0
1 18 8 18.33 16.62 5.40 0.0
2 18 8 416.29 22.95 21.49 0.0
3 18 8 0.00 18.75 3.84 0.0
4 18 8 34.41 11.73 7.02 180.0
5 18 8 100.37 13.32 10.05 0.0
6 18 8 0.00 23.65 0.69 0.0
7 18 8 0.00 22.45 0.83 0.0
8 18 8 28.71 20.45 4.39 0.0
9 18 8 191.35 20.64 13.64 0.0
10 18 8 44.49 35.37 6.63 180.0
-10 19 8 54.62 32.77 6.35 180.0
-9 19 8 55.79 29.83 5.91 0.0
-8 19 8 15.62 27.00 0.80 180.0
-7 19 8 166.83 17.51 11.29 180.0
-6 19 8 24.03 24.03 2.92 0.0
-5 19 8 0.00 24.08 0.49 0.0
-4 19 8 251.13 17.04 15.39 180.0
-3 19 8 5.42 17.39 0.10 180.0
-2 19 8 110.00 13.57 9.87 0.0
-1 19 8 37.06 10.07 5.30 180.0
0 19 8 81.41 8.60 8.82 180.0
1 19 8 176.02 14.39 13.67 0.0
2 19 8 3.56 19.13 0.46 180.0
3 19 8 324.69 21.74 18.44 180.0
4 19 8 1.26 20.58 2.00 180.0
5 19 8 48.77 25.40 8.15 0.0
6 19 8 127.93 16.27 10.69 180.0
7 19 8 39.07 20.38 1.79 0.0
8 19 8 44.11 14.64 5.13 0.0
9 19 8 0.00 32.99 1.05 180.0
10 19 8 0.00 29.89 2.00 180.0
-10 20 8 0.00 23.69 1.18 0.0
-9 20 8 0.00 36.00 0.08 180.0
-8 20 8 49.55 28.68 4.37 180.0
-7 20 8 19.68 25.81 0.45 0.0
-6 20 8 1.65 29.67 5.30 0.0
-5 20 8 120.62 16.46 10.60 180.0
-4 20 8 9.21 25.97 5.06 180.0
-3 20 8 0.00 21.96 0.83 0.0
-2 20 8 39.60 10.93 5.07 0.0
-1 20 8 1.65 18.69 4.67 180.0
0 20 8 92.71 18.45 8.09 0.0
1 20 8 7.92 16.09 0.46 180.0
2 20 8 92.69 12.22 9.43 180.0
3 20 8 0.00 16.95 0.69 180.0
4 20 8 108.43 14.67 11.05 0.0
5 20 8 107.00 16.19 10.13 180.0
6 20 8 0.00 22.33 1.01 0.0
7 20 8 31.46 17.57 6.84 0.0
8 20 8 0.00 34.21 2.44 180.0
9 20 8 0.00 33.20 1.32 180.0
-9 21 8 26.79 32.85 1.95 0.0
-8 21 8 23.65 27.67 3.26 180.0
-7 21 8 0.00 28.46 1.65 0.0
-6 21 8 28.15 25.92 2.71 0.0
-5 21 8 0.00 28.01 4.69 180.0
-4 21 8 31.05 28.04 6.36 180.0
-3 21 8 0.00 19.33 1.51 180.0
-2 21 8 18.60 21.14 2.59 0.0
-1 21 8 16.28 18.73 2.31 180.0
0 21 8 87.69 10.33 9.05 180.0
1 21 8 77.73 12.23 7.77 0.0
2 21 8 0.10 18.17 1.49 180.0
3 21 8 74.61 13.10 8.23 180.0
4 21 8 0.00 19.94 3.49 180.0
5 21 8 28.77 21.38 3.24 0.0
6 21 8 5.01 21.34 2.08 180.0
7 21 8 0.00 28.83 0.54 180.0
8 21 8 7.87 28.37 1.79 0.0
9 21 8 43.35 30.57 1.08 180.0
-9 22 8 55.52 19.23 4.99 0.0
-8 22 8 58.84 32.46 6.86 180.0
-7 22 8 14.05 24.09 0.48 0.0
-6 22 8 36.35 19.14 3.77 0.0
-5 22 8 285.27 23.16 16.76 180.0
-4 22 8 25.77 20.89 2.37 180.0
-3 22 8 44.13 14.08 6.46 0.0
-2 22 8 42.46 25.39 4.54 180.0
-1 22 8 6.81 22.93 4.63 180.0
0 22 8 77.50 10.86 7.30 0.0
1 22 8 1.08 23.59 2.86 180.0
2 22 8 124.43 14.73 11.65 180.0
3 22 8 87.03 12.87 7.48 180.0
4 22 8 66.49 13.59 8.07 0.0
5 22 8 45.81 24.42 5.85 180.0
6 22 8 0.00 24.96 3.00 180.0
7 22 8 17.45 26.94 4.86 0.0
8 22 8 39.11 22.13 7.16 180.0
-8 23 8 0.00 32.06 2.70 0.0
-7 23 8 20.78 29.41 3.99 0.0
-6 23 8 0.00 28.70 1.35 0.0
-5 23 8 46.47 27.92 3.54 180.0
-4 23 8 82.34 16.71 8.15 0.0
-3 23 8 0.00 25.15 0.08 180.0
-2 23 8 24.67 28.08 4.89 180.0
-1 23 8 0.00 29.58 0.83 180.0
0 23 8 51.52 9.25 5.88 0.0
1 23 8 20.94 23.91 6.38 180.0
2 23 8 40.89 26.12 5.97 0.0
3 23 8 41.32 13.63 6.52 0.0
4 23 8 0.00 25.00 0.48 0.0
5 23 8 27.50 21.17 2.37 180.0
6 23 8 22.93 25.68 3.17 0.0
7 23 8 0.00 31.76 2.71 180.0
8 23 8 0.00 31.00 2.79 180.0
-7 24 8 31.10 26.21 2.47 0.0
-6 24 8 1.24 31.24 1.19 180.0
-5 24 8 10.00 30.87 4.93 0.0
-4 24 8 0.00 26.78 0.64 0.0
-3 24 8 13.82 27.02 3.49 180.0
-2 24 8 14.79 22.66 0.17 0.0
-1 24 8 0.00 26.20 1.36 180.0
0 24 8 0.00 18.00 3.28 180.0
1 24 8 11.78 23.26 1.95 0.0
2 24 8 33.58 19.70 4.73 0.0
3 24 8 0.00 27.35 2.41 0.0
4 24 8 19.39 24.33 4.22 180.0
5 24 8 0.00 25.15 2.16 0.0
6 24 8 16.54 26.41 0.81 0.0
7 24 8 0.00 31.22 0.50 180.0
-7 25 8 1.96 31.85 1.16 0.0
-6 25 8 0.00 31.75 1.29 180.0
-5 25 8 1.60 27.31 2.81 0.0
-4 25 8 13.09 27.18 3.51 0.0
-3 25 8 0.00 29.77 3.86 0.0
-2 25 8 0.00 29.46 4.37 180.0
-1 25 8 52.54 26.46 6.39 0.0
0 25 8 0.00 19.37 1.79 0.0
1 25 8 10.47 26.65 4.86 180.0
2 25 8 12.71 20.90 1.07 180.0
3 25 8 38.50 15.26 6.88 0.0
4 25 8 1.32 23.46 1.90 0.0
5 25 8 9.54 23.64 1.15 0.0
6 25 8 0.00 24.98 0.38 0.0
-6 26 8 0.00 31.76 1.84 180.0
-5 26 8 57.79 16.05 6.65 0.0
-4 26 8 0.00 34.27 4.72 0.0
-3 26 8 84.13 17.67 7.53 180.0
-2 26 8 18.43 31.14 5.01 0.0
-1 26 8 13.22 25.06 1.84 0.0
0 26 8 28.90 17.84 3.55 180.0
1 26 8 3.57 25.93 1.55 180.0
2 26 8 70.06 16.73 8.55 0.0
3 26 8 0.00 24.49 0.71 180.0
4 26 8 18.10 25.40 3.94 180.0
5 26 8 0.00 29.87 2.16 0.0
-4 27 8 0.00 29.05 2.26 180.0
-3 27 8 0.00 36.64 0.42 0.0
-2 27 8 0.00 31.00 1.89 0.0
-1 27 8 0.00 31.10 0.62 0.0
0 27 8 10.31 17.85 0.47 180.0
1 27 8 0.00 28.02 2.04 0.0
2 27 8 0.00 28.64 1.55 0.0
3 27 8 30.23 26.14 4.64 180.0
4 27 8 0.53 28.39 1.21 0.0
-2 28 8 9.63 30.62 2.22 0.0
-1 28 8 0.00 32.96 0.35 0.0
0 28 8 7.32 19.21 0.78 180.0
1 28 8 24.66 24.58 2.25 180.0
2 28 8 0.00 29.95 0.56 180.0
-14 1 9 6.83 28.41 3.61 180.0
-13 1 9 0.00 33.53 2.10 180.0
-12 1 9 61.44 15.98 9.39 0.0
-11 1 9 0.00 19.27 0.22 180.0
-10 1 9 31.34 20.52 6.98 180.0
-9 1 9 185.38 15.20 13.80 0.0
-8 1 9 11.51 14.57 4.16 180.0
-7 1 9 875.79 34.68 29.40 180.0
-6 1 9 495.69 25.90 22.35 0.0
-5 1 9 3396.23 57.65 57.88 0.0
-4 1 9 3459.69 52.93 58.74 180.0
-3 1 9 61.57 4.93 7.88 180.0
-2 1 9 355.88 13.93 21.06 0.0
-1 1 9 7.22 4.62 3.28 180.0
0 1 9 14250.06 874.01 119.54 180.0
1 1 9 2399.62 37.36 46.58 0.0
2 1 9 3600.90 48.92 56.09 0.0
3 1 9 4701.07 61.39 67.66 180.0
4 1 9 1045.23 30.74 30.40 0.0
5 1 9 1498.68 40.24 38.91 0.0
6 1 9 2700.11 58.45 53.07 180.0
7 1 9 872.84 37.61 31.54 180.0
8 1 9 739.50 37.02 26.37 0.0
9 1 9 28.99 15.76 4.66 180.0
10 1 9 396.66 25.09 19.46 180.0
11 1 9 11.15 29.21 6.57 0.0
12 1 9 94.80 17.16 9.61 0.0
13 1 9 36.80 34.79 8.86 180.0
-14 2 9 0.00 29.14 1.46 180.0
-13 2 9 386.91 23.63 18.77 0.0
-12 2 9 0.00 26.27 2.99 0.0
-11 2 9 167.01 17.37 14.39 180.0
-10 2 9 75.02 11.76 6.45 180.0
-9 2 9 21.56 9.44 4.62 0.0
-8 2 9 979.04 40.87 32.34 180.0
-7 2 9 713.93 32.28 28.21 0.0
-6 2 9 2387.07 53.81 49.34 0.0
-5 2 9 598.72 24.26 23.84 180.0
-4 2 9 5501.00 69.20 73.91 180.0
-3 2 9 8337.27 80.44 93.08 0.0
-2 2 9 579.73 17.99 22.65 0.0
-1 2 9 7.98 3.35 3.21 180.0
0 2 9 7525.23 394.24 86.22 0.0
1 2 9 2872.44 41.38 52.50 0.0
2 2 9 6244.80 67.92 75.62 180.0
3 2 9 177.88 9.16 12.87 180.0
4 2 9 1072.50 31.88 34.04 0.0
5 2 9 10.29 8.11 3.73 180.0
6 2 9 118.81 10.15 9.77 180.0
7 2 9 2813.48 64.20 53.94 0.0
8 2 9 385.78 21.78 19.60 0.0
9 2 9 515.22 26.23 22.43 180.0
10 2 9 24.50 19.39 1.28 0.0
11 2 9 207.43 19.48 14.70 0.0
12 2 9 169.35 21.03 14.12 180.0
13 2 9 0.00 31.32 2.57 180.0
-14 3 9 0.00 29.71 2.04 0.0
-13 3 9 0.00 30.95 4.56 0.0
-12 3 9 38.35 22.77 5.07 180.0
-11 3 9 0.00 22.85 2.68 180.0
-10 3 9 191.33 14.64 13.08 0.0
-9 3 9 189.67 13.91 12.70 180.0
-8 3 9 118.28 11.25 11.14 180.0
-7 3 9 1306.04 43.28 36.15 0.0
-6 3 9 1996.71 49.16 44.04 180.0
-5 3 9 1185.39 34.79 33.19 180.0
-4 3 9 4013.25 59.42 63.79 0.0
-3 3 9 649.56 21.31 24.04 180.0
-2 3 9 7.56 3.85 1.65 0.0
-1 3 9 277.18 12.61 19.01 0.0
0 3 9 2335.91 93.65 48.99 0.0
1 3 9 1391.36 29.08 37.72 180.0
2 3 9 845.28 24.71 28.55 180.0
3 3 9 224.58 10.81 15.85 0.0
4 3 9 75.35 6.94 9.65 0.0
5 3 9 584.92 26.73 24.25 180.0
6 3 9 2697.28 59.18 51.98 0.0
7 3 9 0.00 16.92 4.66 0.0
8 3 9 194.90 14.50 13.13 180.0
9 3 9 0.00 17.02 2.65 180.0
10 3 9 101.66 14.96 10.77 0.0
11 3 9 14.47 22.81 0.89 0.0
12 3 9 0.00 25.32 1.28 180.0
13 3 9 33.86 17.47 5.85 0.0
-14 4 9 14.88 29.10 1.07 180.0
-13 4 9 19.41 26.80 1.51 0.0
-12 4 9 39.50 19.88 6.19 0.0
-11 4 9 96.37 16.39 10.64 180.0
-10 4 9 27.66 17.51 4.39 0.0
-9 4 9 33.44 18.92 6.83 0.0
-8 4 9 24.34 9.85 5.24 180.0
-7 4 9 305.37 16.50 16.95 180.0
-6 4 9 1257.34 39.65 34.42 0.0
-5 4 9 33.18 6.18 7.24 180.0
-4 4 9 11.34 9.27 1.74 0.0
-3 4 9 1.78 7.01 2.30 0.0
-2 4 9 47.62 4.16 7.67 0.0
-1 4 9 4130.21 50.24 62.74 180.0
0 4 9 750.23 33.15 25.67 180.0
1 4 9 299.74 14.41 16.72 180.0
2 4 9 182.38 9.44 12.31 0.0
3 4 9 688.85 24.70 25.45 0.0
4 4 9 1355.69 36.55 37.31 0.0
5 4 9 4.24 9.07 2.50 0.0
6 4 9 47.43 7.95 6.53 180.0
7 4 9 147.18 11.47 12.23 180.0
8 4 9 5.10 15.20 3.16 180.0
9 4 9 0.00 22.57 2.55 0.0
10 4 9 51.70 14.24 5.90 0.0
11 4 9 0.00 22.06 0.63 0.0
12 4 9 49.93 16.37 6.07 0.0
13 4 9 15.18 28.93 1.37 180.0
-14 5 9 74.50 18.03 7.93 0.0
-13 5 9 0.00 30.74 1.63 180.0
-12 5 9 16.00 30.71 9.30 180.0
-11 5 9 0.00 19.93 0.40 180.0
-10 5 9 26.17 19.54 3.43 0.0
-9 5 9 255.01 16.05 17.03 180.0
-8 5 9 75.23 10.55 8.14 180.0
-7 5 9 1864.26 52.35 43.18 0.0
-6 5 9 911.25 34.55 29.32 180.0
-5 5 9 811.06 30.61 29.51 180.0
-4 5 9 1185.18 33.04 35.51 0.0
-3 5 9 44.63 5.19 6.79 0.0
-2 5 9 1309.27 29.51 39.26 180.0
-1 5 9 22.68 4.02 4.10 0.0
0 5 9 1012.49 18.16 33.24 0.0
1 5 9 598.75 20.67 25.80 180.0
2 5 9 4578.01 61.03 67.36 180.0
3 5 9 3669.40 58.70 61.32 0.0
4 5 9 540.85 25.24 22.69 180.0
5 5 9 1799.60 45.72 41.10 180.0
6 5 9 2192.14 54.56 45.04 0.0
7 5 9 322.29 20.15 19.33 0.0
8 5 9 223.46 14.29 15.08 180.0
9 5 9 17.48 23.02 3.54 180.0
10 5 9 78.09 15.17 7.84 0.0
11 5 9 0.00 23.65 1.56 180.0
12 5 9 121.59 19.45 11.26 180.0
13 5 9 23.53 31.90 5.14 0.0
-14 6 9 24.67 31.31 4.34 0.0
-13 6 9 121.14 20.12 11.53 180.0
-12 6 9 0.00 24.55 2.48 180.0
-11 6 9 16.97 21.93 4.39 0.0
-10 6 9 0.00 21.36 2.72 180.0
-9 6 9 0.00 18.49 4.44 180.0
-8 6 9 600.57 34.05 24.15 0.0
-7 6 9 628.72 31.31 26.57 180.0
-6 6 9 1653.88 46.31 41.23 180.0
-5 6 9 582.20 25.86 22.98 0.0
-4 6 9 1055.34 32.02 33.36 0.0
-3 6 9 3291.15 52.35 59.26 180.0
-2 6 9 3498.33 50.66 57.90 180.0
-1 6 9 1754.35 35.08 45.16 0.0
0 6 9 6855.72 69.32 82.44 180.0
1 6 9 3420.74 50.41 56.57 180.0
2 6 9 2793.11 48.44 54.73 0.0
3 6 9 427.12 22.32 20.23 0.0
4 6 9 4860.41 74.19 69.56 180.0
5 6 9 523.33 26.70 21.87 0.0
6 6 9 96.52 9.97 9.85 0.0
7 6 9 2940.15 68.88 54.03 180.0
8 6 9 0.00 19.41 5.60 180.0
9 6 9 557.69 27.36 23.23 0.0
10 6 9 10.38 16.51 4.28 180.0
11 6 9 182.55 19.07 13.59 180.0
12 6 9 114.55 20.20 11.32 0.0
13 6 9 8.16 31.62 2.36 0.0
-14 7 9 0.60 32.78 2.93 180.0
-13 7 9 38.66 29.54 4.29 180.0
-12 7 9 51.48 28.17 8.39 0.0
-11 7 9 11.01 18.08 1.89 180.0
-10 7 9 12.67 20.19 3.31 0.0
-9 7 9 63.25 12.25 7.54 0.0
-8 7 9 96.05 10.89 10.12 0.0
-7 7 9 7.67 12.43 1.83 180.0
-6 7 9 366.57 23.94 19.81 180.0
-5 7 9 1410.48 40.67 36.31 0.0
-4 7 9 442.71 23.10 19.81 180.0
-3 7 9 583.96 23.48 23.19 180.0
-2 7 9 2024.61 39.17 44.62 0.0
-1 7 9 70.05 5.79 8.08 0.0
0 7 9 1846.93 26.41 42.32 180.0
1 7 9 4542.85 61.56 66.92 0.0
2 7 9 0.00 9.32 2.52 0.0
3 7 9 602.73 26.37 26.10 180.0
4 7 9 57.22 7.54 5.90 0.0
5 7 9 321.45 20.29 17.34 180.0
6 7 9 266.53 15.73 15.95 180.0
7 7 9 182.16 13.19 13.75 180.0
8 7 9 270.52 16.60 16.62 0.0
9 7 9 37.12 21.18 6.17 0.0
10 7 9 60.36 14.11 7.56 180.0
11 7 9 14.79 27.55 3.75 0.0
12 7 9 2.36 31.61 2.95 180.0
13 7 9 55.56 20.59 8.87 180.0
-13 8 9 0.00 33.43 5.95 180.0
-12 8 9 0.00 29.80 4.37 180.0
-11 8 9 27.42 29.25 7.11 0.0
-10 8 9 41.00 23.33 8.02 180.0
-9 8 9 219.56 16.27 13.74 180.0
-8 8 9 88.89 12.80 10.25 0.0
-7 8 9 335.19 18.44 18.32 0.0
-6 8 9 1748.11 51.28 40.99 180.0
-5 8 9 24.97 14.52 6.31 0.0
-4 8 9 1.21 10.79 0.41 180.0
-3 8 9 1268.86 34.22 36.98 180.0
-2 8 9 483.64 20.74 22.39 180.0
-1 8 9 2133.32 43.21 45.74 0.0
0 8 9 278.95 13.81 16.25 180.0
1 8 9 196.67 10.28 13.97 0.0
2 8 9 272.15 12.82 17.33 0.0
3 8 9 195.48 11.35 13.27 180.0
4 8 9 1623.23 44.16 40.37 180.0
5 8 9 47.94 8.16 7.09 180.0
6 8 9 48.39 8.97 7.12 0.0
7 8 9 0.47 15.39 0.26 0.0
8 8 9 50.26 10.68 7.26 180.0
9 8 9 11.89 20.68 5.26 0.0
10 8 9 0.00 26.92 0.62 0.0
11 8 9 77.54 15.43 7.67 180.0
12 8 9 11.53 29.41 1.87 0.0
13 8 9 3.33 28.22 1.17 180.0
-13 9 9 24.59 34.88 4.37 180.0
-12 9 9 62.16 16.68 8.57 0.0
-11 9 9 22.23 17.63 1.72 0.0
-10 9 9 101.30 15.47 10.50 180.0
-9 9 9 386.79 25.94 19.77 0.0
-8 9 9 115.50 13.26 11.01 0.0
-7 9 9 1011.60 42.40 32.15 180.0
-6 9 9 79.61 11.10 10.56 0.0
-5 9 9 1165.22 41.06 34.05 0.0
-4 9 9 937.21 33.60 30.84 180.0
-3 9 9 369.00 21.31 18.61 180.0
-2 9 9 1604.22 38.25 41.38 0.0
-1 9 9 38.84 6.01 5.65 0.0
0 9 9 346.67 13.36 19.36 180.0
1 9 9 172.17 10.86 14.19 0.0
2 9 9 2242.42 47.95 47.95 0.0
3 9 9 1072.60 35.78 34.92 180.0
4 9 9 0.00 11.87 3.12 0.0
5 9 9 587.24 31.94 25.19 0.0
6 9 9 173.61 12.75 13.73 180.0
7 9 9 362.61 20.01 18.20 180.0
8 9 9 491.22 25.71 23.65 0.0
9 9 9 65.88 12.56 7.26 0.0
10 9 9 94.06 16.32 10.07 180.0
11 9 9 32.04 18.47 3.57 0.0
12 9 9 15.95 35.12 6.18 0.0
13 9 9 0.00 38.43 6.84 180.0
-13 10 9 26.97 25.90 4.45 0.0
-12 10 9 12.23 32.83 7.13 0.0
-11 10 9 152.91 17.07 11.12 180.0
-10 10 9 187.40 17.57 13.53 0.0
-9 10 9 4.46 18.82 0.94 180.0
-8 10 9 689.43 41.77 25.70 180.0
-7 10 9 32.56 17.24 2.11 180.0
-6 10 9 1339.34 46.80 35.64 0.0
-5 10 9 709.88 33.00 26.38 180.0
-4 10 9 114.83 9.80 10.80 180.0
-3 10 9 1294.29 38.49 37.31 0.0
-2 10 9 11.29 10.69 3.39 0.0
-1 10 9 999.37 33.35 32.22 180.0
0 10 9 1613.88 71.55 39.24 0.0
1 10 9 408.54 20.79 18.93 0.0
2 10 9 1532.33 41.47 41.11 180.0
3 10 9 0.49 13.01 3.45 180.0
4 10 9 1651.81 47.10 40.06 0.0
5 10 9 101.15 10.90 9.93 180.0
6 10 9 361.85 19.19 18.29 180.0
7 10 9 404.39 23.52 21.16 0.0
8 10 9 70.05 11.17 7.19 0.0
9 10 9 296.39 20.37 17.53 180.0
10 10 9 12.66 31.23 7.08 0.0
11 10 9 42.62 30.47 7.72 0.0
12 10 9 0.00 33.18 4.52 180.0
-13 11 9 21.86 28.66 2.69 0.0
-12 11 9 18.24 32.96 5.16 180.0
-11 11 9 46.59 26.76 6.39 180.0
-10 11 9 11.98 25.05 5.44 180.0
-9 11 9 154.43 15.43 10.90 180.0
-8 11 9 29.45 18.93 2.96 180.0
-7 11 9 89.18 11.33 8.94 0.0
-6 11 9 21.73 7.88 2.77 180.0
-5 11 9 69.08 9.67 6.48 180.0
-4 11 9 163.06 10.35 11.99 0.0
-3 11 9 549.42 26.33 23.25 180.0
-2 11 9 706.83 29.45 25.83 180.0
-1 11 9 0.00 10.55 0.63 0.0
0 11 9 14.00 5.44 3.47 180.0
1 11 9 24.99 6.12 3.89 180.0
2 11 9 6.74 11.04 1.13 0.0
3 11 9 0.59 14.30 2.88 0.0
4 11 9 15.35 13.02 3.09 0.0
5 11 9 125.12 11.07 10.47 0.0
6 11 9 79.20 11.13 9.89 0.0
7 11 9 0.00 20.59 5.82 0.0
8 11 9 87.99 14.33 10.10 180.0
9 11 9 11.13 20.58 0.20 180.0
10 11 9 8.96 24.82 3.34 0.0
11 11 9 23.50 26.36 3.37 180.0
12 11 9 0.00 28.89 0.55 0.0
-13 12 9 0.00 36.37 4.00 0.0
-12 12 9 0.00 35.60 3.21 0.0
-11 12 9 45.65 27.53 4.78 180.0
-10 12 9 38.82 27.00 9.07 0.0
-9 12 9 8.84 20.98 2.07 0.0
-8 12 9 116.83 15.29 11.41 180.0
-7 12 9 0.00 23.29 4.82 180.0
-6 12 9 469.73 22.93 21.62 0.0
-5 12 9 243.66 14.61 17.29 180.0
-4 12 9 272.42 16.80 16.24 180.0
-3 12 9 1716.99 45.90 41.81 0.0
-2 12 9 252.09 15.29 16.30 0.0
-1 12 9 441.61 25.70 21.66 180.0
0 12 9 6.09 7.77 1.34 180.0
1 12 9 216.86 13.29 15.27 0.0
2 12 9 2024.08 53.22 47.52 180.0
3 12 9 14.64 14.15 4.70 180.0
4 12 9 352.45 19.20 19.74 0.0
5 12 9 29.29 16.75 5.97 180.0
6 12 9 17.03 16.13 2.08 180.0
7 12 9 211.82 16.64 15.08 0.0
8 12 9 12.83 20.34 2.08 0.0
9 12 9 208.85 18.00 14.16 180.0
10 12 9 0.00 25.57 2.52 180.0
11 12 9 12.45 27.80 2.14 0.0
12 12 9 1.89 30.12 1.03 0.0
-12 13 9 34.80 32.55 4.56 180.0
-11 13 9 0.00 30.97 1.13 0.0
-10 13 9 89.74 17.94 9.57 0.0
-9 13 9 158.03 18.07 12.80 180.0
-8 13 9 154.48 15.98 12.09 180.0
-7 13 9 637.46 39.13 23.68 0.0
-6 13 9 55.14 11.07 6.20 180.0
-5 13 9 226.06 14.06 14.32 180.0
-4 13 9 34.33 8.66 6.04 0.0
-3 13 9 26.00 14.39 4.98 0.0
-2 13 9 273.66 15.63 16.13 180.0
-1 13 9 0.00 12.70 2.57 0.0
0 13 9 205.30 9.39 14.13 0.0
1 13 9 50.08 8.01 7.26 180.0
2 13 9 692.95 32.77 27.68 180.0
3 13 9 1145.48 43.97 35.57 0.0
4 13 9 1.24 14.64 0.22 0.0
5 13 9 747.32 38.32 26.88 180.0
6 13 9 113.20 12.70 10.01 0.0
7 13 9 21.74 18.79 5.50 0.0
8 13 9 255.84 17.78 15.48 180.0
9 13 9 15.40 25.58 2.96 180.0
10 13 9 4.71 25.20 3.75 0.0
11 13 9 0.00 27.47 2.60 0.0
12 13 9 0.00 31.62 2.06 180.0
-12 14 9 5.35 33.02 3.53 180.0
-11 14 9 12.88 28.74 5.60 0.0
-10 14 9 33.76 25.32 4.12 180.0
-9 14 9 36.80 24.86 3.43 0.0
-8 14 9 214.65 17.77 14.63 0.0
-7 14 9 173.00 16.77 13.56 0.0
-6 14 9 320.49 21.21 17.17 180.0
-5 14 9 19.04 18.47 5.87 0.0
-4 14 9 319.89 20.14 18.91 0.0
-3 14 9 432.43 27.17 20.14 180.0
-2 14 9 372.01 18.88 19.67 180.0
-1 14 9 2395.33 59.46 49.60 0.0
0 14 9 538.44 45.81 23.34 180.0
1 14 9 59.15 8.03 7.31 180.0
2 14 9 441.97 28.99 22.13 0.0
3 14 9 13.60 14.38 2.37 0.0
4 14 9 339.20 18.40 17.45 180.0
5 14 9 165.69 13.41 12.49 0.0
6 14 9 72.45 11.83 8.70 0.0
7 14 9 21.72 13.44 4.90 180.0
8 14 9 0.00 22.37 1.77 180.0
9 14 9 75.47 16.02 8.38 0.0
10 14 9 74.56 16.64 7.32 180.0
11 14 9 47.08 24.70 7.59 180.0
-12 15 9 20.77 31.27 3.63 0.0
-11 15 9 0.00 31.88 0.91 180.0
-10 15 9 57.61 18.48 7.04 0.0
-9 15 9 6.23 30.68 4.87 0.0
-8 15 9 0.00 23.89 2.25 0.0
-7 15 9 0.00 21.49 3.03 0.0
-6 15 9 10.21 19.39 1.85 180.0
-5 15 9 9.40 18.18 1.87 180.0
-4 15 9 446.07 29.46 20.07 0.0
-3 15 9 49.52 9.43 6.77 0.0
-2 15 9 354.06 20.56 19.23 0.0
-1 15 9 29.24 7.40 4.30 180.0
0 15 9 10.15 5.94 0.14 0.0
1 15 9 20.55 13.24 3.24 0.0
2 15 9 14.34 13.26 1.88 0.0
3 15 9 69.46 9.34 7.68 180.0
4 15 9 21.76 14.69 3.74 0.0
5 15 9 0.00 15.87 1.28 0.0
6 15 9 5.53 18.03 1.87 0.0
7 15 9 1.07 22.68 5.82 180.0
8 15 9 10.77 22.24 4.43 0.0
9 15 9 26.35 23.38 1.23 180.0
10 15 9 0.00 30.80 0.48 180.0
11 15 9 23.32 29.23 3.57 0.0
-11 16 9 38.83 17.52 5.69 0.0
-10 16 9 36.99 15.80 2.69 180.0
-9 16 9 63.77 16.92 8.00 180.0
-8 16 9 351.72 22.17 17.55 0.0
-7 16 9 0.00 23.59 0.28 180.0
-6 16 9 90.05 14.33 9.33 180.0
-5 16 9 206.83 15.96 14.41 0.0
-4 16 9 613.08 37.97 23.56 0.0
-3 16 9 170.89 13.10 12.59 180.0
-2 16 9 10.10 13.94 0.89 0.0
-1 16 9 298.14 17.89 16.88 0.0
0 16 9 8.48 10.55 2.20 180.0
1 16 9 73.30 10.19 8.28 180.0
2 16 9 1275.13 46.70 36.47 0.0
3 16 9 307.60 15.36 17.66 0.0
4 16 9 171.90 14.38 13.49 180.0
5 16 9 29.25 22.11 6.18 0.0
6 16 9 211.04 16.27 14.29 0.0
7 16 9 159.94 17.55 12.31 180.0
8 16 9 0.00 27.31 0.37 0.0
9 16 9 142.63 18.32 12.56 0.0
10 16 9 43.41 17.72 5.92 0.0
11 16 9 42.72 25.53 3.46 180.0
-11 17 9 25.87 27.52 1.77 180.0
-10 17 9 0.07 27.67 2.57 180.0
-9 17 9 37.15 21.65 6.98 0.0
-8 17 9 0.23 24.47 0.23 0.0
-7 17 9 72.13 16.70 8.96 180.0
-6 17 9 19.11 18.60 1.81 0.0
-5 17 9 181.96 15.67 12.67 0.0
-4 17 9 110.57 14.45 10.56 180.0
-3 17 9 122.49 12.29 10.32 180.0
-2 17 9 528.31 34.61 21.79 0.0
-1 17 9 0.00 16.27 1.54 0.0
0 17 9 363.04 41.03 19.13 180.0
1 17 9 158.05 12.91 12.58 0.0
2 17 9 0.00 17.41 2.06 0.0
3 17 9 112.08 12.23 10.94 180.0
4 17 9 28.10 18.92 6.05 180.0
5 17 9 119.42 14.64 11.62 0.0
6 17 9 7.10 23.98 6.53 180.0
7 17 9 17.06 20.83 2.64 180.0
8 17 9 118.92 17.94 10.72 0.0
9 17 9 29.50 28.58 5.79 0.0
10 17 9 99.25 21.96 10.94 180.0
-11 18 9 61.39 36.48 7.83 180.0
-10 18 9 30.49 32.08 3.75 0.0
-9 18 9 49.40 30.58 6.08 0.0
-8 18 9 96.34 17.15 9.09 180.0
-7 18 9 3.75 27.00 6.05 180.0
-6 18 9 137.11 15.56 10.12 0.0
-5 18 9 0.00 22.10 0.48 180.0
-4 18 9 70.33 11.69 5.50 180.0
-3 18 9 81.35 13.53 8.91 0.0
-2 18 9 6.80 15.74 1.94 180.0
-1 18 9 0.00 19.64 2.02 180.0
0 18 9 105.93 8.25 10.88 0.0
1 18 9 16.11 19.00 6.76 0.0
2 18 9 221.21 15.66 15.17 180.0
3 18 9 0.70 19.40 1.69 0.0
4 18 9 46.30 10.90 7.57 0.0
5 18 9 3.38 20.32 1.02 180.0
6 18 9 83.11 13.79 8.62 180.0
7 18 9 0.00 22.63 2.83 0.0
8 18 9 0.00 26.60 1.38 180.0
9 18 9 10.12 28.86 1.52 180.0
10 18 9 50.26 15.70 5.08 0.0
-10 19 9 0.00 35.77 2.08 180.0
-9 19 9 0.00 32.49 1.55 180.0
-8 19 9 36.99 25.45 2.12 0.0
-7 19 9 50.83 30.24 7.16 180.0
-6 19 9 1.01 24.33 2.36 0.0
-5 19 9 8.68 21.58 0.90 0.0
-4 19 9 0.00 23.28 5.02 180.0
-3 19 9 20.90 22.79 7.23 180.0
-2 19 9 0.00 23.58 0.03 0.0
-1 19 9 22.54 17.06 4.13 180.0
0 19 9 11.32 11.70 2.45 180.0
1 19 9 0.00 18.20 4.55 0.0
2 19 9 6.61 15.75 1.35 180.0
3 19 9 26.44 10.68 5.93 180.0
4 19 9 16.39 14.73 0.48 0.0
5 19 9 0.00 20.92 3.20 0.0
6 19 9 31.48 23.55 4.54 180.0
7 19 9 0.00 25.26 0.41 0.0
8 19 9 29.98 22.98 0.90 180.0
9 19 9 0.00 35.29 1.10 0.0
10 19 9 32.98 25.09 1.72 180.0
-10 20 9 0.00 34.79 1.34 0.0
-9 20 9 1.29 32.07 3.83 0.0
-8 20 9 60.35 33.17 6.94 180.0
-7 20 9 33.18 25.85 4.18 0.0
-6 20 9 31.26 18.26 5.81 0.0
-5 20 9 126.62 15.36 10.07 180.0
-4 20 9 353.64 23.39 18.66 180.0
-3 20 9 103.49 13.24 8.23 0.0
-2 20 9 19.30 14.55 2.09 180.0
-1 20 9 134.08 15.49 10.45 180.0
0 20 9 0.00 22.37 0.01 180.0
1 20 9 95.40 12.52 8.33 0.0
2 20 9 197.17 15.14 15.18 180.0
3 20 9 44.59 24.62 7.59 180.0
4 20 9 0.00 19.73 1.09 0.0
5 20 9 63.01 12.20 5.74 180.0
6 20 9 22.94 27.04 7.13 180.0
7 20 9 48.37 27.27 6.00 0.0
8 20 9 9.87 25.35 0.65 180.0
9 20 9 54.07 35.68 9.77 180.0
-9 21 9 9.02 31.43 4.39 180.0
-8 21 9 28.05 25.15 1.04 180.0
-7 21 9 12.58 35.24 7.23 0.0
-6 21 9 0.00 28.36 1.24 0.0
-5 21 9 45.06 26.94 4.85 180.0
-4 21 9 124.95 14.69 9.53 0.0
-3 21 9 7.96 20.23 2.93 0.0
-2 21 9 42.93 11.92 5.85 180.0
-1 21 9 14.03 20.11 1.08 180.0
0 21 9 24.86 16.57 5.90 0.0
1 21 9 59.84 13.57 7.93 180.0
2 21 9 25.43 24.09 5.50 180.0
3 21 9 171.05 16.23 13.25 0.0
4 21 9 28.28 22.35 4.41 0.0
5 21 9 26.18 15.14 5.60 180.0
6 21 9 46.55 26.69 3.76 0.0
7 21 9 31.63 26.69 3.62 0.0
8 21 9 7.17 34.68 7.80 180.0
9 21 9 6.89 30.29 1.67 180.0
-9 22 9 4.96 36.65 3.41 180.0
-8 22 9 0.00 31.21 1.47 0.0
-7 22 9 0.00 31.18 1.60 180.0
-6 22 9 21.42 15.35 2.73 180.0
-5 22 9 0.00 32.18 0.23 180.0
-4 22 9 135.57 15.85 8.64 0.0
-3 22 9 24.87 24.93 6.12 180.0
-2 22 9 0.00 24.21 1.86 180.0
-1 22 9 0.00 25.86 4.43 0.0
0 22 9 35.53 17.47 6.89 180.0
1 22 9 27.76 16.76 4.79 180.0
2 22 9 21.44 23.52 6.06 0.0
3 22 9 20.88 21.12 1.64 180.0
4 22 9 3.74 20.61 0.33 180.0
5 22 9 0.00 28.27 0.03 180.0
6 22 9 0.00 27.42 0.95 0.0
7 22 9 1.30 23.82 1.66 180.0
8 22 9 0.00 27.95 1.89 0.0
-8 23 9 39.63 21.57 1.79 0.0
-7 23 9 18.46 33.20 4.47 0.0
-6 23 9 16.41 30.82 5.67 180.0
-5 23 9 60.16 18.21 6.29 180.0
-4 23 9 24.60 31.86 7.72 0.0
-3 23 9 3.91 21.33 0.38 180.0
-2 23 9 7.37 23.89 3.14 180.0
-1 23 9 12.88 23.23 2.27 180.0
0 23 9 53.08 12.61 6.26 0.0
1 23 9 0.00 21.16 1.05 0.0
2 23 9 0.00 23.32 3.42 180.0
3 23 9 26.37 23.63 5.05 0.0
4 23 9 0.00 22.76 2.84 180.0
5 23 9 5.21 23.78 3.21 180.0
6 23 9 18.79 20.28 3.09 0.0
7 23 9 0.00 27.96 0.68 180.0
-7 24 9 0.00 33.33 0.09 0.0
-6 24 9 5.63 35.60 2.95 180.0
-5 24 9 24.38 26.54 0.97 0.0
-4 24 9 74.44 17.33 9.35 0.0
-3 24 9 0.00 28.55 3.38 180.0
-2 24 9 24.08 23.69 2.13 180.0
-1 24 9 55.38 29.25 7.37 0.0
0 24 9 42.65 12.50 6.57 180.0
1 24 9 0.00 23.28 3.11 180.0
2 24 9 87.72 14.88 8.97 0.0
3 24 9 0.00 24.82 2.43 0.0
4 24 9 14.28 13.79 1.36 180.0
5 24 9 0.00 27.04 2.22 0.0
6 24 9 37.00 28.68 5.07 0.0
7 24 9 0.00 29.10 2.27 180.0
-6 25 9 3.24 29.10 0.05 0.0
-5 25 9 28.21 30.38 1.06 0.0
-4 25 9 17.01 32.01 5.40 180.0
-3 25 9 27.34 26.80 5.00 180.0
-2 25 9 0.00 25.97 3.89 0.0
-1 25 9 14.22 25.75 0.33 0.0
0 25 9 6.63 18.69 4.53 180.0
1 25 9 0.00 25.35 4.18 0.0
2 25 9 0.00 23.85 0.32 0.0
3 25 9 32.31 21.97 3.41 180.0
4 25 9 39.57 23.06 3.79 180.0
5 25 9 0.00 26.92 1.79 0.0
6 25 9 0.00 34.14 3.89 180.0
-5 26 9 0.00 33.43 0.49 0.0
-4 26 9 0.00 31.02 3.38 180.0
-3 26 9 0.00 28.41 1.12 0.0
-2 26 9 14.60 25.22 1.13 180.0
-1 26 9 14.60 26.24 0.57 180.0
0 26 9 22.78 11.77 2.22 0.0
1 26 9 0.00 23.41 1.32 0.0
2 26 9 0.00 28.10 3.93 180.0
3 26 9 0.00 31.62 0.27 180.0
4 26 9 0.00 27.00 0.76 0.0
5 26 9 0.00 24.21 1.14 0.0
-4 27 9 10.85 31.71 0.78 180.0
-3 27 9 0.00 31.21 2.46 180.0
-2 27 9 0.00 37.43 5.30 0.0
-1 27 9 40.64 25.14 2.41 180.0
0 27 9 0.00 25.95 2.19 180.0
1 27 9 0.00 28.06 2.30 0.0
2 27 9 0.00 30.33 0.09 0.0
3 27 9 0.00 30.99 3.60 180.0
-2 28 9 9.56 24.98 2.33 0.0
-1 28 9 57.66 30.93 4.15 180.0
0 28 9 0.00 20.88 1.84 0.0
1 28 9 0.00 26.12 1.43 0.0
-14 0 10 145.89 21.13 12.19 180.0
-13 0 10 136.19 18.80 10.84 0.0
-12 0 10 25.05 24.67 5.30 0.0
-11 0 10 3.31 20.23 1.84 180.0
-10 0 10 160.40 14.51 13.28 0.0
-9 0 10 261.43 15.12 15.91 0.0
-8 0 10 1321.16 46.53 35.99 180.0
-7 0 10 147.47 10.05 13.56 0.0
-6 0 10 830.78 31.77 31.21 0.0
-5 0 10 181.03 11.17 13.29 0.0
-4 0 10 1583.75 36.25 40.66 180.0
-3 0 10 2243.92 39.38 51.34 0.0
-2 0 10 1039.17 24.34 33.33 0.0
-1 0 10 9255.98 78.81 98.71 180.0
0 0 10 6813.17 361.80 77.38 0.0
1 0 10 22928.04 153.58 146.13 0.0
2 0 10 501.86 19.51 21.11 180.0
3 0 10 1822.89 38.40 41.31 180.0
4 0 10 5195.27 71.61 70.60 0.0
5 0 10 48.67 6.85 6.79 180.0
6 0 10 2663.31 58.43 48.25 180.0
7 0 10 960.45 38.99 31.68 0.0
8 0 10 510.52 23.94 21.89 0.0
9 0 10 373.06 23.39 18.08 180.0
10 0 10 11.47 24.02 4.77 0.0
11 0 10 491.80 29.33 21.51 0.0
12 0 10 0.00 30.04 6.56 180.0
13 0 10 51.24 30.49 6.33 180.0
-14 1 10 48.32 15.93 4.93 0.0
-13 1 10 0.00 31.31 4.03 0.0
-12 1 10 48.06 26.58 6.10 180.0
-11 1 10 36.52 11.06 3.90 0.0
-10 1 10 0.00 21.89 0.90 0.0
-9 1 10 294.32 19.36 17.13 180.0
-8 1 10 150.53 11.94 12.80 180.0
-7 1 10 377.59 25.42 17.13 0.0
-6 1 10 3940.92 69.07 63.76 0.0
-5 1 10 271.87 18.31 17.74 180.0
-4 1 10 75.23 5.96 8.55 0.0
-3 1 10 960.35 25.63 31.11 0.0
-2 1 10 434.25 16.22 22.18 180.0
-1 1 10 2287.58 35.49 48.21 180.0
0 1 10 3046.68 143.50 56.07 0.0
1 1 10 499.82 18.11 19.99 180.0
2 1 10 350.05 16.85 17.39 0.0
3 1 10 1603.98 35.72 38.23 0.0
4 1 10 678.74 25.37 24.89 0.0
5 1 10 699.73 29.01 25.25 180.0
6 1 10 465.50 27.07 21.46 0.0
7 1 10 1037.26 40.96 32.04 0.0
8 1 10 247.69 14.79 15.83 180.0
9 1 10 178.06 15.97 12.42 180.0
10 1 10 272.26 18.53 16.08 0.0
11 1 10 25.76 28.30 6.82 180.0
12 1 10 15.26 25.89 4.34 180.0
13 1 10 84.70 18.48 8.16 0.0
-14 2 10 50.26 25.70 1.78 180.0
-13 2 10 0.00 31.83 2.04 0.0
-12 2 10 3.62 22.94 6.31 180.0
-11 2 10 0.00 27.13 0.68 0.0
-10 2 10 68.12 12.08 7.47 0.0
-9 2 10 16.17 13.27 1.06 0.0
-8 2 10 10.78 19.09 6.11 180.0
-7 2 10 38.44 7.80 5.79 180.0
-6 2 10 58.39 7.54 7.09 0.0
-5 2 10 34.34 6.03 5.68 180.0
-4 2 10 0.00 9.96 1.41 0.0
-3 2 10 500.63 19.19 21.77 0.0
-2 2 10 328.03 13.81 17.79 0.0
-1 2 10 266.10 12.27 16.40 180.0
0 2 10 1140.81 90.87 32.99 0.0
1 2 10 630.45 20.74 21.89 180.0
2 2 10 65.21 5.66 6.72 0.0
3 2 10 662.13 23.48 25.07 180.0
4 2 10 176.75 10.88 12.43 0.0
5 2 10 1060.33 34.80 31.90 0.0
6 2 10 52.41 8.65 7.29 180.0
7 2 10 79.98 9.75 8.79 180.0
8 2 10 512.07 24.61 22.81 0.0
9 2 10 125.86 14.43 11.66 180.0
10 2 10 117.66 14.29 9.62 180.0
11 2 10 61.44 15.70 8.27 0.0
12 2 10 29.24 24.29 2.69 180.0
13 2 10 3.42 25.84 1.40 0.0
-14 3 10 44.01 29.19 4.42 0.0
-13 3 10 180.08 20.36 13.44 0.0
-12 3 10 94.21 16.84 9.52 180.0
-11 3 10 19.06 14.86 0.43 180.0
-10 3 10 135.31 15.25 12.22 0.0
-9 3 10 175.29 14.96 14.09 180.0
-8 3 10 956.45 40.70 30.99 180.0
-7 3 10 844.52 36.31 29.26 0.0
-6 3 10 2114.40 52.43 47.04 0.0
-5 3 10 9.58 5.51 2.24 180.0
-4 3 10 532.05 21.76 22.40 0.0
-3 3 10 2592.90 44.24 51.54 0.0
-2 3 10 3789.09 49.59 63.39 180.0
-1 3 10 5.52 3.27 2.47 0.0
0 3 10 1021.06 17.66 34.27 0.0
1 3 10 14.95 3.97 2.98 180.0
2 3 10 436.73 19.13 21.15 180.0
3 3 10 1275.04 33.24 34.82 0.0
4 3 10 903.81 30.31 29.87 0.0
5 3 10 1.69 11.51 1.52 0.0
6 3 10 159.91 11.34 13.08 0.0
7 3 10 375.94 19.05 18.64 0.0
8 3 10 300.74 19.75 17.31 180.0
9 3 10 102.70 13.89 9.96 180.0
10 3 10 154.19 17.59 13.51 0.0
11 3 10 40.82 22.18 6.29 180.0
12 3 10 21.39 23.07 2.84 180.0
13 3 10 75.29 18.14 8.90 0.0
-14 4 10 20.19 31.76 6.38 0.0
-13 4 10 20.85 31.79 5.08 180.0
-12 4 10 140.42 18.26 11.52 180.0
-11 4 10 184.43 17.86 13.50 0.0
-10 4 10 0.00 21.80 3.69 180.0
-9 4 10 572.35 36.97 24.56 180.0
-8 4 10 1303.48 46.21 36.07 0.0
-7 4 10 637.61 31.94 22.57 0.0
-6 4 10 5361.07 83.50 75.58 180.0
-5 4 10 97.10 7.86 10.04 0.0
-4 4 10 1932.69 41.29 43.86 0.0
-3 4 10 903.56 25.92 32.88 180.0
-2 4 10 32.78 4.60 4.59 0.0
-1 4 10 3287.11 46.39 58.30 0.0
0 4 10 5098.04 42.05 67.03 180.0
1 4 10 3118.06 46.96 54.98 180.0
2 4 10 1557.56 34.81 39.64 0.0
3 4 10 587.91 23.85 23.96 0.0
4 4 10 2272.25 50.01 47.94 180.0
5 4 10 278.30 14.99 16.51 0.0
6 4 10 1722.22 48.55 40.44 0.0
7 4 10 853.79 38.40 31.05 180.0
8 4 10 251.91 15.66 16.51 180.0
9 4 10 428.76 23.73 19.42 0.0
10 4 10 147.29 17.64 12.98 180.0
11 4 10 65.15 15.01 7.70 180.0
12 4 10 0.00 29.17 2.29 0.0
13 4 10 37.74 32.76 7.43 0.0
-14 5 10 0.00 30.69 2.59 0.0
-13 5 10 12.66 25.72 3.61 180.0
-12 5 10 62.49 16.62 8.46 0.0
-11 5 10 0.00 26.19 0.41 180.0
-10 5 10 0.00 25.37 4.60 0.0
-9 5 10 108.74 12.84 10.41 0.0
-8 5 10 10.29 16.92 1.93 0.0
-7 5 10 196.15 12.04 12.97 180.0
-6 5 10 7.78 11.37 3.23 0.0
-5 5 10 681.02 28.86 26.88 0.0
-4 5 10 514.37 22.80 23.10 180.0
-3 5 10 276.11 16.85 15.58 0.0
-2 5 10 1136.28 28.35 33.36 0.0
-1 5 10 2.95 5.57 0.59 180.0
0 5 10 2294.59 42.48 47.68 180.0
1 5 10 63.76 5.91 7.38 180.0
2 5 10 1479.38 35.81 37.91 0.0
3 5 10 83.48 6.66 7.75 180.0
4 5 10 303.49 19.22 15.68 180.0
5 5 10 1010.84 37.23 31.28 0.0
6 5 10 17.18 11.68 3.09 180.0
7 5 10 1234.32 47.19 37.49 180.0
8 5 10 127.87 13.95 12.03 0.0
9 5 10 128.30 15.85 11.47 0.0
10 5 10 233.26 19.01 16.57 180.0
11 5 10 33.48 14.08 5.58 0.0
12 5 10 123.47 19.68 10.50 0.0
13 5 10 1.08 32.63 5.27 180.0
-14 6 10 0.00 35.89 2.09 0.0
-13 6 10 0.00 28.70 0.65 180.0
-12 6 10 8.82 23.33 1.75 0.0
-11 6 10 50.64 28.50 9.14 0.0
-10 6 10 121.46 14.45 9.13 180.0
-9 6 10 76.39 11.82 7.56 180.0
-8 6 10 28.17 17.92 6.07 0.0
-7 6 10 113.36 10.99 11.29 0.0
-6 6 10 70.82 9.31 8.64 180.0
-5 6 10 491.71 24.17 21.91 0.0
-4 6 10 281.08 18.42 16.86 0.0
-3 6 10 2169.43 42.78 44.05 180.0
-2 6 10 0.35 7.44 0.15 180.0
-1 6 10 615.58 21.39 24.08 0.0
0 6 10 494.20 13.87 21.10 0.0
1 6 10 3472.82 53.15 59.90 180.0
2 6 10 1068.09 30.36 32.59 0.0
3 6 10 1670.80 40.35 40.87 0.0
4 6 10 514.08 25.22 22.94 180.0
5 6 10 1409.27 43.41 38.34 180.0
6 6 10 658.73 32.11 24.90 0.0
7 6 10 226.60 14.95 14.79 180.0
8 6 10 0.00 20.06 1.72 0.0
9 6 10 143.13 15.69 11.90 0.0
10 6 10 0.00 27.26 3.36 0.0
11 6 10 32.50 20.39 4.35 180.0
12 6 10 0.91 21.00 0.14 180.0
13 6 10 16.01 27.21 0.29 180.0
-13 7 10 27.36 27.27 3.15 180.0
-12 7 10 148.07 17.63 11.14 0.0
-11 7 10 20.80 20.83 2.62 180.0
-10 7 10 113.82 13.86 10.45 180.0
-9 7 10 491.14 26.54 21.90 0.0
-8 7 10 171.17 13.57 13.37 0.0
-7 7 10 211.52 13.23 14.27 180.0
-6 7 10 981.79 38.96 31.17 180.0
-5 7 10 1317.52 41.45 36.10 0.0
-4 7 10 53.88 6.61 6.26 180.0
-3 7 10 1306.94 33.92 36.31 180.0
-2 7 10 2566.06 45.96 50.91 0.0
-1 7 10 0.00 8.30 1.90 0.0
0 7 10 3103.15 35.93 57.00 180.0
1 7 10 1626.12 36.75 40.34 0.0
2 7 10 3231.87 56.58 59.57 0.0
3 7 10 1313.42 37.55 36.71 180.0
4 7 10 554.54 27.40 23.80 180.0
5 7 10 390.04 17.52 19.31 0.0
6 7 10 16.25 10.97 1.63 180.0
7 7 10 1124.73 44.87 32.25 180.0
8 7 10 513.72 25.93 22.13 0.0
9 7 10 219.13 17.03 14.76 0.0
10 7 10 18.99 25.00 5.33 180.0
11 7 10 4.14 27.92 0.15 180.0
12 7 10 38.79 30.65 6.08 0.0
13 7 10 71.23 15.27 5.88 180.0
-13 8 10 175.69 21.00 12.21 0.0
-12 8 10 0.00 27.34 5.02 0.0
-11 8 10 188.95 18.70 13.43 180.0
-10 8 10 53.65 28.36 6.44 180.0
-9 8 10 182.09 15.97 13.59 0.0
-8 8 10 170.24 14.26 13.62 180.0
-7 8 10 281.70 16.58 14.87 180.0
-6 8 10 934.09 37.31 30.15 0.0
-5 8 10 348.84 22.95 19.96 0.0
-4 8 10 1731.65 44.68 43.10 180.0
-3 8 10 78.09 6.69 8.37 0.0
-2 8 10 1077.41 31.77 32.63 0.0
-1 8 10 1889.91 42.44 43.89 180.0
0 8 10 417.95 14.47 20.82 0.0
1 8 10 1576.28 38.46 40.45 0.0
2 8 10 2172.49 47.73 48.19 180.0
3 8 10 416.78 23.10 21.11 180.0
4 8 10 24.01 7.27 4.66 0.0
5 8 10 0.00 13.63 2.30 0.0
6 8 10 249.94 17.02 15.96 180.0
7 8 10 365.18 19.99 19.57 0.0
8 8 10 34.37 11.38 5.97 0.0
9 8 10 102.49 14.11 10.19 180.0
10 8 10 31.07 21.78 1.64 0.0
11 8 10 197.49 21.87 14.79 0.0
12 8 10 177.05 22.71 12.75 180.0
13 8 10 0.00 28.99 2.90 180.0
-13 9 10 21.05 31.08 2.15 180.0
-12 9 10 0.00 29.58 0.31 0.0
-11 9 10 44.59 12.48 3.58 180.0
-10 9 10 14.15 20.86 3.54 0.0
-9 9 10 110.81 13.84 10.10 180.0
-8 9 10 0.00 19.13 2.72 180.0
-7 9 10 3.51 14.55 2.31 0.0
-6 9 10 163.29 12.01 13.68 180.0
-5 9 10 426.95 26.32 21.94 180.0
-4 9 10 1.32 11.65 2.22 180.0
-3 9 10 8.92 10.04 1.50 0.0
-2 9 10 29.77 6.01 6.08 0.0
-1 9 10 48.79 7.25 7.62 0.0
0 9 10 344.70 13.83 17.57 0.0
1 9 10 15.86 4.97 3.61 0.0
2 9 10 1338.15 38.99 37.41 180.0
3 9 10 19.87 14.20 6.62 0.0
4 9 10 62.48 7.90 7.71 180.0
5 9 10 908.86 36.87 30.86 180.0
6 9 10 259.74 14.50 16.28 0.0
7 9 10 128.16 12.61 11.33 0.0
8 9 10 25.56 21.08 5.58 180.0
9 9 10 48.86 14.57 8.41 180.0
10 9 10 24.47 28.55 6.12 0.0
11 9 10 31.90 21.48 2.18 180.0
12 9 10 0.00 38.31 4.60 180.0
-13 10 10 36.04 22.41 5.74 0.0
-12 10 10 0.00 26.36 1.20 180.0
-11 10 10 230.58 20.56 14.94 180.0
-10 10 10 63.92 33.24 11.22 0.0
-9 10 10 195.57 16.68 12.71 0.0
-8 10 10 1.03 20.17 2.39 180.0
-7 10 10 166.02 13.55 12.25 180.0
-6 10 10 0.94 16.11 3.92 0.0
-5 10 10 0.00 14.11 3.55 0.0
-4 10 10 971.56 36.08 31.68 180.0
-3 10 10 263.65 13.64 17.40 180.0
-2 10 10 205.21 12.27 14.29 0.0
-1 10 10 672.91 27.14 24.12 180.0
0 10 10 10.50 5.47 2.94 180.0
1 10 10 787.28 30.14 29.21 0.0
2 10 10 6.70 12.26 3.10 180.0
3 10 10 879.87 33.70 31.06 180.0
4 10 10 331.93 17.91 17.48 0.0
5 10 10 57.50 9.63 7.93 0.0
6 10 10 265.76 15.16 17.24 180.0
7 10 10 91.77 12.52 9.58 180.0
8 10 10 75.83 14.79 8.82 0.0
9 10 10 207.21 17.32 13.79 180.0
10 10 10 0.00 28.08 2.02 180.0
11 10 10 62.90 16.58 7.59 0.0
12 10 10 0.00 37.49 2.48 180.0
-13 11 10 0.00 29.94 0.73 180.0
-12 11 10 82.72 20.65 9.87 180.0
-11 11 10 42.28 23.19 0.74 180.0
-10 11 10 43.00 25.98 6.98 0.0
-9 11 10 0.00 25.19 5.30 180.0
-8 11 10 295.26 18.27 16.13 180.0
-7 11 10 700.21 40.94 27.01 0.0
-6 11 10 0.51 16.01 0.14 180.0
-5 11 10 944.65 42.48 31.41 180.0
-4 11 10 107.81 10.06 10.23 0.0
-3 11 10 836.86 32.36 29.76 0.0
-2 11 10 4605.28 74.33 67.31 180.0
-1 11 10 416.32 23.67 19.62 0.0
0 11 10 1617.00 34.73 39.83 0.0
1 11 10 873.04 32.16 29.44 180.0
2 11 10 2750.42 59.24 54.54 180.0
3 11 10 360.07 17.11 19.01 0.0
4 11 10 779.76 36.74 28.00 0.0
5 11 10 532.01 32.37 22.11 180.0
6 11 10 9.05 15.62 2.31 0.0
7 11 10 442.95 23.98 20.25 0.0
8 11 10 300.34 18.03 16.88 180.0
9 11 10 203.72 18.51 14.42 180.0
10 11 10 31.24 23.65 4.68 0.0
11 11 10 33.50 16.40 4.55 180.0
12 11 10 9.69 30.44 4.14 180.0
-13 12 10 0.00 37.57 4.74 180.0
-12 12 10 26.97 30.60 6.49 180.0
-11 12 10 69.17 19.59 10.82 0.0
-10 12 10 30.64 23.11 0.45 0.0
-9 12 10 251.71 19.06 14.89 180.0
-8 12 10 245.54 17.26 15.57 0.0
-7 12 10 80.82 12.58 9.78 0.0
-6 12 10 613.05 37.83 25.18 180.0
-5 12 10 65.15 9.96 7.38 0.0
-4 12 10 239.69 16.15 14.64 0.0
-3 12 10 74.73 8.42 7.67 180.0
-2 12 10 809.02 35.38 28.98 180.0
-1 12 10 149.15 10.79 12.10 0.0
0 12 10 63.16 5.42 7.54 180.0
1 12 10 930.28 33.91 31.66 180.0
2 12 10 1260.94 41.06 37.07 0.0
3 12 10 1129.03 42.92 35.48 0.0
4 12 10 731.63 36.56 28.32 180.0
5 12 10 26.72 15.12 4.36 0.0
6 12 10 106.71 12.98 10.05 0.0
7 12 10 304.75 17.98 17.96 180.0
8 12 10 9.84 20.14 2.09 180.0
9 12 10 44.25 25.72 7.68 0.0
10 12 10 24.21 19.13 0.56 0.0
11 12 10 18.85 18.57 4.35 180.0
12 12 10 23.45 31.54 3.99 0.0
-12 13 10 0.00 29.89 1.31 0.0
-11 13 10 0.00 30.20 2.64 0.0
-10 13 10 0.00 28.58 1.96 0.0
-9 13 10 16.96 19.98 2.73 180.0
-8 13 10 36.92 12.43 5.60 0.0
-7 13 10 80.90 13.86 9.35 0.0
-6 13 10 13.01 15.87 0.85 0.0
-5 13 10 42.38 9.79 6.92 0.0
-4 13 10 115.79 10.76 11.01 0.0
-3 13 10 0.00 15.12 4.46 180.0
-2 13 10 95.34 10.10 9.64 180.0
-1 13 10 21.46 12.07 1.15 180.0
0 13 10 38.92 9.34 6.33 0.0
1 13 10 22.41 7.36 5.50 180.0
2 13 10 173.87 11.91 13.39 0.0
3 13 10 109.85 10.46 9.15 0.0
4 13 10 204.78 12.75 14.57 0.0
5 13 10 44.28 10.60 7.25 180.0
6 13 10 1.54 15.65 1.66 0.0
7 13 10 13.17 19.49 0.89 180.0
8 13 10 32.03 17.54 7.02 0.0
9 13 10 0.00 27.09 4.36 0.0
10 13 10 3.12 31.33 1.54 0.0
11 13 10 0.00 28.13 0.68 0.0
12 13 10 3.19 28.52 2.08 0.0
-12 14 10 17.60 33.84 3.25 180.0
-11 14 10 80.18 19.72 9.16 0.0
-10 14 10 4.72 23.24 1.49 180.0
-9 14 10 308.10 22.30 17.38 180.0
-8 14 10 0.00 23.50 3.76 0.0
-7 14 10 107.95 15.07 10.01 0.0
-6 14 10 239.52 16.05 14.57 180.0
-5 14 10 26.79 15.29 3.44 180.0
-4 14 10 858.94 39.48 28.77 0.0
-3 14 10 22.42 7.97 2.88 180.0
-2 14 10 0.00 15.73 1.53 180.0
-1 14 10 215.75 13.49 14.90 0.0
0 14 10 15.73 5.54 2.85 180.0
1 14 10 692.62 34.77 27.35 180.0
2 14 10 18.99 13.13 2.89 0.0
3 14 10 288.38 18.93 19.02 0.0
4 14 10 94.33 11.41 9.11 180.0
5 14 10 12.48 15.52 3.83 180.0
6 14 10 198.11 15.36 14.95 0.0
7 14 10 0.00 21.11 0.79 0.0
8 14 10 12.85 21.96 2.58 180.0
9 14 10 96.68 16.44 8.41 0.0
10 14 10 3.25 18.57 0.08 180.0
11 14 10 6.37 30.57 4.69 180.0
-12 15 10 61.35 33.12 6.76 0.0
-11 15 10 0.00 24.34 0.11 180.0
-10 15 10 98.02 18.53 10.60 180.0
-9 15 10 55.14 16.18 6.79 0.0
-8 15 10 79.32 14.52 8.27 0.0
-7 15 10 197.19 16.66 12.68 180.0
-6 15 10 188.65 15.57 12.56 180.0
-5 15 10 591.74 36.91 23.94 0.0
-4 15 10 84.38 10.82 8.97 180.0
-3 15 10 103.48 10.98 9.84 180.0
-2 15 10 346.81 19.61 18.69 0.0
-1 15 10 1.91 13.57 1.99 0.0
0 15 10 661.47 23.77 25.61 180.0
1 15 10 273.28 16.90 17.25 0.0
2 15 10 384.36 19.98 20.43 0.0
3 15 10 67.27 10.33 7.95 180.0
4 15 10 123.13 12.63 11.95 180.0
5 15 10 101.82 11.76 10.34 0.0
6 15 10 12.75 19.45 2.23 0.0
7 15 10 188.41 16.60 12.65 180.0
8 15 10 124.45 17.39 11.50 0.0
9 15 10 52.57 28.83 7.00 0.0
10 15 10 8.13 25.62 1.43 180.0
11 15 10 0.00 37.62 0.92 0.0
-11 16 10 60.13 14.35 3.91 180.0
-10 16 10 18.07 15.48 2.77 0.0
-9 16 10 4.77 26.01 3.32 0.0
-8 16 10 56.06 30.83 9.14 180.0
-7 16 10 2.77 25.92 5.00 180.0
-6 16 10 73.38 13.04 7.77 0.0
-5 16 10 54.58 13.72 8.60 180.0
-4 16 10 152.27 13.31 11.10 180.0
-3 16 10 253.36 14.68 15.17 0.0
-2 16 10 136.44 12.39 11.51 0.0
-1 16 10 178.00 12.38 12.35 180.0
0 16 10 6.88 9.31 1.36 180.0
1 16 10 488.40 31.97 24.16 0.0
2 16 10 647.98 37.21 27.14 180.0
3 16 10 474.73 31.32 20.81 180.0
4 16 10 38.45 24.65 9.12 0.0
5 16 10 22.89 12.05 7.00 0.0
6 16 10 85.60 14.39 10.12 180.0
7 16 10 0.00 25.39 4.39 0.0
8 16 10 30.86 23.67 6.45 0.0
9 16 10 42.94 28.55 7.18 180.0
10 16 10 27.30 30.49 5.46 180.0
11 16 10 50.67 17.54 6.19 0.0
-11 17 10 44.49 36.12 7.11 180.0
-10 17 10 0.00 31.67 0.14 0.0
-9 17 10 0.00 30.89 1.56 0.0
-8 17 10 42.59 15.67 5.77 180.0
-7 17 10 21.49 21.34 1.61 180.0
-6 17 10 0.00 20.19 2.08 180.0
-5 17 10 17.54 19.35 1.10 180.0
-4 17 10 7.27 19.28 5.26 180.0
-3 17 10 32.11 10.33 5.03 180.0
-2 17 10 14.75 14.85 2.73 0.0
-1 17 10 14.70 15.47 1.55 0.0
0 17 10 74.97 8.07 8.72 180.0
1 17 10 9.33 12.21 1.32 0.0
2 17 10 10.20 14.94 1.39 180.0
3 17 10 54.04 10.15 6.32 180.0
4 17 10 38.52 22.09 8.14 180.0
5 17 10 35.69 18.73 5.13 0.0
6 17 10 21.27 15.48 5.24 0.0
7 17 10 40.02 22.09 5.95 180.0
8 17 10 0.00 24.86 0.69 180.0
9 17 10 0.00 27.38 2.84 180.0
10 17 10 25.03 32.40 5.02 180.0
-11 18 10 0.00 35.16 4.94 180.0
-10 18 10 41.38 29.71 4.46 0.0
-9 18 10 8.27 31.22 3.22 0.0
-8 18 10 23.36 18.20 4.38 180.0
-7 18 10 47.07 26.96 7.58 180.0
-6 18 10 98.96 16.66 10.56 0.0
-5 18 10 20.82 20.67 3.17 0.0
-4 18 10 184.94 15.87 13.47 180.0
-3 18 10 56.68 11.91 6.43 0.0
-2 18 10 126.74 13.44 10.84 0.0
-1 18 10 453.03 24.69 20.82 180.0
0 18 10 17.30 11.38 3.28 0.0
1 18 10 335.29 20.92 19.73 0.0
2 18 10 129.45 14.07 12.50 180.0
3 18 10 181.19 14.41 15.00 180.0
4 18 10 143.77 14.38 11.68 0.0
5 18 10 0.00 23.74 2.92 0.0
6 18 10 78.48 14.30 7.82 180.0
7 18 10 0.00 22.28 1.53 180.0
8 18 10 20.90 33.18 9.19 0.0
9 18 10 70.92 19.51 9.10 180.0
10 18 10 0.00 31.68 1.90 180.0
-10 19 10 53.73 20.43 7.17 0.0
-9 19 10 0.00 33.39 3.10 180.0
-8 19 10 170.33 20.48 11.39 180.0
-7 19 10 99.36 18.12 9.40 0.0
-6 19 10 24.79 26.42 3.54 0.0
-5 19 10 49.46 26.69 8.54 180.0
-4 19 10 0.00 21.45 0.97 180.0
-3 19 10 112.07 13.32 8.47 0.0
-2 19 10 59.92 12.27 7.02 180.0
-1 19 10 0.00 20.04 1.13 180.0
0 19 10 201.21 20.99 13.65 0.0
1 19 10 13.49 16.62 2.48 180.0
2 19 10 143.53 13.95 11.08 180.0
3 19 10 32.97 23.26 6.14 0.0
4 19 10 16.51 18.07 1.42 0.0
5 19 10 134.44 16.18 12.01 180.0
6 19 10 46.39 13.46 5.87 0.0
7 19 10 4.54 24.66 1.01 0.0
8 19 10 32.18 25.61 3.29 180.0
9 19 10 0.00 32.08 0.31 180.0
-10 20 10 0.00 33.79 1.97 0.0
-9 20 10 42.84 30.13 2.88 180.0
-8 20 10 50.77 31.67 5.55 0.0
-7 20 10 0.00 30.73 4.13 0.0
-6 20 10 40.15 20.74 5.77 180.0
-5 20 10 6.54 21.79 3.05 0.0
-4 20 10 0.00 21.84 1.08 0.0
-3 20 10 12.00 23.52 4.41 180.0
-2 20 10 17.16 18.87 5.82 180.0
-1 20 10 77.21 13.90 9.12 0.0
0 20 10 9.56 12.55 2.29 0.0
1 20 10 29.62 16.36 3.18 180.0
2 20 10 1.01 21.56 4.80 0.0
3 20 10 210.11 17.28 16.41 0.0
4 20 10 97.45 13.99 8.80 180.0
5 20 10 15.40 14.50 2.45 0.0
6 20 10 27.34 14.30 2.95 0.0
7 20 10 0.00 26.15 1.67 180.0
8 20 10 8.71 24.13 2.81 180.0
9 20 10 17.90 35.64 4.76 0.0
-9 21 10 14.27 30.13 0.34 180.0
-8 21 10 24.78 29.85 3.10 180.0
-7 21 10 3.31 30.35 3.29 0.0
-6 21 10 9.63 24.12 3.23 0.0
-5 21 10 0.00 32.34 5.82 180.0
-4 21 10 0.00 22.02 1.83 0.0
-3 21 10 0.00 21.56 1.80 0.0
-2 21 10 0.00 25.44 3.65 180.0
-1 21 10 0.00 21.12 0.88 0.0
0 21 10 0.00 15.29 2.23 180.0
1 21 10 0.00 21.52 1.07 180.0
2 21 10 29.44 18.13 1.18 0.0
3 21 10 12.49 20.11 0.50 180.0
4 21 10 36.09 12.96 4.51 0.0
5 21 10 36.91 21.13 4.31 180.0
6 21 10 3.60 25.85 2.44 180.0
7 21 10 0.00 28.27 1.59 0.0
8 21 10 17.97 29.16 3.03 180.0
-9 22 10 0.00 36.82 5.54 180.0
-8 22 10 119.64 21.97 10.29 0.0
-7 22 10 0.00 30.09 2.41 0.0
-6 22 10 61.02 35.94 7.10 180.0
-5 22 10 41.93 24.16 1.98 0.0
-4 22 10 40.36 25.05 5.00 0.0
-3 22 10 32.98 24.07 6.69 180.0
-2 22 10 36.21 20.59 3.75 180.0
-1 22 10 99.61 16.00 9.54 0.0
0 22 10 23.40 14.48 3.11 0.0
1 22 10 108.41 15.03 9.83 180.0
2 22 10 92.86 14.67 9.25 0.0
3 22 10 126.82 16.45 11.70 0.0
4 22 10 110.95 16.07 10.59 180.0
5 22 10 0.00 20.91 0.01 180.0
6 22 10 22.49 26.96 5.91 0.0
7 22 10 14.60 27.04 2.99 180.0
8 22 10 30.05 18.54 2.04 180.0
-8 23 10 36.41 32.67 3.63 0.0
-7 23 10 0.00 36.70 2.32 180.0
-6 23 10 6.79 27.80 2.56 180.0
-5 23 10 36.40 18.01 5.75 0.0
-4 23 10 29.78 24.74 3.61 180.0
-3 23 10 0.00 27.75 4.48 180.0
-2 23 10 7.71 24.84 4.52 0.0
-1 23 10 0.00 21.73 0.80 180.0
0 23 10 99.41 11.79 10.71 180.0
1 23 10 0.00 21.36 1.38 0.0
2 23 10 2.03 26.41 2.46 0.0
3 23 10 0.00 24.78 1.82 180.0
4 23 10 15.74 18.74 1.80 180.0
5 23 10 45.28 14.83 4.52 0.0
6 23 10 0.17 22.67 0.01 180.0
7 23 10 15.99 31.54 3.97 180.0
-7 24 10 27.11 33.46 2.30 180.0
-6 24 10 29.46 34.50 3.21 0.0
-5 24 10 15.33 26.38 3.13 0.0
-4 24 10 12.26 23.73 0.15 0.0
-3 24 10 0.00 25.89 0.00 180.0
-2 24 10 4.81 23.69 2.31 0.0
-1 24 10 0.00 25.62 0.89 0.0
0 24 10 0.00 19.15 4.29 180.0
1 24 10 4.27 22.72 1.44 0.0
2 24 10 0.48 24.20 3.42 180.0
3 24 10 0.00 27.61 0.32 180.0
4 24 10 29.08 15.47 1.04 0.0
5 24 10 40.46 13.38 1.05 180.0
6 24 10 0.00 28.31 0.53 180.0
-6 25 10 7.99 31.75 1.48 180.0
-5 25 10 0.00 33.43 3.68 0.0
-4 25 10 30.81 25.04 4.63 0.0
-3 25 10 26.49 23.21 2.17 180.0
-2 25 10 3.47 27.13 2.98 0.0
-1 25 10 14.28 23.54 1.75 0.0
0 25 10 10.95 15.47 0.39 0.0
1 25 10 0.00 23.38 1.72 0.0
2 25 10 37.06 21.82 2.45 0.0
3 25 10 12.68 15.87 2.02 180.0
4 25 10 0.00 24.66 0.74 180.0
5 25 10 23.79 21.70 2.93 0.0
-5 26 10 0.00 33.35 0.02 0.0
-4 26 10 15.33 25.59 3.09 180.0
-3 26 10 11.39 29.41 3.64 0.0
-2 26 10 0.00 29.30 3.18 0.0
-1 26 10 18.68 29.56 4.30 180.0
0 26 10 27.30 17.29 1.71 180.0
1 26 10 40.61 16.53 6.05 0.0
2 26 10 22.05 31.18 5.68 180.0
3 26 10 23.70 22.85 2.20 180.0
4 26 10 12.55 25.83 3.04 0.0
-4 27 10 26.67 24.64 3.33 0.0
-3 27 10 8.48 32.06 2.74 0.0
-2 27 10 0.00 28.77 0.93 180.0
-1 27 10 0.02 15.65 0.01 180.0
0 27 10 14.58 18.52 4.17 0.0
1 27 10 22.56 21.14 0.74 0.0
2 27 10 0.00 22.98 2.03 180.0
3 27 10 33.42 27.09 3.89 0.0
0 28 10 0.00 20.07 0.89 0.0
-14 1 11 0.00 31.32 3.71 180.0
-13 1 11 85.64 17.56 8.41 0.0
-12 1 11 89.66 15.95 9.08 180.0
-11 1 11 61.85 12.57 6.79 180.0
-10 1 11 307.93 20.30 17.01 0.0
-9 1 11 60.65 10.20 6.37 180.0
-8 1 11 166.35 12.31 13.38 180.0
-7 1 11 83.80 10.86 8.94 0.0
-6 1 11 79.80 9.16 8.33 0.0
-5 1 11 1856.38 44.53 42.95 180.0
-4 1 11 30.75 5.30 5.23 0.0
-3 1 11 1069.60 28.09 34.12 0.0
-2 1 11 683.87 21.39 27.42 180.0
-1 1 11 1254.58 27.30 35.72 180.0
0 1 11 4381.71 248.55 68.10 0.0
1 1 11 1202.14 28.68 33.77 180.0
2 1 11 4560.60 60.73 66.96 180.0
3 1 11 14.49 8.95 4.42 180.0
4 1 11 84.55 7.58 10.01 0.0
5 1 11 10.44 12.25 3.77 180.0
6 1 11 0.00 13.58 0.43 180.0
7 1 11 907.89 40.78 29.37 0.0
8 1 11 4.25 16.33 3.65 0.0
9 1 11 1167.87 54.29 33.83 180.0
10 1 11 24.78 20.17 2.93 0.0
11 1 11 100.46 17.35 9.25 0.0
12 1 11 92.91 17.50 9.14 180.0
13 1 11 38.43 27.87 4.93 0.0
-14 2 11 103.25 19.92 10.34 0.0
-13 2 11 12.96 34.66 7.69 180.0
-12 2 11 156.51 17.39 12.61 180.0
-11 2 11 54.98 14.86 9.03 0.0
-10 2 11 580.04 37.55 23.26 0.0
-9 2 11 581.12 37.04 24.00 180.0
-8 2 11 241.90 14.07 16.15 0.0
-7 2 11 649.08 33.84 25.12 0.0
-6 2 11 1450.36 42.69 38.66 180.0
-5 2 11 758.81 28.54 27.02 180.0
-4 2 11 2954.60 51.53 56.09 0.0
-3 2 11 304.03 16.13 15.03 0.0
-2 2 11 267.83 13.88 18.59 180.0
-1 2 11 151.45 10.58 13.13 0.0
0 2 11 729.39 37.21 27.71 0.0
1 2 11 6512.55 71.28 77.75 180.0
2 2 11 313.58 17.43 18.51 0.0
3 2 11 847.74 28.33 27.52 0.0
4 2 11 58.10 7.44 7.90 180.0
5 2 11 26.09 7.55 4.17 180.0
6 2 11 1952.70 53.40 44.18 0.0
7 2 11 1226.90 46.18 36.19 180.0
8 2 11 746.49 41.16 27.50 180.0
9 2 11 52.82 13.05 8.44 0.0
10 2 11 11.00 21.89 5.09 0.0
11 2 11 279.97 22.00 16.74 180.0
12 2 11 48.59 24.58 4.84 0.0
13 2 11 67.82 16.82 7.09 0.0
-14 3 11 3.05 31.01 2.54 0.0
-13 3 11 27.78 28.27 5.36 180.0
-12 3 11 0.00 30.49 2.61 180.0
-11 3 11 237.40 18.64 14.84 0.0
-10 3 11 271.70 18.30 15.60 180.0
-9 3 11 0.00 19.94 2.44 180.0
-8 3 11 798.93 37.68 27.64 0.0
-7 3 11 3.99 11.41 0.63 0.0
-6 3 11 778.29 32.47 27.79 180.0
-5 3 11 159.50 8.73 11.54 0.0
-4 3 11 0.27 7.80 0.09 180.0
-3 3 11 2054.91 40.00 44.50 180.0
-2 3 11 64.17 5.17 7.20 180.0
-1 3 11 1149.90 26.81 33.06 0.0
0 3 11 25.32 2.93 5.57 180.0
1 3 11 0.00 7.82 0.62 180.0
2 3 11 2860.35 48.16 52.36 0.0
3 3 11 144.45 8.81 11.38 180.0
4 3 11 247.29 13.28 15.88 180.0
5 3 11 795.49 31.76 27.34 0.0
6 3 11 493.76 27.61 21.83 180.0
7 3 11 105.36 11.64 9.43 180.0
8 3 11 9.93 18.52 4.24 0.0
9 3 11 458.87 26.32 21.64 0.0
10 3 11 99.75 15.30 9.38 180.0
11 3 11 28.57 21.51 0.67 0.0
12 3 11 0.00 30.31 0.56 0.0
13 3 11 18.99 27.20 1.54 180.0
-14 4 11 0.00 27.89 2.73 0.0
-13 4 11 0.00 25.92 2.00 0.0
-12 4 11 76.02 18.73 9.64 180.0
-11 4 11 122.26 15.88 10.35 0.0
-10 4 11 0.00 21.97 0.51 180.0
-9 4 11 0.00 17.59 0.74 180.0
-8 4 11 113.73 11.60 11.44 180.0
-7 4 11 237.75 13.60 16.85 0.0
-6 4 11 0.00 12.76 2.23 180.0
-5 4 11 87.58 7.40 8.98 0.0
-4 4 11 180.51 11.20 13.94 0.0
-3 4 11 2201.55 42.21 46.30 0.0
-2 4 11 1691.70 34.63 41.06 180.0
-1 4 11 140.32 8.21 12.10 0.0
0 4 11 350.63 18.16 17.47 0.0
1 4 11 1739.58 35.64 39.64 180.0
2 4 11 0.00 8.44 2.02 180.0
3 4 11 1310.90 35.02 35.59 0.0
4 4 11 86.10 7.91 8.55 180.0
5 4 11 1090.22 37.81 34.34 0.0
6 4 11 8.42 13.57 4.01 0.0
7 4 11 35.68 8.76 4.64 0.0
8 4 11 0.00 17.73 3.47 0.0
9 4 11 26.52 20.79 5.26 0.0
10 4 11 9.91 21.54 1.12 180.0
11 4 11 0.00 22.93 0.19 180.0
12 4 11 0.00 30.07 2.08 180.0
13 4 11 0.00 34.81 6.05 0.0
-14 5 11 30.43 26.64 1.08 180.0
-13 5 11 24.07 28.71 4.33 180.0
-12 5 11 0.00 29.69 0.53 180.0
-11 5 11 132.71 17.21 11.39 0.0
-10 5 11 276.00 17.06 16.09 180.0
-9 5 11 3.41 18.27 2.05 180.0
-8 5 11 515.68 32.68 23.39 0.0
-7 5 11 908.91 38.91 30.14 180.0
-6 5 11 204.28 13.35 13.12 180.0
-5 5 11 657.70 29.25 25.15 0.0
-4 5 11 63.15 6.74 9.07 0.0
-3 5 11 2150.80 42.90 47.52 180.0
-2 5 11 1314.20 31.48 35.86 0.0
-1 5 11 1354.63 31.68 37.07 0.0
0 5 11 2292.65 29.45 48.46 180.0
1 5 11 2519.72 44.72 49.38 180.0
2 5 11 5414.06 71.06 73.31 0.0
3 5 11 54.19 6.57 6.00 180.0
4 5 11 1112.85 35.80 34.00 180.0
5 5 11 879.22 34.15 30.26 0.0
6 5 11 76.51 9.01 8.64 180.0
7 5 11 1524.09 51.46 38.89 180.0
8 5 11 142.22 12.74 11.73 0.0
9 5 11 823.23 47.25 28.85 0.0
10 5 11 43.07 13.93 7.17 180.0
11 5 11 0.00 25.42 2.73 180.0
12 5 11 53.65 34.05 7.64 0.0
13 5 11 44.66 24.39 4.06 180.0
-14 6 11 49.08 42.83 10.55 180.0
-13 6 11 57.11 33.24 6.79 0.0
-12 6 11 116.26 19.35 11.66 0.0
-11 6 11 51.52 16.37 8.26 180.0
-10 6 11 25.02 15.00 3.87 180.0
-9 6 11 152.34 14.11 12.74 0.0
-8 6 11 310.97 16.29 18.08 180.0
-7 6 11 709.24 36.47 26.33 180.0
-6 6 11 277.26 16.02 16.26 0.0
-5 6 11 1.83 11.34 1.06 0.0
-4 6 11 1265.39 36.82 36.15 180.0
-3 6 11 1.00 9.60 2.99 0.0
-2 6 11 2511.65 45.46 52.61 0.0
-1 6 11 2799.45 48.37 53.96 180.0
0 6 11 555.98 19.60 24.47 180.0
1 6 11 4741.47 64.96 69.59 0.0
2 6 11 297.29 17.56 16.80 180.0
3 6 11 2996.55 55.70 52.09 180.0
4 6 11 824.66 32.80 30.17 0.0
5 6 11 26.66 8.17 5.06 0.0
6 6 11 775.49 36.30 27.59 180.0
7 6 11 98.28 11.86 11.06 0.0
8 6 11 720.64 39.73 27.83 0.0
9 6 11 37.10 25.15 6.43 180.0
10 6 11 43.37 22.90 6.10 180.0
11 6 11 185.82 19.76 13.44 0.0
12 6 11 0.00 27.48 0.86 0.0
13 6 11 0.00 31.98 6.70 180.0
-13 7 11 37.67 28.86 6.20 0.0
-12 7 11 35.06 24.17 3.73 180.0
-11 7 11 11.51 21.54 4.75 180.0
-10 7 11 0.00 23.02 3.95 0.0
-9 7 11 24.57 10.26 2.55 180.0
-8 7 11 184.16 13.90 12.93 180.0
-7 7 11 82.32 10.67 9.25 180.0
-6 7 11 686.24 34.41 26.40 0.0
-5 7 11 2.01 13.36 3.72 0.0
-4 7 11 409.64 22.88 20.94 180.0
-3 7 11 399.47 20.46 19.17 0.0
-2 7 11 5.99 8.56 3.36 180.0
-1 7 11 1058.00 30.91 32.72 180.0
0 7 11 91.95 5.11 9.49 180.0
1 7 11 70.00 6.60 7.81 180.0
2 7 11 8.15 9.39 4.69 180.0
3 7 11 5.00 10.57 1.88 0.0
4 7 11 255.13 14.24 16.12 180.0
5 7 11 162.11 11.16 12.98 180.0
6 7 11 28.66 15.34 8.26 0.0
7 7 11 8.33 18.21 1.64 180.0
8 7 11 91.73 12.65 7.92 180.0
9 7 11 102.14 15.43 11.15 180.0
10 7 11 6.14 19.61 1.32 0.0
11 7 11 0.86 25.22 1.99 180.0
12 7 11 0.00 32.38 0.92 180.0
13 7 11 9.92 31.72 2.63 0.0
-13 8 11 31.78 31.15 3.96 180.0
-12 8 11 24.02 29.92 8.56 0.0
-11 8 11 37.34 24.17 6.09 180.0
-10 8 11 51.12 14.98 7.56 180.0
-9 8 11 192.06 16.51 13.52 0.0
-8 8 11 82.73 11.11 8.32 180.0
-7 8 11 435.37 29.01 21.10 180.0
-6 8 11 292.41 17.39 16.80 0.0
-5 8 11 103.54 9.14 10.52 180.0
-4 8 11 1332.97 39.57 37.29 180.0
-3 8 11 15.72 10.19 5.22 0.0
-2 8 11 920.93 29.51 30.21 0.0
-1 8 11 1392.78 37.87 38.13 180.0
0 8 11 208.23 8.28 15.42 180.0
1 8 11 47.75 6.66 7.62 0.0
2 8 11 112.53 7.71 10.47 0.0
3 8 11 1392.20 40.79 37.79 180.0
4 8 11 79.66 8.39 9.06 0.0
5 8 11 160.51 11.39 12.59 180.0
6 8 11 13.77 17.12 3.61 180.0
7 8 11 204.12 14.38 14.87 180.0
8 8 11 17.33 23.98 5.50 0.0
9 8 11 108.68 13.62 9.34 180.0
10 8 11 132.79 18.60 11.80 180.0
11 8 11 31.31 18.45 4.93 0.0
12 8 11 22.32 26.10 2.72 0.0
-13 9 11 184.31 22.05 13.42 0.0
-12 9 11 50.56 28.92 5.14 180.0
-11 9 11 71.96 15.31 7.29 180.0
-10 9 11 223.67 19.32 15.24 0.0
-9 9 11 86.84 11.60 7.72 180.0
-8 9 11 424.68 23.91 20.41 180.0
-7 9 11 221.98 14.16 14.77 0.0
-6 9 11 399.38 20.08 20.25 0.0
-5 9 11 2.57 12.16 1.22 180.0
-4 9 11 14.69 11.57 2.49 0.0
-3 9 11 915.29 31.67 30.45 0.0
-2 9 11 945.55 31.10 31.35 180.0
-1 9 11 1820.75 44.86 43.15 180.0
0 9 11 2760.44 58.91 52.76 0.0
1 9 11 362.04 19.99 18.74 0.0
2 9 11 922.92 33.43 30.84 180.0
3 9 11 111.58 9.29 10.64 0.0
4 9 11 0.00 12.43 1.28 180.0
5 9 11 8.93 13.59 2.17 180.0
6 9 11 15.80 17.45 4.51 180.0
7 9 11 467.12 23.72 21.78 0.0
8 9 11 0.00 18.26 3.59 180.0
9 9 11 290.10 19.23 17.42 180.0
10 9 11 0.00 27.65 2.97 0.0
11 9 11 36.46 17.99 5.76 0.0
12 9 11 213.84 21.29 13.44 180.0
-13 10 11 19.88 28.50 0.72 0.0
-12 10 11 144.42 20.11 11.39 180.0
-11 10 11 0.00 29.34 5.27 0.0
-10 10 11 0.00 22.05 0.80 0.0
-9 10 11 28.66 27.71 7.45 180.0
-8 10 11 18.86 18.91 4.56 0.0
-7 10 11 1344.60 49.87 36.96 0.0
-6 10 11 964.25 43.43 32.33 180.0
-5 10 11 95.89 9.74 9.70 0.0
-4 10 11 1248.23 40.88 35.94 0.0
-3 10 11 518.50 26.07 24.23 180.0
-2 10 11 1134.50 36.77 33.71 180.0
-1 10 11 1895.90 46.88 42.93 0.0
0 10 11 151.03 6.36 12.73 0.0
1 10 11 701.98 28.99 26.94 180.0
2 10 11 34.56 7.36 5.64 0.0
3 10 11 1199.68 40.83 34.74 0.0
4 10 11 237.74 15.51 15.86 180.0
5 10 11 269.63 17.69 17.09 180.0
6 10 11 766.39 39.37 27.79 0.0
7 10 11 33.53 11.34 6.43 180.0
8 10 11 581.05 37.87 24.46 180.0
9 10 11 154.83 17.61 12.67 0.0
10 10 11 35.62 23.63 3.45 0.0
11 10 11 45.10 18.58 8.91 180.0
12 10 11 20.96 29.51 2.48 180.0
-13 11 11 6.27 26.98 0.42 0.0
-12 11 11 9.15 26.39 0.09 180.0
-11 11 11 32.34 32.54 8.48 0.0
-10 11 11 0.00 26.42 0.35 180.0
-9 11 11 19.99 23.45 3.38 180.0
-8 11 11 149.46 15.93 13.05 0.0
-7 11 11 0.00 18.45 1.42 0.0
-6 11 11 51.34 10.35 6.34 180.0
-5 11 11 62.24 11.16 8.00 0.0
-4 11 11 159.05 10.59 12.52 0.0
-3 11 11 68.01 8.83 9.53 0.0
-2 11 11 520.56 29.32 22.60 0.0
-1 11 11 0.00 11.96 1.19 0.0
0 11 11 109.45 7.49 10.71 0.0
1 11 11 2.30 10.57 2.90 180.0
2 11 11 642.02 30.25 26.17 0.0
3 11 11 234.78 13.57 17.01 0.0
4 11 11 20.04 10.75 5.58 0.0
5 11 11 323.99 19.02 17.20 0.0
6 11 11 34.84 9.83 5.83 0.0
7 11 11 23.07 19.99 4.85 180.0
8 11 11 0.00 23.76 6.34 0.0
9 11 11 6.94 26.14 4.04 0.0
10 11 11 10.72 27.86 5.97 0.0
11 11 11 12.47 32.19 5.35 0.0
12 11 11 14.42 28.42 1.52 0.0
-12 12 11 74.24 16.90 6.68 180.0
-11 12 11 25.65 31.64 5.24 0.0
-10 12 11 28.79 27.31 3.81 0.0
-9 12 11 78.74 14.76 8.80 180.0
-8 12 11 0.00 22.81 4.36 0.0
-7 12 11 253.19 16.60 17.03 0.0
-6 12 11 200.94 13.58 14.03 180.0
-5 12 11 14.84 7.97 2.31 0.0
-4 12 11 266.83 16.45 16.80 0.0
-3 12 11 453.24 26.69 21.94 180.0
-2 12 11 698.90 32.37 25.93 180.0
-1 12 11 1518.78 45.77 37.27 0.0
0 12 11 1213.74 28.96 34.86 0.0
1 12 11 1016.15 37.57 33.29 180.0
2 12 11 3.97 11.46 1.41 180.0
3 12 11 1370.49 45.87 37.23 0.0
4 12 11 340.18 19.82 19.58 180.0
5 12 11 370.19 20.34 19.33 180.0
6 12 11 285.97 16.86 17.43 0.0
7 12 11 40.84 11.82 4.67 0.0
8 12 11 36.71 13.31 5.55 180.0
9 12 11 103.20 15.73 10.51 0.0
10 12 11 119.55 19.50 11.22 0.0
11 12 11 0.00 26.32 3.89 180.0
12 12 11 46.71 29.17 4.35 180.0
-12 13 11 0.00 31.58 2.59 0.0
-11 13 11 25.61 28.11 3.99 0.0
-10 13 11 35.72 30.16 6.92 180.0
-9 13 11 101.91 16.33 9.47 0.0
-8 13 11 334.18 21.76 19.08 0.0
-7 13 11 53.62 13.00 7.65 180.0
-6 13 11 116.67 13.24 10.46 180.0
-5 13 11 53.95 10.00 5.92 0.0
-4 13 11 0.00 15.56 1.75 0.0
-3 13 11 580.75 29.61 23.41 180.0
-2 13 11 91.21 9.75 8.84 0.0
-1 13 11 2486.79 60.52 49.02 0.0
0 13 11 876.12 26.07 29.78 180.0
1 13 11 433.79 26.64 21.25 180.0
2 13 11 1288.23 44.32 36.61 0.0
3 13 11 18.43 9.09 2.84 180.0
4 13 11 6.95 14.37 1.83 180.0
5 13 11 383.98 20.56 19.44 0.0
6 13 11 0.00 21.09 2.52 180.0
7 13 11 311.82 18.51 18.54 180.0
8 13 11 14.97 25.40 6.47 0.0
9 13 11 26.99 32.60 8.30 0.0
10 13 11 32.64 22.06 3.29 180.0
11 13 11 7.13 31.52 3.20 180.0
-12 14 11 12.39 37.70 6.04 0.0
-11 14 11 55.31 30.09 6.08 180.0
-10 14 11 31.01 26.78 4.57 180.0
-9 14 11 40.52 30.84 7.31 0.0
-8 14 11 30.30 12.61 4.77 0.0
-7 14 11 292.99 17.57 15.52 180.0
-6 14 11 202.50 15.82 13.38 0.0
-5 14 11 53.12 10.31 6.63 0.0
-4 14 11 361.47 19.26 17.94 180.0
-3 14 11 31.06 16.33 6.43 0.0
-2 14 11 492.21 31.55 22.12 0.0
-1 14 11 1197.06 45.42 33.71 180.0
0 14 11 24.21 6.91 4.45 0.0
1 14 11 36.39 8.69 5.98 0.0
2 14 11 5.92 13.75 2.37 0.0
3 14 11 745.92 36.96 28.55 180.0
4 14 11 187.21 13.32 13.92 0.0
5 14 11 0.00 16.71 2.50 0.0
6 14 11 4.77 22.86 3.53 180.0
7 14 11 0.00 20.17 1.35 0.0
8 14 11 117.59 15.00 10.62 0.0
9 14 11 119.16 17.38 10.12 180.0
10 14 11 4.65 27.12 0.73 0.0
11 14 11 31.65 17.69 3.43 0.0
-12 15 11 31.18 27.22 1.18 180.0
-11 15 11 0.00 33.17 2.86 0.0
-10 15 11 0.00 31.79 4.48 180.0
-9 15 11 27.69 26.15 5.15 180.0
-8 15 11 28.40 26.96 6.59 0.0
-7 15 11 0.00 22.53 2.10 180.0
-6 15 11 14.96 20.21 3.25 180.0
-5 15 11 0.00 21.91 2.14 0.0
-4 15 11 77.72 11.88 10.17 180.0
-3 15 11 19.44 14.50 3.12 0.0
-2 15 11 28.68 16.97 6.63 180.0
-1 15 11 5.03 17.57 4.82 0.0
0 15 11 1.41 8.13 0.17 0.0
1 15 11 19.37 8.06 4.02 180.0
2 15 11 183.11 13.60 14.74 180.0
3 15 11 91.16 11.37 10.07 180.0
4 15 11 135.84 13.23 12.28 180.0
5 15 11 27.03 18.08 4.06 180.0
6 15 11 15.88 19.26 3.09 180.0
7 15 11 39.37 13.28 5.43 0.0
8 15 11 21.20 21.67 0.86 0.0
9 15 11 37.64 13.66 4.05 180.0
10 15 11 3.96 27.84 4.62 180.0
11 15 11 0.00 33.79 2.31 180.0
-11 16 11 10.43 24.05 1.13 180.0
-10 16 11 0.00 29.19 1.94 180.0
-9 16 11 196.04 19.28 13.65 0.0
-8 16 11 110.86 17.51 10.39 180.0
-7 16 11 8.61 21.66 0.73 180.0
-6 16 11 76.23 14.68 9.28 0.0
-5 16 11 169.54 14.94 12.56 0.0
-4 16 11 316.14 16.71 18.03 180.0
-3 16 11 427.02 21.62 20.75 0.0
-2 16 11 367.04 21.83 18.28 0.0
-1 16 11 180.80 13.22 13.39 180.0
0 16 11 370.05 35.19 18.16 180.0
1 16 11 433.20 21.39 21.13 0.0
2 16 11 10.48 15.57 1.37 180.0
3 16 11 46.10 9.83 5.65 180.0
4 16 11 92.03 12.26 10.51 0.0
5 16 11 68.06 11.32 7.97 0.0
6 16 11 100.53 14.78 10.88 180.0
7 16 11 30.27 15.92 0.15 180.0
8 16 11 36.68 15.29 7.00 0.0
9 16 11 0.00 27.84 4.47 180.0
10 16 11 166.75 20.92 12.27 180.0
-11 17 11 35.94 25.88 2.08 180.0
-10 17 11 24.40 33.44 7.14 0.0
-9 17 11 0.00 33.33 4.07 180.0
-8 17 11 45.41 30.25 8.13 180.0
-7 17 11 12.55 21.21 2.51 0.0
-6 17 11 27.75 12.04 4.40 0.0
-5 17 11 58.60 13.11 6.64 180.0
-4 17 11 63.85 10.99 7.47 0.0
-3 17 11 204.33 15.62 13.77 0.0
-2 17 11 303.98 16.88 16.89 180.0
-1 17 11 244.29 15.12 14.79 180.0
0 17 11 595.40 46.36 24.50 0.0
1 17 11 7.71 16.89 2.96 0.0
2 17 11 382.76 21.86 20.11 180.0
3 17 11 19.41 16.90 2.97 180.0
4 17 11 110.77 13.18 11.86 0.0
5 17 11 81.62 12.65 9.46 180.0
6 17 11 38.64 23.02 5.97 180.0
7 17 11 146.30 17.98 11.70 0.0
8 17 11 10.60 20.61 1.98 0.0
9 17 11 50.25 32.05 9.65 180.0
10 17 11 0.00 37.89 6.02 0.0
-11 18 11 40.27 30.58 2.84 0.0
-10 18 11 18.50 22.13 3.47 0.0
-9 18 11 23.49 22.55 5.01 180.0
-8 18 11 0.00 24.71 1.73 180.0
-7 18 11 87.11 16.49 8.79 0.0
-6 18 11 67.82 15.12 7.99 180.0
-5 18 11 46.13 30.36 9.10 180.0
-4 18 11 324.11 18.01 17.71 0.0
-3 18 11 0.00 18.21 0.16 180.0
-2 18 11 109.57 13.53 10.42 180.0
-1 18 11 26.95 21.39 4.33 0.0
0 18 11 69.68 8.65 8.12 0.0
1 18 11 9.94 19.92 6.76 180.0
2 18 11 33.80 10.04 4.67 0.0
3 18 11 61.26 11.96 8.75 0.0
4 18 11 0.00 18.74 0.86 180.0
5 18 11 18.00 20.82 3.20 180.0
6 18 11 43.94 25.17 6.37 0.0
7 18 11 73.58 15.74 8.40 180.0
8 18 11 1.39 24.51 1.43 180.0
9 18 11 54.07 31.17 4.51 0.0
10 18 11 0.00 26.85 0.69 0.0
-10 19 11 0.00 31.18 2.52 0.0
-9 19 11 0.00 30.89 0.91 180.0
-8 19 11 18.45 31.28 1.57 180.0
-7 19 11 0.00 26.73 2.66 0.0
-6 19 11 0.00 27.39 1.60 180.0
-5 19 11 0.00 23.37 2.06 180.0
-4 19 11 32.65 22.40 7.02 180.0
-3 19 11 106.86 14.52 9.81 0.0
-2 19 11 26.11 16.14 3.11 180.0
-1 19 11 118.80 12.76 10.07 180.0
0 19 11 21.54 13.13 3.83 0.0
1 19 11 0.00 17.96 1.15 0.0
2 19 11 22.56 15.18 1.25 0.0
3 19 11 79.30 11.87 8.92 0.0
4 19 11 0.00 20.07 1.40 180.0
5 19 11 0.00 20.10 1.25 180.0
6 19 11 24.08 22.89 3.28 0.0
7 19 11 43.11 23.48 2.81 180.0
8 19 11 0.00 26.30 2.97 0.0
9 19 11 34.80 27.83 3.99 180.0
-10 20 11 0.00 33.51 1.98 0.0
-9 20 11 103.81 20.38 9.48 180.0
-8 20 11 21.24 15.45 1.21 180.0
-7 20 11 42.15 17.43 6.72 0.0
-6 20 11 28.03 31.45 7.73 180.0
-5 20 11 78.95 15.73 8.71 180.0
-4 20 11 54.45 13.20 7.32 0.0
-3 20 11 96.64 14.65 9.74 180.0
-2 20 11 74.26 13.20 8.86 180.0
-1 20 11 0.00 18.54 2.55 0.0
0 20 11 69.98 8.57 7.77 0.0
1 20 11 148.97 15.00 13.87 180.0
2 20 11 18.24 11.11 4.48 180.0
3 20 11 39.91 22.05 6.78 0.0
4 20 11 16.76 22.88 3.94 180.0
5 20 11 48.24 15.44 8.22 180.0
6 20 11 88.84 17.08 9.49 0.0
7 20 11 12.39 24.04 3.61 180.0
8 20 11 25.85 29.73 5.09 180.0
9 20 11 2.10 30.93 4.54 0.0
-9 21 11 0.00 34.75 0.32 0.0
-8 21 11 0.00 35.29 3.97 0.0
-7 21 11 10.16 31.11 5.66 180.0
-6 21 11 43.86 23.87 5.00 180.0
-5 21 11 55.63 17.03 6.70 0.0
-4 21 11 41.57 13.59 6.30 180.0
-3 21 11 71.49 15.04 8.22 180.0
-2 21 11 1.27 22.23 3.60 0.0
-1 21 11 87.51 14.83 8.67 0.0
0 21 11 178.74 41.21 13.07 180.0
1 21 11 8.38 18.48 2.72 180.0
2 21 11 26.96 16.00 5.20 0.0
3 21 11 36.48 19.61 3.27 180.0
4 21 11 73.49 16.64 8.71 180.0
5 21 11 28.34 18.01 7.19 0.0
6 21 11 0.00 24.33 0.39 180.0
7 21 11 51.66 16.70 7.83 180.0
8 21 11 54.55 29.81 2.49 0.0
-8 22 11 22.49 32.55 0.19 180.0
-7 22 11 11.95 32.65 3.12 180.0
-6 22 11 14.51 26.92 2.32 180.0
-5 22 11 0.00 26.05 3.15 0.0
-4 22 11 71.84 16.48 8.27 180.0
-3 22 11 10.92 15.16 3.05 0.0
-2 22 11 11.24 18.79 2.81 0.0
-1 22 11 39.04 12.52 5.42 180.0
0 22 11 0.00 14.06 0.79 0.0
1 22 11 39.15 22.10 6.69 0.0
2 22 11 1.41 23.68 4.95 180.0
3 22 11 24.72 21.11 6.46 180.0
4 22 11 3.53 22.11 1.49 180.0
5 22 11 0.00 25.57 2.76 0.0
6 22 11 22.69 16.53 1.51 180.0
7 22 11 0.00 31.43 0.16 0.0
8 22 11 16.35 23.50 0.57 0.0
-8 23 11 0.00 36.88 2.47 0.0
-7 23 11 0.00 27.95 1.29 180.0
-6 23 11 28.54 25.61 0.62 0.0
-5 23 11 0.00 27.43 2.49 0.0
-4 23 11 0.00 28.50 2.40 180.0
-3 23 11 34.64 24.39 3.21 180.0
-2 23 11 31.08 19.95 2.48 0.0
-1 23 11 0.00 21.96 3.24 0.0
0 23 11 87.23 10.24 7.80 180.0
1 23 11 0.05 18.49 0.52 0.0
2 23 11 49.78 26.38 7.82 0.0
3 23 11 32.67 20.51 3.78 180.0
4 23 11 0.00 23.20 0.73 180.0
5 23 11 30.08 15.44 2.80 0.0
6 23 11 0.00 24.43 0.86 0.0
7 23 11 13.99 28.17 3.69 180.0
-7 24 11 20.84 36.92 3.90 180.0
-6 24 11 29.63 31.44 4.68 0.0
-5 24 11 13.26 32.99 5.21 0.0
-4 24 11 40.92 31.00 5.86 180.0
-3 24 11 11.35 21.84 2.89 0.0
-2 24 11 42.85 24.66 6.25 0.0
-1 24 11 0.00 24.03 1.96 180.0
0 24 11 17.20 17.18 3.81 180.0
1 24 11 35.07 21.65 3.59 0.0
2 24 11 26.69 17.79 2.48 0.0
3 24 11 29.88 21.61 2.28 180.0
4 24 11 13.66 21.31 1.89 0.0
5 24 11 25.75 25.20 4.28 0.0
6 24 11 2.40 29.76 4.55 180.0
-6 25 11 35.27 34.18 3.69 0.0
-5 25 11 9.62 27.40 0.81 0.0
-4 25 11 0.00 29.41 1.61 180.0
-3 25 11 46.76 26.69 6.08 0.0
-2 25 11 26.01 25.28 3.49 180.0
-1 25 11 13.05 25.63 2.59 180.0
0 25 11 59.01 10.43 5.94 0.0
1 25 11 0.00 27.97 1.17 0.0
2 25 11 5.88 23.12 2.33 180.0
3 25 11 30.08 23.85 3.47 0.0
4 25 11 0.00 28.45 3.32 0.0
5 25 11 0.00 27.44 1.66 180.0
-5 26 11 0.00 28.50 0.91 180.0
-4 26 11 10.13 29.34 4.10 0.0
-3 26 11 0.00 28.77 3.27 180.0
-2 26 11 14.70 22.53 1.18 0.0
-1 26 11 0.00 26.98 1.11 180.0
0 26 11 6.54 18.25 0.67 0.0
1 26 11 4.79 26.11 1.85 180.0
2 26 11 0.00 24.86 1.56 0.0
3 26 11 6.90 22.18 2.69 0.0
4 26 11 13.98 24.86 0.36 0.0
-3 27 11 19.39 30.12 4.81 0.0
-2 27 11 28.69 28.18 3.04 180.0
-1 27 11 0.00 29.47 0.58 180.0
0 27 11 0.00 20.75 1.82 0.0
1 27 11 21.93 25.70 0.39 0.0
2 27 11 11.64 29.58 3.07 180.0
-14 0 12 242.13 24.75 14.93 0.0
-13 0 12 0.00 28.09 4.44 180.0
-12 0 12 307.66 20.86 16.30 180.0
-11 0 12 37.33 25.83 6.58 0.0
-10 0 12 79.00 13.04 8.53 0.0
-9 0 12 225.07 16.20 15.58 180.0
-8 0 12 166.08 11.46 12.71 0.0
-7 0 12 4686.68 85.02 71.21 0.0
-6 0 12 1046.05 38.14 32.96 0.0
-5 0 12 3204.67 59.14 58.10 180.0
-4 0 12 1993.34 42.51 46.28 0.0
-3 0 12 51.80 5.10 6.42 180.0
-2 0 12 9424.46 88.44 99.23 180.0
-1 0 12 2016.73 36.95 45.95 0.0
0 0 12 1736.53 126.42 44.51 0.0
1 0 12 5178.05 64.42 68.28 180.0
2 0 12 7702.62 84.40 82.70 0.0
3 0 12 1986.04 42.48 42.56 0.0
4 0 12 905.77 31.08 27.13 180.0
5 0 12 1169.61 37.92 33.69 180.0
6 0 12 566.36 29.90 24.74 0.0
7 0 12 143.45 12.58 11.07 0.0
8 0 12 739.95 40.01 27.84 180.0
9 0 12 51.67 12.76 6.76 180.0
10 0 12 1.70 21.39 1.19 180.0
11 0 12 117.33 17.37 11.21 180.0
12 0 12 0.00 29.39 1.94 0.0
13 0 12 59.72 39.53 9.13 0.0
-14 1 12 6.09 32.06 3.76 0.0
-13 1 12 6.89 24.02 4.32 180.0
-12 1 12 0.99 21.48 0.11 0.0
-11 1 12 20.32 23.80 7.42 0.0
-10 1 12 17.56 23.33 5.44 180.0
-9 1 12 13.15 21.18 6.03 180.0
-8 1 12 567.11 33.90 25.54 0.0
-7 1 12 19.02 15.67 6.15 0.0
-6 1 12 111.69 8.85 9.38 180.0
-5 1 12 23.83 5.78 3.74 0.0
-4 1 12 2417.26 46.63 48.60 0.0
-3 1 12 259.38 15.12 16.95 180.0
-2 1 12 304.01 15.34 15.21 0.0
-1 1 12 711.66 22.27 29.22 0.0
0 1 12 3753.51 205.17 57.25 0.0
1 1 12 7593.50 80.37 85.54 180.0
2 1 12 2404.31 45.09 47.79 0.0
3 1 12 403.03 21.39 19.44 0.0
4 1 12 1039.37 34.00 30.59 180.0
5 1 12 841.72 32.60 29.58 0.0
6 1 12 689.82 32.08 25.51 0.0
7 1 12 474.88 31.45 21.74 180.0
8 1 12 0.00 18.09 3.60 0.0
9 1 12 101.63 14.82 9.07 0.0
10 1 12 0.00 22.89 1.94 0.0
11 1 12 14.63 27.66 3.64 180.0
12 1 12 28.86 29.96 4.43 0.0
13 1 12 0.00 34.85 0.84 180.0
-14 2 12 0.00 29.34 0.39 0.0
-13 2 12 0.00 31.57 3.06 0.0
-12 2 12 0.00 25.32 1.67 180.0
-11 2 12 29.96 23.52 2.56 0.0
-10 2 12 22.00 21.16 3.86 0.0
-9 2 12 4.61 17.85 0.82 180.0
-8 2 12 23.91 8.82 4.70 0.0
-7 2 12 56.01 8.79 6.83 0.0
-6 2 12 26.99 7.19 4.54 180.0
-5 2 12 0.00 9.94 0.84 180.0
-4 2 12 1193.70 34.08 34.58 0.0
-3 2 12 0.00 8.65 4.09 180.0
-2 2 12 392.12 16.95 18.64 180.0
-1 2 12 1712.60 34.66 42.44 0.0
0 2 12 0.40 4.87 0.27 180.0
1 2 12 882.12 26.61 28.56 0.0
2 2 12 16.61 9.75 4.79 0.0
3 2 12 128.03 7.72 11.06 0.0
4 2 12 18.55 11.90 4.63 180.0
5 2 12 127.72 10.50 11.44 0.0
6 2 12 40.18 8.94 6.41 180.0
7 2 12 139.99 12.20 12.18 0.0
8 2 12 28.11 16.46 3.99 180.0
9 2 12 44.96 14.06 8.51 0.0
10 2 12 61.27 16.18 8.27 0.0
11 2 12 0.00 25.37 1.64 180.0
12 2 12 0.00 28.61 0.05 180.0
13 2 12 10.73 27.20 0.77 0.0
-14 3 12 20.99 28.45 2.15 0.0
-13 3 12 36.60 16.37 4.47 180.0
-12 3 12 7.94 24.82 1.10 0.0
-11 3 12 91.22 14.79 10.36 0.0
-10 3 12 53.70 13.57 8.06 180.0
-9 3 12 76.89 10.48 8.88 180.0
-8 3 12 1273.03 48.13 36.78 0.0
-7 3 12 62.50 9.80 7.77 0.0
-6 3 12 1473.47 45.04 37.83 180.0
-5 3 12 376.55 21.95 19.21 0.0
-4 3 12 857.02 29.52 29.44 0.0
-3 3 12 290.28 16.60 17.95 180.0
-2 3 12 393.73 17.76 19.50 0.0
-1 3 12 1533.63 33.70 40.69 0.0
0 3 12 2.92 6.71 0.74 0.0
1 3 12 1673.55 36.56 40.89 180.0
2 3 12 537.86 22.92 23.76 0.0
3 3 12 402.75 22.04 19.46 0.0
4 3 12 2142.14 49.01 44.31 180.0
5 3 12 1582.51 46.03 39.31 0.0
6 3 12 788.51 34.89 28.58 0.0
7 3 12 312.90 19.40 17.67 180.0
8 3 12 194.10 14.99 14.03 180.0
9 3 12 138.17 15.73 12.08 0.0
10 3 12 19.15 18.98 1.19 180.0
11 3 12 6.87 24.92 2.68 180.0
12 3 12 15.77 26.21 3.12 0.0
13 3 12 0.00 29.91 1.83 0.0
-14 4 12 44.85 24.51 7.98 180.0
-13 4 12 19.91 26.24 4.75 180.0
-12 4 12 287.22 19.48 16.32 0.0
-11 4 12 0.00 26.76 4.50 180.0
-10 4 12 124.04 13.84 10.85 180.0
-9 4 12 132.35 13.20 11.81 0.0
-8 4 12 66.26 11.29 7.78 0.0
-7 4 12 4548.82 84.16 69.02 180.0
-6 4 12 491.87 27.22 23.29 0.0
-5 4 12 384.26 23.01 19.85 0.0
-4 4 12 1617.97 40.56 42.71 180.0
-3 4 12 36.13 5.81 5.82 0.0
-2 4 12 4654.92 62.04 70.81 0.0
-1 4 12 38.65 5.19 6.75 180.0
0 4 12 767.31 19.77 28.90 180.0
1 4 12 1227.88 32.07 34.14 0.0
2 4 12 10.04 5.13 2.79 180.0
3 4 12 1724.21 43.13 41.16 180.0
4 4 12 28.84 7.24 4.07 0.0
5 4 12 1952.13 51.61 43.50 0.0
6 4 12 812.76 36.65 28.54 180.0
7 4 12 17.53 8.26 2.00 180.0
8 4 12 820.15 44.64 29.86 0.0
9 4 12 6.30 16.85 0.44 0.0
10 4 12 0.08 19.02 0.11 180.0
11 4 12 44.49 15.47 7.08 0.0
12 4 12 41.13 23.92 2.14 0.0
13 4 12 35.58 39.17 10.22 180.0
-14 5 12 20.46 26.27 4.11 180.0
-13 5 12 23.83 26.72 3.47 0.0
-12 5 12 0.00 26.55 1.71 180.0
-11 5 12 30.47 23.65 4.45 180.0
-10 5 12 41.47 21.53 4.52 0.0
-9 5 12 145.62 13.73 11.40 0.0
-8 5 12 603.86 36.90 25.81 180.0
-7 5 12 164.15 11.37 13.97 180.0
-6 5 12 145.90 10.28 11.22 0.0
-5 5 12 1.27 8.91 0.51 180.0
-4 5 12 1161.27 35.06 34.60 180.0
-3 5 12 51.31 5.79 7.32 0.0
-2 5 12 250.66 14.86 15.00 180.0
-1 5 12 24.87 4.93 4.89 180.0
0 5 12 498.37 14.52 20.52 180.0
1 5 12 328.61 18.34 16.47 180.0
2 5 12 1310.41 34.98 36.73 180.0
3 5 12 789.76 29.78 29.42 180.0
4 5 12 254.28 13.59 15.54 0.0
5 5 12 39.60 8.52 5.94 180.0
6 5 12 180.39 12.16 13.10 180.0
7 5 12 126.97 12.47 10.71 0.0
8 5 12 99.57 13.80 9.73 0.0
9 5 12 386.80 20.85 19.95 180.0
10 5 12 49.86 27.31 7.98 180.0
11 5 12 0.00 28.40 1.54 0.0
12 5 12 41.30 28.98 5.80 180.0
13 5 12 27.22 33.66 2.87 0.0
-13 6 12 0.00 32.05 3.58 0.0
-12 6 12 0.00 30.40 3.53 180.0
-11 6 12 3.97 27.55 2.98 180.0
-10 6 12 12.69 14.88 4.21 180.0
-9 6 12 22.81 10.44 3.56 0.0
-8 6 12 24.08 12.60 3.28 180.0
-7 6 12 59.72 10.63 7.93 180.0
-6 6 12 12.56 13.86 4.43 180.0
-5 6 12 27.43 14.65 7.52 0.0
-4 6 12 636.62 26.63 25.21 180.0
-3 6 12 4.93 10.06 5.00 180.0
-2 6 12 6.19 8.13 3.10 0.0
-1 6 12 0.00 9.00 2.41 180.0
0 6 12 736.66 18.54 26.28 180.0
1 6 12 179.31 10.24 11.80 180.0
2 6 12 9.11 8.87 2.33 0.0
3 6 12 1951.47 45.99 45.17 180.0
4 6 12 183.89 10.51 13.27 180.0
5 6 12 683.54 32.80 26.05 0.0
6 6 12 487.00 30.48 21.98 180.0
7 6 12 181.70 14.33 13.59 180.0
8 6 12 30.24 21.87 6.59 0.0
9 6 12 33.63 20.98 4.80 180.0
10 6 12 242.88 19.39 15.64 180.0
11 6 12 0.00 28.11 2.32 180.0
12 6 12 20.78 28.37 2.72 0.0
13 6 12 0.00 35.40 4.92 180.0
-13 7 12 0.00 30.97 5.19 0.0
-12 7 12 40.56 27.66 1.48 180.0
-11 7 12 26.63 26.10 4.75 180.0
-10 7 12 73.64 12.83 7.58 0.0
-9 7 12 43.67 12.67 6.44 0.0
-8 7 12 491.86 24.84 22.13 180.0
-7 7 12 19.51 13.75 2.83 180.0
-6 7 12 1251.11 43.40 34.52 0.0
-5 7 12 1187.97 39.91 35.53 180.0
-4 7 12 218.29 13.16 15.36 180.0
-3 7 12 932.48 30.95 31.04 0.0
-2 7 12 8.01 9.21 3.21 0.0
-1 7 12 3301.08 56.84 57.47 180.0
0 7 12 1127.45 22.71 34.14 0.0
1 7 12 954.30 30.66 31.29 0.0
2 7 12 1157.09 34.17 34.57 180.0
3 7 12 336.85 15.12 17.87 180.0
4 7 12 592.86 29.33 24.09 0.0
5 7 12 858.47 36.46 29.57 180.0
6 7 12 230.38 13.10 14.90 180.0
7 7 12 894.79 43.78 29.17 0.0
8 7 12 26.65 19.26 2.78 0.0
9 7 12 29.14 24.25 6.87 180.0
10 7 12 11.45 28.27 3.83 180.0
11 7 12 35.98 20.12 6.27 0.0
12 7 12 0.00 34.94 6.45 180.0
-13 8 12 9.52 31.58 1.65 0.0
-12 8 12 118.46 17.24 9.67 180.0
-11 8 12 105.34 16.24 10.11 0.0
-10 8 12 155.10 17.52 12.84 0.0
-9 8 12 501.61 25.64 21.44 180.0
-8 8 12 13.97 17.11 2.65 180.0
-7 8 12 465.89 23.01 21.01 0.0
-6 8 12 14.84 15.47 5.64 180.0
-5 8 12 1256.08 41.98 36.06 180.0
-4 8 12 2178.62 51.16 47.56 0.0
-3 8 12 467.91 22.90 21.53 0.0
-2 8 12 1981.00 45.09 44.79 180.0
-1 8 12 3.82 9.85 1.58 0.0
0 8 12 422.14 15.81 20.74 0.0
1 8 12 3995.45 64.84 63.97 180.0
2 8 12 0.41 7.05 0.26 0.0
3 8 12 1817.44 46.90 43.64 0.0
4 8 12 259.80 15.27 16.37 180.0
5 8 12 478.84 28.36 21.88 180.0
6 8 12 287.68 18.38 16.48 0.0
7 8 12 0.00 17.83 0.85 180.0
8 8 12 531.91 26.24 22.93 180.0
9 8 12 25.14 19.06 2.26 0.0
10 8 12 23.21 15.01 3.31 0.0
11 8 12 18.85 32.95 5.40 180.0
12 8 12 16.90 23.73 3.45 0.0
-13 9 12 0.26 29.54 0.54 0.0
-12 9 12 29.94 22.72 4.03 180.0
-11 9 12 35.57 22.04 3.86 0.0
-10 9 12 0.00 25.37 0.23 180.0
-9 9 12 0.00 22.35 1.95 0.0
-8 9 12 15.60 20.72 6.02 0.0
-7 9 12 100.70 11.56 10.43 0.0
-6 9 12 0.43 16.48 0.45 180.0
-5 9 12 275.34 15.83 17.12 180.0
-4 9 12 237.98 14.03 14.75 0.0
-3 9 12 460.12 23.46 20.26 180.0
-2 9 12 16.70 10.20 3.43 0.0
-1 9 12 224.52 14.08 14.69 0.0
0 9 12 565.56 17.71 22.39 0.0
1 9 12 62.14 8.38 8.97 0.0
2 9 12 872.74 33.90 30.05 0.0
3 9 12 334.04 16.24 18.07 0.0
4 9 12 17.00 7.01 2.89 180.0
5 9 12 114.66 11.88 11.43 180.0
6 9 12 0.00 17.82 1.10 180.0
7 9 12 79.55 10.98 7.72 180.0
8 9 12 22.48 25.19 6.32 180.0
9 9 12 394.04 21.35 18.95 0.0
10 9 12 45.33 24.92 5.73 0.0
11 9 12 0.00 27.42 1.01 180.0
12 9 12 58.26 31.19 5.33 0.0
-13 10 12 45.13 29.68 3.18 180.0
-12 10 12 0.00 33.44 3.49 180.0
-11 10 12 0.00 26.23 3.32 0.0
-10 10 12 0.00 26.83 3.45 180.0
-9 10 12 36.59 22.54 2.66 180.0
-8 10 12 0.00 19.54 2.19 0.0
-7 10 12 71.12 11.01 7.92 0.0
-6 10 12 25.69 13.60 2.86 180.0
-5 10 12 289.95 17.01 17.93 180.0
-4 10 12 624.56 29.25 26.40 0.0
-3 10 12 155.57 10.15 12.37 0.0
-2 10 12 2912.59 58.80 54.53 180.0
-1 10 12 307.13 15.45 17.99 0.0
0 10 12 97.38 10.75 8.94 0.0
1 10 12 83.97 7.82 9.47 180.0
2 10 12 0.00 12.31 2.27 180.0
3 10 12 1375.34 45.66 38.29 0.0
4 10 12 74.76 9.61 9.61 0.0
5 10 12 24.36 9.00 3.62 180.0
6 10 12 79.13 11.26 8.93 0.0
7 10 12 163.60 14.72 12.48 0.0
8 10 12 260.65 18.29 15.78 180.0
9 10 12 25.92 20.16 0.47 0.0
10 10 12 186.59 19.24 13.99 0.0
11 10 12 44.36 24.88 2.25 180.0
12 10 12 8.18 34.13 0.23 0.0
-13 11 12 0.00 36.47 1.60 180.0
-12 11 12 24.42 25.85 3.49 180.0
-11 11 12 26.36 26.96 4.60 0.0
-10 11 12 223.00 20.25 14.33 180.0
-9 11 12 20.30 25.94 6.69 180.0
-8 11 12 420.16 24.87 19.69 0.0
-7 11 12 18.29 21.66 4.73 180.0
-6 11 12 824.79 40.44 29.07 180.0
-5 11 12 919.78 39.33 30.03 0.0
-4 11 12 0.01 7.10 0.04 180.0
-3 11 12 471.15 26.72 21.31 180.0
-2 11 12 23.17 12.95 0.93 0.0
-1 11 12 344.34 17.43 18.24 0.0
0 11 12 626.81 20.26 25.53 180.0
1 11 12 692.86 31.23 26.92 180.0
2 11 12 536.84 29.06 25.10 0.0
3 11 12 132.01 10.73 11.36 0.0
4 11 12 925.82 40.05 31.32 180.0
5 11 12 654.08 35.28 25.06 0.0
6 11 12 76.42 11.69 8.82 0.0
7 11 12 636.97 38.23 24.17 180.0
8 11 12 66.31 13.79 8.44 180.0
9 11 12 178.27 19.44 14.21 0.0
10 11 12 16.26 22.98 1.02 180.0
11 11 12 0.00 26.74 2.40 180.0
12 11 12 0.89 24.58 0.24 0.0
-12 12 12 53.32 32.20 6.56 0.0
-11 12 12 0.00 32.71 5.56 180.0
-10 12 12 71.50 17.15 8.71 180.0
-9 12 12 24.91 15.79 7.15 0.0
-8 12 12 6.17 22.39 2.26 0.0
-7 12 12 183.57 16.14 14.00 180.0
-6 12 12 77.19 11.63 8.70 0.0
-5 12 12 87.02 11.08 9.68 0.0
-4 12 12 604.63 33.75 24.64 180.0
-3 12 12 644.31 31.17 26.51 180.0
-2 12 12 820.54 36.70 28.86 0.0
-1 12 12 3.48 13.19 1.07 180.0
0 12 12 228.75 10.29 15.41 180.0
1 12 12 436.16 28.28 22.67 0.0
2 12 12 371.19 23.95 19.24 0.0
3 12 12 979.07 39.92 32.26 180.0
4 12 12 30.89 8.59 4.39 0.0
5 12 12 98.71 12.79 11.23 0.0
6 12 12 82.85 12.40 8.43 180.0
7 12 12 0.70 18.61 0.19 180.0
8 12 12 257.78 18.82 16.24 0.0
9 12 12 29.09 23.42 3.98 180.0
10 12 12 50.93 17.65 6.91 180.0
11 12 12 28.11 19.02 4.24 0.0
-12 13 12 0.00 34.05 1.19 0.0
-11 13 12 10.11 27.64 3.17 180.0
-10 13 12 20.81 26.68 0.14 0.0
-9 13 12 12.43 23.90 2.13 180.0
-8 13 12 17.72 14.68 2.57 180.0
-7 13 12 56.42 12.48 7.64 180.0
-6 13 12 28.51 10.46 3.29 0.0
-5 13 12 45.97 8.83 6.78 0.0
-4 13 12 8.18 13.76 5.25 0.0
-3 13 12 24.76 16.19 5.25 180.0
-2 13 12 106.40 9.72 9.92 0.0
-1 13 12 566.27 33.40 23.80 180.0
0 13 12 0.00 8.56 0.82 0.0
1 13 12 176.19 12.25 13.38 180.0
2 13 12 5.98 15.51 5.01 180.0
3 13 12 134.91 12.13 11.59 180.0
4 13 12 32.75 17.56 4.47 0.0
5 13 12 4.87 16.26 1.75 0.0
6 13 12 58.45 11.50 7.83 0.0
7 13 12 0.00 20.39 0.42 0.0
8 13 12 0.00 23.69 1.02 0.0
9 13 12 0.13 27.53 6.95 180.0
10 13 12 0.00 25.37 3.56 180.0
11 13 12 5.46 29.59 1.36 180.0
-12 14 12 44.73 32.32 3.59 0.0
-11 14 12 32.97 29.56 2.70 0.0
-10 14 12 0.00 27.48 2.81 180.0
-9 14 12 147.46 19.64 11.28 0.0
-8 14 12 30.47 20.21 1.66 180.0
-7 14 12 254.39 18.67 15.51 180.0
-6 14 12 14.23 19.99 2.27 0.0
-5 14 12 376.72 21.62 18.99 0.0
-4 14 12 186.00 13.37 14.20 180.0
-3 14 12 22.08 11.52 2.73 0.0
-2 14 12 403.62 20.56 19.67 0.0
-1 14 12 32.73 18.31 6.60 0.0
0 14 12 321.74 22.62 17.82 180.0
1 14 12 42.31 8.11 5.53 0.0
2 14 12 184.17 12.00 13.56 0.0
3 14 12 696.16 36.52 26.20 180.0
4 14 12 32.42 20.01 6.43 180.0
5 14 12 261.83 17.35 17.41 0.0
6 14 12 216.55 17.56 14.90 180.0
7 14 12 28.37 21.97 6.07 180.0
8 14 12 146.66 15.76 11.09 0.0
9 14 12 0.00 33.39 1.62 0.0
10 14 12 15.51 26.86 5.02 180.0
11 14 12 8.04 29.21 0.68 0.0
-12 15 12 27.69 27.38 0.54 0.0
-11 15 12 0.00 28.76 0.84 180.0
-10 15 12 47.35 25.77 6.90 0.0
-9 15 12 22.63 14.25 2.57 0.0
-8 15 12 274.47 20.76 16.16 180.0
-7 15 12 28.69 20.12 5.69 0.0
-6 15 12 546.26 28.01 22.52 0.0
-5 15 12 288.40 16.84 16.72 180.0
-4 15 12 7.79 15.12 1.72 0.0
-3 15 12 799.17 39.74 26.87 0.0
-2 15 12 25.74 20.87 7.34 180.0
-1 15 12 600.32 34.39 24.98 180.0
0 15 12 688.50 25.13 26.76 0.0
1 15 12 233.53 14.16 15.09 0.0
2 15 12 231.14 14.01 14.97 180.0
3 15 12 117.08 10.77 9.99 0.0
4 15 12 162.52 14.26 13.11 0.0
5 15 12 33.19 10.85 6.94 180.0
6 15 12 45.22 11.85 6.05 180.0
7 15 12 329.66 19.86 17.68 0.0
8 15 12 0.00 23.17 1.64 0.0
9 15 12 26.75 21.61 6.46 180.0
10 15 12 0.00 28.61 1.15 180.0
11 15 12 32.79 35.49 6.52 0.0
-11 16 12 24.23 27.36 2.01 0.0
-10 16 12 7.86 32.07 5.08 0.0
-9 16 12 0.00 37.13 5.13 180.0
-8 16 12 0.00 27.34 2.09 0.0
-7 16 12 31.72 21.35 4.43 0.0
-6 16 12 0.00 19.86 1.55 180.0
-5 16 12 58.29 13.90 8.29 180.0
-4 16 12 118.70 13.18 11.44 0.0
-3 16 12 32.97 22.20 8.33 0.0
-2 16 12 316.87 21.08 16.07 180.0
-1 16 12 49.31 9.87 5.79 0.0
0 16 12 98.91 11.19 9.51 0.0
1 16 12 370.67 19.67 19.54 180.0
2 16 12 5.88 16.02 0.59 180.0
3 16 12 25.09 17.20 6.92 0.0
4 16 12 15.87 10.99 1.43 180.0
5 16 12 9.14 22.00 7.08 180.0
6 16 12 0.00 26.06 5.61 0.0
7 16 12 0.00 24.53 3.81 0.0
8 16 12 83.51 16.89 10.00 180.0
9 16 12 20.79 27.38 0.58 0.0
10 16 12 73.13 19.09 7.74 0.0
-11 17 12 10.23 35.54 3.83 0.0
-10 17 12 8.72 34.18 0.40 180.0
-9 17 12 1.47 29.59 0.66 180.0
-8 17 12 0.00 25.22 2.84 180.0
-7 17 12 30.87 20.47 3.53 0.0
-6 17 12 0.00 23.94 2.71 0.0
-5 17 12 0.00 18.78 0.85 180.0
-4 17 12 0.00 16.81 0.16 180.0
-3 17 12 39.11 21.04 5.71 0.0
-2 17 12 11.37 16.67 0.36 180.0
-1 17 12 0.00 19.20 3.39 0.0
0 17 12 81.05 7.48 8.42 0.0
1 17 12 0.91 15.32 0.66 180.0
2 17 12 0.00 18.97 1.08 180.0
3 17 12 53.77 10.53 7.54 0.0
4 17 12 69.33 12.80 8.56 0.0
5 17 12 26.44 18.04 5.05 180.0
6 17 12 9.78 24.49 5.31 180.0
7 17 12 0.00 25.58 2.90 0.0
8 17 12 23.84 15.70 1.13 0.0
9 17 12 28.53 25.08 1.45 0.0
10 17 12 39.01 31.35 1.80 0.0
-10 18 12 11.26 30.24 3.10 180.0
-9 18 12 8.44 32.10 6.26 180.0
-8 18 12 27.94 28.02 2.54 180.0
-7 18 12 161.03 17.99 11.40 0.0
-6 18 12 6.32 23.05 3.18 180.0
-5 18 12 151.72 17.50 13.14 180.0
-4 18 12 3.04 20.16 0.77 180.0
-3 18 12 12.49 18.58 3.34 0.0
-2 18 12 381.37 20.03 18.93 180.0
-1 18 12 21.37 17.52 4.76 0.0
0 18 12 197.69 12.10 14.42 0.0
1 18 12 72.54 11.07 8.56 180.0
2 18 12 17.13 20.59 6.16 180.0
3 18 12 34.38 19.13 6.29 0.0
4 18 12 40.04 22.46 6.63 180.0
5 18 12 181.34 18.08 13.56 180.0
6 18 12 64.28 14.61 7.84 0.0
7 18 12 10.46 17.89 6.11 0.0
8 18 12 0.00 32.36 5.59 180.0
9 18 12 16.91 26.47 1.14 180.0
10 18 12 30.42 27.91 3.55 0.0
-10 19 12 11.62 34.67 2.70 180.0
-9 19 12 0.00 30.29 0.11 180.0
-8 19 12 184.76 20.81 12.59 0.0
-7 19 12 0.00 31.22 4.07 180.0
-6 19 12 152.07 17.67 10.92 180.0
-5 19 12 0.42 25.40 0.29 180.0
-4 19 12 0.05 16.17 0.07 0.0
-3 19 12 312.28 19.89 17.10 180.0
-2 19 12 22.78 17.41 3.93 0.0
-1 19 12 281.89 19.05 16.78 0.0
0 19 12 1.81 13.02 3.34 180.0
1 19 12 168.78 14.51 12.67 180.0
2 19 12 107.84 13.15 9.58 0.0
3 19 12 3.92 21.80 4.60 180.0
4 19 12 118.99 14.38 10.84 180.0
5 19 12 25.32 22.73 3.35 0.0
6 19 12 0.00 24.42 1.52 0.0
7 19 12 111.30 16.44 8.52 180.0
8 19 12 32.58 23.60 2.50 180.0
9 19 12 25.38 20.43 4.77 0.0
-9 20 12 0.00 31.13 3.91 0.0
-8 20 12 0.00 36.03 0.96 180.0
-7 20 12 0.00 28.93 0.08 0.0
-6 20 12 0.00 29.60 3.82 0.0
-5 20 12 0.00 23.25 2.25 0.0
-4 20 12 0.00 21.92 1.72 180.0
-3 20 12 36.17 19.51 2.48 180.0
-2 20 12 56.85 11.70 5.31 0.0
-1 20 12 27.07 15.85 1.66 180.0
0 20 12 49.60 8.40 7.00 180.0
1 20 12 12.86 21.73 6.02 0.0
2 20 12 130.38 13.58 9.61 0.0
3 20 12 21.86 24.73 8.17 180.0
4 20 12 45.41 14.16 6.13 0.0
5 20 12 2.75 21.92 3.67 0.0
6 20 12 0.00 27.44 5.27 180.0
7 20 12 0.00 25.79 3.14 180.0
8 20 12 42.03 23.54 5.52 0.0
9 20 12 0.00 31.85 2.17 180.0
-9 21 12 3.32 36.43 0.03 0.0
-8 21 12 33.67 36.04 6.21 0.0
-7 21 12 0.00 32.24 2.74 180.0
-6 21 12 25.78 17.41 4.22 180.0
-5 21 12 29.26 16.71 2.61 0.0
-4 21 12 0.00 24.77 1.25 180.0
-3 21 12 0.00 20.20 2.08 180.0
-2 21 12 14.68 17.79 0.62 0.0
-1 21 12 17.66 21.47 2.00 180.0
0 21 12 21.35 15.81 3.32 0.0
1 21 12 41.08 22.24 6.30 180.0
2 21 12 0.00 22.77 2.02 0.0
3 21 12 14.44 20.90 0.50 180.0
4 21 12 91.58 15.25 9.72 180.0
5 21 12 1.03 26.83 3.47 0.0
6 21 12 36.19 22.58 6.63 0.0
7 21 12 0.00 29.19 2.90 180.0
8 21 12 4.18 23.72 0.37 180.0
-8 22 12 0.00 35.46 1.30 0.0
-7 22 12 35.17 29.80 4.09 180.0
-6 22 12 1.25 28.40 1.98 0.0
-5 22 12 162.10 18.51 10.95 0.0
-4 22 12 19.62 22.20 3.20 180.0
-3 22 12 14.19 23.72 3.74 0.0
-2 22 12 118.19 15.49 10.19 0.0
-1 22 12 17.30 25.08 4.76 180.0
0 22 12 47.95 22.06 7.35 180.0
1 22 12 26.15 26.89 7.96 0.0
2 22 12 25.22 19.79 2.90 0.0
3 22 12 28.24 22.14 2.05 180.0
4 22 12 68.28 16.18 8.61 0.0
5 22 12 13.40 33.99 7.84 0.0
6 22 12 1.33 26.49 3.91 180.0
7 22 12 46.09 27.75 5.59 180.0
-8 23 12 81.51 41.43 7.53 180.0
-7 23 12 0.00 31.85 1.85 0.0
-6 23 12 70.15 17.46 5.72 0.0
-5 23 12 8.30 24.87 2.26 0.0
-4 23 12 0.00 26.59 1.27 0.0
-3 23 12 66.58 15.82 7.74 0.0
-2 23 12 13.43 17.03 1.59 180.0
-1 23 12 55.88 14.95 7.14 180.0
0 23 12 0.00 18.21 0.11 180.0
1 23 12 21.85 17.77 4.18 0.0
2 23 12 5.14 24.20 5.29 180.0
3 23 12 0.00 24.39 3.76 0.0
4 23 12 19.57 25.66 4.21 0.0
5 23 12 0.00 29.56 0.73 180.0
6 23 12 17.17 26.12 1.56 180.0
7 23 12 0.00 33.51 4.92 0.0
-7 24 12 0.38 29.65 0.02 180.0
-6 24 12 0.00 31.75 0.24 180.0
-5 24 12 0.00 29.07 1.19 180.0
-4 24 12 8.71 27.36 1.76 0.0
-3 24 12 0.00 23.94 2.87 0.0
-2 24 12 14.70 14.16 4.50 180.0
-1 24 12 20.28 21.73 1.99 0.0
0 24 12 25.62 16.49 6.45 0.0
1 24 12 0.00 24.08 3.33 180.0
2 24 12 0.00 24.02 0.05 0.0
3 24 12 0.00 24.29 2.01 180.0
4 24 12 0.00 28.15 1.13 0.0
5 24 12 25.51 14.47 0.74 180.0
6 24 12 9.63 25.44 0.86 0.0
-6 25 12 11.18 33.96 3.58 0.0
-5 25 12 0.00 29.86 1.17 180.0
-4 25 12 28.67 28.74 1.89 180.0
-3 25 12 0.00 26.42 2.23 0.0
-2 25 12 42.16 21.89 2.36 0.0
-1 25 12 0.00 28.52 5.16 180.0
0 25 12 0.00 17.96 1.39 0.0
1 25 12 0.00 27.21 2.51 0.0
2 25 12 12.34 24.17 0.58 180.0
3 25 12 25.88 21.26 0.30 180.0
4 25 12 9.62 27.73 3.26 0.0
5 25 12 0.00 29.51 2.06 180.0
-5 26 12 42.67 17.04 3.61 180.0
-4 26 12 0.00 27.87 1.09 0.0
-3 26 12 0.00 25.93 1.37 0.0
-2 26 12 85.36 17.76 6.74 180.0
-1 26 12 19.88 27.66 3.67 0.0
0 26 12 8.93 19.15 4.00 0.0
1 26 12 27.58 28.64 5.73 180.0
2 26 12 4.26 21.74 0.96 0.0
3 26 12 3.12 20.81 1.82 0.0
4 26 12 0.00 29.77 2.75 180.0
-3 27 12 0.00 25.42 1.87 180.0
-2 27 12 0.00 30.84 0.15 180.0
-1 27 12 23.50 28.05 3.64 0.0
0 27 12 16.33 18.20 0.85 180.0
1 27 12 21.55 14.25 2.48 180.0
2 27 12 28.81 24.35 1.22 0.0
-14 1 13 11.76 34.62 7.04 0.0
-13 1 13 43.27 16.28 6.30 180.0
-12 1 13 0.00 26.99 1.49 0.0
-11 1 13 74.09 16.49 9.81 0.0
-10 1 13 0.00 21.04 4.77 180.0
-9 1 13 323.56 20.69 16.83 180.0
-8 1 13 401.19 21.34 20.75 0.0
-7 1 13 1160.83 44.14 36.24 0.0
-6 1 13 56.59 8.19 6.31 180.0
-5 1 13 479.41 23.59 22.91 180.0
-4 1 13 2033.19 44.62 45.78 0.0
-3 1 13 2563.38 46.56 50.28 180.0
-2 1 13 1349.11 32.15 37.72 180.0
-1 1 13 6306.40 71.72 80.76 0.0
0 1 13 542.40 42.25 22.54 180.0
1 1 13 92.54 7.01 7.18 0.0
2 1 13 2360.45 46.47 47.22 0.0
3 1 13 1057.44 33.26 33.07 0.0
4 1 13 218.46 13.73 13.68 180.0
5 1 13 100.18 9.40 9.43 180.0
6 1 13 75.82 9.67 8.09 0.0
7 1 13 89.64 10.67 8.12 180.0
8 1 13 146.55 13.63 11.91 180.0
9 1 13 724.55 46.09 27.72 0.0
10 1 13 123.93 17.25 11.14 0.0
11 1 13 74.15 15.58 8.15 180.0
12 1 13 89.72 19.46 10.20 0.0
13 1 13 0.00 33.36 1.10 0.0
-14 2 13 80.21 18.98 8.16 180.0
-13 2 13 133.20 19.93 10.99 180.0
-12 2 13 284.10 20.90 16.61 0.0
-11 2 13 103.01 14.98 9.76 180.0
-10 2 13 688.30 31.67 26.94 180.0
-9 2 13 578.39 37.57 24.21 0.0
-8 2 13 1054.78 44.28 32.77 0.0
-7 2 13 768.46 35.54 28.37 180.0
-6 2 13 20.05 7.57 4.51 180.0
-5 2 13 392.67 23.91 21.02 0.0
-4 2 13 2210.94 47.01 48.53 180.0
-3 2 13 580.96 23.39 25.76 180.0
-2 2 13 2883.90 47.81 54.86 0.0
-1 2 13 3591.94 52.74 62.11 0.0
0 2 13 5631.31 261.97 74.73 180.0
1 2 13 3640.00 55.93 58.08 0.0
2 2 13 1761.14 40.10 40.30 0.0
3 2 13 3129.09 57.04 56.40 180.0
4 2 13 1755.05 45.17 41.27 180.0
5 2 13 2196.75 54.15 45.28 0.0
6 2 13 12.82 15.44 3.70 180.0
7 2 13 203.45 13.55 13.54 180.0
8 2 13 355.37 22.14 18.76 0.0
9 2 13 0.00 22.08 1.37 0.0
10 2 13 245.72 19.62 15.00 180.0
11 2 13 62.38 31.37 7.70 0.0
12 2 13 0.00 31.84 2.00 0.0
13 2 13 71.54 19.14 6.81 180.0
-14 3 13 11.53 29.55 1.25 180.0
-13 3 13 5.69 26.73 2.61 180.0
-12 3 13 0.00 22.58 1.79 0.0
-11 3 13 328.17 20.96 18.05 180.0
-10 3 13 2.78 14.42 0.45 0.0
-9 3 13 364.78 21.29 19.90 0.0
-8 3 13 339.08 21.40 19.37 180.0
-7 3 13 535.01 31.05 23.02 180.0
-6 3 13 76.28 9.01 7.52 0.0
-5 3 13 22.05 6.75 4.09 180.0
-4 3 13 1351.23 36.39 37.96 180.0
-3 3 13 2055.12 42.34 45.16 0.0
-2 3 13 260.09 15.04 14.71 180.0
-1 3 13 482.24 20.28 21.13 180.0
0 3 13 572.11 33.07 23.25 180.0
1 3 13 2.58 4.99 0.88 180.0
2 3 13 839.36 28.75 28.81 180.0
3 3 13 2494.51 51.68 49.80 180.0
4 3 13 313.82 14.77 17.27 0.0
5 3 13 415.83 25.76 20.39 0.0
6 3 13 24.55 16.55 4.93 180.0
7 3 13 0.00 19.86 4.07 180.0
8 3 13 82.59 12.93 8.23 0.0
9 3 13 319.94 19.51 17.84 180.0
10 3 13 135.50 17.87 11.86 180.0
11 3 13 0.22 27.26 3.96 180.0
12 3 13 18.99 25.61 2.49 0.0
13 3 13 41.88 30.65 4.85 180.0
-14 4 13 0.00 33.25 0.57 180.0
-13 4 13 26.26 18.52 0.86 180.0
-12 4 13 10.88 19.35 2.56 0.0
-11 4 13 3.27 20.72 1.64 0.0
-10 4 13 15.91 14.68 2.21 180.0
-9 4 13 0.00 18.23 4.00 0.0
-8 4 13 7.34 9.57 0.45 180.0
-7 4 13 74.35 11.28 8.75 180.0
-6 4 13 15.03 9.82 5.95 0.0
-5 4 13 154.87 10.15 12.41 0.0
-4 4 13 76.15 7.89 9.25 0.0
-3 4 13 129.91 8.11 10.84 180.0
-2 4 13 1348.18 34.37 36.76 0.0
-1 4 13 246.07 14.98 15.80 180.0
0 4 13 69.51 4.34 9.30 180.0
1 4 13 362.69 19.19 20.01 180.0
2 4 13 631.19 25.17 25.80 0.0
3 4 13 296.19 18.56 18.31 180.0
4 4 13 69.96 8.38 8.18 180.0
5 4 13 31.84 16.88 6.84 0.0
6 4 13 8.88 13.51 1.45 0.0
7 4 13 72.17 11.57 7.96 180.0
8 4 13 62.76 12.60 8.61 0.0
9 4 13 0.00 23.48 2.59 0.0
10 4 13 24.23 28.27 4.84 180.0
11 4 13 32.91 22.53 3.33 180.0
12 4 13 0.00 28.35 1.94 180.0
13 4 13 16.14 33.46 2.60 180.0
-13 5 13 30.68 33.30 7.56 0.0
-12 5 13 4.44 29.23 4.43 0.0
-11 5 13 118.80 17.01 12.00 180.0
-10 5 13 160.16 16.50 12.35 0.0
-9 5 13 0.00 22.05 6.17 0.0
-8 5 13 811.12 41.49 27.43 180.0
-7 5 13 423.02 21.44 22.22 180.0
-6 5 13 155.39 10.48 11.83 0.0
-5 5 13 10.62 11.60 3.58 0.0
-4 5 13 63.31 7.73 8.06 180.0
-3 5 13 910.34 30.24 30.66 0.0
-2 5 13 286.35 16.89 17.60 0.0
-1 5 13 3437.13 55.23 59.99 180.0
0 5 13 55.22 4.14 6.39 180.0
1 5 13 2131.84 44.20 46.29 0.0
2 5 13 1067.24 32.63 31.24 180.0
3 5 13 589.07 27.30 25.25 180.0
4 5 13 392.45 24.31 17.78 0.0
5 5 13 10.86 12.21 2.89 180.0
6 5 13 475.41 32.11 22.28 180.0
7 5 13 209.52 13.97 14.57 0.0
8 5 13 161.52 14.38 11.08 0.0
9 5 13 203.85 16.54 13.59 180.0
10 5 13 0.00 28.92 3.36 180.0
11 5 13 2.08 27.89 6.12 0.0
12 5 13 18.16 33.04 3.42 180.0
-13 6 13 29.25 28.70 4.16 0.0
-12 6 13 226.71 20.36 14.85 180.0
-11 6 13 37.53 27.86 6.85 0.0
-10 6 13 497.72 28.45 21.94 0.0
-9 6 13 48.66 12.61 8.47 180.0
-8 6 13 229.87 15.03 14.78 180.0
-7 6 13 536.68 32.91 23.11 0.0
-6 6 13 307.98 17.07 18.47 0.0
-5 6 13 1178.02 39.31 35.13 180.0
-4 6 13 638.82 27.44 24.86 0.0
-3 6 13 1098.53 33.31 34.28 0.0
-2 6 13 2223.09 45.94 47.91 180.0
-1 6 13 285.25 17.67 17.97 180.0
0 6 13 3013.79 38.02 55.81 0.0
1 6 13 697.68 26.61 24.15 180.0
2 6 13 437.68 22.06 21.11 180.0
3 6 13 3102.18 60.99 56.57 0.0
4 6 13 14.26 15.56 5.99 0.0
5 6 13 549.42 30.64 23.13 180.0
6 6 13 22.66 17.54 5.69 0.0
7 6 13 447.12 22.44 20.69 0.0
8 6 13 484.23 24.84 23.31 180.0
9 6 13 0.00 20.95 1.74 0.0
10 6 13 243.43 19.42 14.66 0.0
11 6 13 79.57 17.23 8.46 180.0
12 6 13 21.19 27.78 4.00 180.0
-13 7 13 3.25 32.07 3.84 180.0
-12 7 13 0.00 31.18 1.69 0.0
-11 7 13 87.82 16.58 10.11 0.0
-10 7 13 0.00 21.40 0.91 0.0
-9 7 13 201.76 15.61 14.53 180.0
-8 7 13 19.31 13.36 1.80 0.0
-7 7 13 130.15 12.47 10.89 0.0
-6 7 13 44.31 8.61 7.29 0.0
-5 7 13 34.01 7.77 5.42 180.0
-4 7 13 887.98 32.96 31.58 0.0
-3 7 13 24.03 6.74 5.04 180.0
-2 7 13 951.18 30.24 30.94 180.0
-1 7 13 1011.01 31.94 30.89 0.0
0 7 13 1.97 6.56 2.20 0.0
1 7 13 749.92 28.44 28.65 180.0
2 7 13 219.57 12.70 15.02 0.0
3 7 13 1712.40 46.67 41.71 0.0
4 7 13 547.70 28.76 22.34 180.0
5 7 13 51.02 8.54 7.61 180.0
6 7 13 32.16 8.35 3.30 0.0
7 7 13 0.00 14.91 0.00 180.0
8 7 13 0.00 21.39 3.07 180.0
9 7 13 20.71 25.28 4.65 0.0
10 7 13 88.92 16.19 7.88 0.0
11 7 13 3.87 25.58 2.14 0.0
12 7 13 13.79 26.29 1.67 0.0
-13 8 13 46.22 31.18 4.86 0.0
-12 8 13 52.62 26.99 6.13 180.0
-11 8 13 0.00 28.68 5.58 180.0
-10 8 13 101.57 16.50 10.13 0.0
-9 8 13 90.70 14.47 9.61 180.0
-8 8 13 4.94 17.38 0.53 180.0
-7 8 13 92.18 11.28 8.55 0.0
-6 8 13 16.79 15.95 3.25 0.0
-5 8 13 327.53 16.80 16.78 180.0
-4 8 13 0.00 11.29 0.28 180.0
-3 8 13 114.62 8.74 10.53 0.0
-2 8 13 759.16 30.39 28.38 180.0
-1 8 13 450.73 23.63 21.17 0.0
0 8 13 1151.69 25.20 33.72 0.0
1 8 13 72.15 8.10 9.17 0.0
2 8 13 423.94 22.53 20.61 180.0
3 8 13 243.12 14.28 14.59 0.0
4 8 13 25.49 13.91 5.53 180.0
5 8 13 14.36 13.31 2.99 180.0
6 8 13 3.82 14.95 0.66 0.0
7 8 13 180.38 14.77 13.61 0.0
8 8 13 38.21 22.23 7.26 180.0
9 8 13 22.65 20.38 2.46 0.0
10 8 13 27.19 32.56 8.17 0.0
11 8 13 13.72 24.12 0.47 180.0
12 8 13 0.00 32.78 3.53 180.0
-13 9 13 99.46 20.63 9.91 180.0
-12 9 13 0.00 27.07 0.03 0.0
-11 9 13 31.59 26.06 7.92 0.0
-10 9 13 45.10 25.61 6.37 180.0
-9 9 13 5.88 22.10 4.01 180.0
-8 9 13 403.99 24.47 20.41 0.0
-7 9 13 265.52 15.43 16.51 0.0
-6 9 13 1032.70 42.00 32.34 180.0
-5 9 13 71.64 9.63 7.60 180.0
-4 9 13 378.11 17.96 19.67 0.0
-3 9 13 1213.02 39.34 35.94 180.0
-2 9 13 59.62 7.64 7.16 180.0
-1 9 13 5322.40 80.32 72.75 0.0
0 9 13 133.39 6.64 12.03 180.0
1 9 13 1638.65 43.17 41.94 180.0
2 9 13 25.86 6.80 4.62 0.0
3 9 13 9.44 7.79 2.85 0.0
4 9 13 310.04 16.92 17.06 180.0
5 9 13 30.06 8.73 5.69 180.0
6 9 13 1379.72 50.94 36.28 0.0
7 9 13 231.26 16.06 15.73 180.0
8 9 13 447.47 26.38 20.97 180.0
9 9 13 111.18 16.79 11.16 0.0
10 9 13 0.00 26.02 1.93 180.0
11 9 13 179.28 21.30 12.80 180.0
12 9 13 40.87 41.50 9.97 0.0
-13 10 13 33.02 26.96 1.93 180.0
-12 10 13 98.91 19.82 11.17 0.0
-11 10 13 20.18 20.95 2.15 0.0
-10 10 13 336.59 21.75 18.73 180.0
-9 10 13 35.03 22.83 3.02 0.0
-8 10 13 170.89 15.58 13.33 0.0
-7 10 13 771.12 39.55 25.72 180.0
-6 10 13 59.75 9.85 7.09 0.0
-5 10 13 406.55 27.47 20.35 0.0
-4 10 13 311.95 15.43 16.73 180.0
-3 10 13 281.36 14.51 16.76 180.0
-2 10 13 1679.85 48.56 41.26 0.0
-1 10 13 5.46 14.65 4.57 180.0
0 10 13 622.85 21.71 25.38 180.0
1 10 13 288.00 14.98 17.30 0.0
2 10 13 284.70 15.21 18.64 0.0
3 10 13 833.80 37.39 30.91 180.0
4 10 13 4.99 13.94 1.72 180.0
5 10 13 177.05 13.98 14.00 0.0
6 10 13 107.53 12.00 10.02 180.0
7 10 13 111.01 12.93 10.02 180.0
8 10 13 80.94 14.81 10.18 0.0
9 10 13 17.20 23.91 2.41 0.0
10 10 13 50.35 16.11 8.24 180.0
11 10 13 9.75 29.55 3.78 0.0
12 10 13 50.55 32.98 6.54 0.0
-13 11 13 0.00 31.35 1.62 180.0
-12 11 13 0.00 32.07 3.86 0.0
-11 11 13 0.00 29.87 0.42 180.0
-10 11 13 23.23 23.68 0.98 180.0
-9 11 13 249.31 18.62 15.11 0.0
-8 11 13 27.93 11.41 3.25 180.0
-7 11 13 0.00 19.48 1.92 180.0
-6 11 13 74.50 11.39 7.41 0.0
-5 11 13 14.43 17.01 4.59 180.0
-4 11 13 17.26 14.87 5.62 180.0
-3 11 13 3.07 12.16 0.17 0.0
-2 11 13 48.14 7.99 5.43 0.0
-1 11 13 642.96 32.02 24.80 0.0
0 11 13 2.01 8.76 3.82 180.0
1 11 13 19.90 12.87 6.50 0.0
2 11 13 120.42 10.00 10.50 0.0
3 11 13 85.39 9.22 9.44 180.0
4 11 13 0.00 15.62 1.35 0.0
5 11 13 3.08 15.56 3.92 0.0
6 11 13 7.07 16.51 0.56 180.0
7 11 13 90.36 12.66 8.24 0.0
8 11 13 0.00 23.64 0.40 180.0
9 11 13 19.31 21.83 3.06 0.0
10 11 13 112.10 16.46 8.26 180.0
11 11 13 0.00 33.80 2.33 180.0
12 11 13 0.00 32.08 1.19 0.0
-12 12 13 58.75 17.21 5.50 0.0
-11 12 13 0.00 30.70 0.13 0.0
-10 12 13 16.98 25.15 4.30 180.0
-9 12 13 127.77 17.47 11.20 0.0
-8 12 13 28.85 23.11 7.24 0.0
-7 12 13 135.83 14.74 11.17 180.0
-6 12 13 14.41 17.55 3.15 0.0
-5 12 13 78.60 10.19 8.21 0.0
-4 12 13 54.72 9.18 7.11 0.0
-3 12 13 300.31 17.45 16.88 180.0
-2 12 13 280.17 17.24 16.91 0.0
-1 12 13 28.14 14.72 4.66 180.0
0 12 13 686.38 23.60 26.56 180.0
1 12 13 26.12 6.87 3.51 0.0
2 12 13 62.37 8.74 7.95 0.0
3 12 13 28.73 8.44 4.41 180.0
4 12 13 92.65 11.76 9.83 0.0
5 12 13 259.33 15.42 16.09 0.0
6 12 13 150.49 14.65 13.35 180.0
7 12 13 68.89 12.22 7.67 180.0
8 12 13 14.52 22.64 1.53 0.0
9 12 13 38.93 24.52 1.26 0.0
10 12 13 106.39 16.67 8.83 180.0
11 12 13 18.26 20.26 2.97 0.0
-12 13 13 0.00 30.60 0.27 0.0
-11 13 13 59.72 32.10 6.71 180.0
-10 13 13 0.00 30.57 4.41 0.0
-9 13 13 61.69 14.51 6.89 0.0
-8 13 13 46.23 13.70 6.72 180.0
-7 13 13 0.00 22.88 4.35 180.0
-6 13 13 645.78 39.79 24.44 0.0
-5 13 13 35.80 8.48 4.86 0.0
-4 13 13 0.75 14.26 2.83 0.0
-3 13 13 655.88 34.43 24.52 0.0
-2 13 13 9.18 15.36 2.66 0.0
-1 13 13 1411.45 48.02 37.30 180.0
0 13 13 6.19 8.11 0.83 0.0
1 13 13 1213.19 43.03 36.00 0.0
2 13 13 23.59 17.23 7.55 0.0
3 13 13 63.17 10.76 7.37 180.0
4 13 13 676.16 36.46 26.40 0.0
5 13 13 29.87 9.47 4.73 0.0
6 13 13 312.65 17.69 18.00 180.0
7 13 13 179.22 17.23 14.21 0.0
8 13 13 83.09 16.64 9.93 0.0
9 13 13 46.92 15.45 6.00 180.0
10 13 13 37.98 17.15 5.87 0.0
11 13 13 31.22 32.32 5.97 0.0
-12 14 13 58.45 31.86 5.66 180.0
-11 14 13 0.00 29.50 1.11 180.0
-10 14 13 56.83 14.46 6.71 0.0
-9 14 13 32.42 21.73 6.71 180.0
-8 14 13 26.44 24.42 4.86 180.0
-7 14 13 142.94 16.44 12.17 0.0
-6 14 13 13.77 16.40 0.34 0.0
-5 14 13 245.44 15.70 16.58 180.0
-4 14 13 95.04 10.93 9.60 0.0
-3 14 13 496.44 30.89 21.95 0.0
-2 14 13 588.83 32.73 24.11 180.0
-1 14 13 163.90 12.21 12.14 180.0
0 14 13 280.15 16.84 16.67 0.0
1 14 13 184.63 12.65 13.61 180.0
2 14 13 489.26 30.55 23.05 180.0
3 14 13 822.72 40.21 29.47 0.0
4 14 13 77.20 12.18 8.87 180.0
5 14 13 69.31 12.13 8.38 180.0
6 14 13 35.92 24.44 8.44 0.0
7 14 13 100.72 15.80 11.00 0.0
8 14 13 80.93 15.40 8.99 180.0
9 14 13 40.84 23.87 1.31 180.0
10 14 13 0.00 31.08 2.50 0.0
11 14 13 0.00 31.27 0.39 180.0
-11 15 13 2.87 35.46 3.10 180.0
-10 15 13 24.84 29.25 0.89 0.0
-9 15 13 14.12 26.45 0.94 0.0
-8 15 13 37.87 28.80 7.12 180.0
-7 15 13 27.56 15.74 3.42 0.0
-6 15 13 0.00 21.00 1.01 180.0
-5 15 13 41.11 20.78 5.36 180.0
-4 15 13 18.96 16.94 0.41 180.0
-3 15 13 21.18 17.19 1.43 0.0
-2 15 13 0.00 17.47 0.63 180.0
-1 15 13 23.95 14.95 3.36 180.0
0 15 13 13.25 7.19 1.75 180.0
1 15 13 0.00 16.55 1.66 180.0
2 15 13 32.56 9.96 5.49 180.0
3 15 13 25.12 14.03 2.83 180.0
4 15 13 0.00 16.31 1.97 0.0
5 15 13 0.00 19.68 2.19 180.0
6 15 13 0.00 24.74 3.43 180.0
7 15 13 39.06 21.29 4.07 180.0
8 15 13 28.89 18.44 1.20 180.0
9 15 13 0.00 28.18 1.81 0.0
10 15 13 22.32 27.02 2.63 0.0
-11 16 13 0.00 28.93 0.95 180.0
-10 16 13 49.23 18.57 6.33 0.0
-9 16 13 107.92 18.01 9.20 180.0
-8 16 13 42.95 27.33 6.55 180.0
-7 16 13 4.28 20.72 0.83 0.0
-6 16 13 28.81 12.93 5.01 0.0
-5 16 13 215.04 15.62 14.31 180.0
-4 16 13 126.90 13.29 10.43 0.0
-3 16 13 11.68 16.13 1.71 0.0
-2 16 13 603.17 36.80 23.47 180.0
-1 16 13 0.00 18.01 1.98 180.0
0 16 13 543.95 24.49 23.74 0.0
1 16 13 199.78 14.79 14.71 180.0
2 16 13 96.03 11.73 9.74 180.0
3 16 13 31.54 9.14 4.93 0.0
4 16 13 17.66 16.11 1.09 0.0
5 16 13 196.03 15.93 14.19 180.0
6 16 13 16.53 21.01 1.38 180.0
7 16 13 70.15 16.45 9.28 0.0
8 16 13 26.02 29.07 5.07 180.0
9 16 13 6.56 27.03 2.98 180.0
10 16 13 60.31 20.20 8.03 0.0
-11 17 13 12.97 33.90 3.80 0.0
-10 17 13 77.75 18.67 7.19 180.0
-9 17 13 64.52 16.13 5.02 180.0
-8 17 13 0.00 29.46 5.25 0.0
-7 17 13 0.00 25.54 3.65 0.0
-6 17 13 222.61 19.33 15.01 180.0
-5 17 13 23.96 21.75 5.27 180.0
-4 17 13 71.65 11.64 5.73 0.0
-3 17 13 297.03 17.45 15.80 180.0
-2 17 13 70.68 12.78 7.47 180.0
-1 17 13 180.01 13.45 12.41 0.0
0 17 13 0.01 7.13 0.01 0.0
1 17 13 208.19 15.17 15.42 180.0
2 17 13 0.49 17.99 2.57 0.0
3 17 13 7.00 17.85 5.86 180.0
4 17 13 224.98 16.90 15.69 180.0
5 17 13 1.78 20.48 0.73 0.0
6 17 13 63.63 13.80 8.04 0.0
7 17 13 106.27 16.59 10.58 180.0
8 17 13 30.87 27.58 7.18 180.0
9 17 13 30.33 35.73 7.86 0.0
10 17 13 0.00 36.51 2.81 180.0
-10 18 13 46.94 32.15 4.33 180.0
-9 18 13 0.00 36.77 1.44 0.0
-8 18 13 29.45 23.17 6.19 0.0
-7 18 13 129.08 17.21 10.28 180.0
-6 18 13 0.00 24.43 0.10 180.0
-5 18 13 0.00 22.66 4.91 0.0
-4 18 13 139.74 14.67 11.97 180.0
-3 18 13 0.00 20.37 1.75 180.0
-2 18 13 186.25 15.13 11.88 0.0
-1 18 13 0.00 18.30 3.91 0.0
0 18 13 32.08 9.88 6.46 180.0
1 18 13 13.28 17.69 2.70 0.0
2 18 13 23.82 10.81 7.03 0.0
3 18 13 26.48 19.94 6.62 180.0
4 18 13 0.00 19.41 4.68 180.0
5 18 13 27.69 22.00 7.40 0.0
6 18 13 0.00 25.97 4.56 180.0
7 18 13 0.00 24.43 1.13 180.0
8 18 13 1.24 21.42 0.14 0.0
9 18 13 0.00 29.94 0.30 0.0
-10 19 13 36.46 26.34 1.61 180.0
-9 19 13 41.00 15.75 2.94 180.0
-8 19 13 37.40 30.05 3.01 180.0
-7 19 13 36.60 25.20 3.14 0.0
-6 19 13 9.93 23.02 0.69 180.0
-5 19 13 0.00 21.66 1.35 180.0
-4 19 13 0.00 20.77 4.47 0.0
-3 19 13 42.96 22.84 7.79 180.0
-2 19 13 0.00 14.46 0.40 0.0
-1 19 13 5.80 22.02 4.89 0.0
0 19 13 32.53 13.36 7.00 180.0
1 19 13 0.00 18.27 2.89 180.0
2 19 13 27.74 10.23 4.34 0.0
3 19 13 3.81 19.26 1.31 0.0
4 19 13 0.00 21.29 2.22 0.0
5 19 13 0.00 24.21 2.87 180.0
6 19 13 0.38 24.42 0.19 0.0
7 19 13 29.10 25.45 4.03 0.0
8 19 13 0.00 27.34 1.53 180.0
9 19 13 29.14 28.01 2.26 0.0
-9 20 13 37.27 19.94 6.27 0.0
-8 20 13 6.58 34.92 4.89 0.0
-7 20 13 38.50 33.80 8.29 180.0
-6 20 13 0.00 29.34 0.29 0.0
-5 20 13 0.00 27.18 3.92 0.0
-4 20 13 39.53 21.98 3.91 180.0
-3 20 13 33.95 12.22 2.72 180.0
-2 20 13 149.29 15.22 11.20 0.0
-1 20 13 39.12 21.91 6.91 0.0
0 20 13 141.86 28.06 11.74 180.0
1 20 13 25.16 19.15 4.28 0.0
2 20 13 58.17 13.82 8.29 0.0
3 20 13 66.38 13.82 8.15 180.0
4 20 13 10.10 22.59 3.10 180.0
5 20 13 149.58 18.38 13.07 0.0
6 20 13 0.00 26.41 2.28 180.0
7 20 13 30.10 16.36 3.04 180.0
8 20 13 0.00 27.57 2.61 0.0
-9 21 13 53.63 36.05 4.94 0.0
-8 21 13 31.79 31.28 4.58 180.0
-7 21 13 21.25 31.06 4.38 180.0
-6 21 13 37.78 28.44 5.74 0.0
-5 21 13 0.00 24.38 3.97 180.0
-4 21 13 4.39 22.90 1.39 180.0
-3 21 13 65.85 14.48 8.18 0.0
-2 21 13 0.00 24.55 2.45 0.0
-1 21 13 83.37 16.40 10.37 180.0
0 21 13 19.48 12.14 4.68 0.0
1 21 13 57.06 12.67 7.03 0.0
2 21 13 0.00 23.15 1.12 180.0
3 21 13 45.93 12.45 5.07 180.0
4 21 13 158.34 17.61 11.64 0.0
5 21 13 32.01 22.79 2.26 180.0
6 21 13 9.01 27.08 4.02 180.0
7 21 13 34.87 25.30 4.59 0.0
8 21 13 10.88 28.22 2.33 0.0
-8 22 13 0.00 34.96 2.22 180.0
-7 22 13 30.56 31.77 4.39 0.0
-6 22 13 12.04 27.77 3.15 0.0
-5 22 13 36.70 29.23 5.93 180.0
-4 22 13 21.94 21.79 0.84 0.0
-3 22 13 14.04 21.05 0.72 0.0
-2 22 13 29.06 19.04 4.15 180.0
-1 22 13 31.81 26.36 5.43 180.0
0 22 13 2.73 14.77 0.70 0.0
1 22 13 0.00 26.59 1.05 0.0
2 22 13 0.00 21.44 3.28 0.0
3 22 13 25.46 19.84 3.11 0.0
4 22 13 27.97 22.90 2.12 180.0
5 22 13 33.74 26.27 3.79 180.0
6 22 13 27.82 24.52 2.57 0.0
7 22 13 0.00 26.95 0.07 180.0
-7 23 13 0.00 33.55 0.51 180.0
-6 23 13 0.00 33.04 4.52 0.0
-5 23 13 7.40 26.82 1.29 0.0
-4 23 13 0.00 27.26 3.01 180.0
-3 23 13 45.32 11.91 2.50 0.0
-2 23 13 20.06 21.62 1.18 180.0
-1 23 13 0.00 22.72 2.13 180.0
0 23 13 35.68 13.51 1.59 0.0
1 23 13 6.24 20.96 1.08 0.0
2 23 13 0.00 21.61 0.53 180.0
3 23 13 0.00 26.14 0.40 0.0
4 23 13 0.00 25.05 2.64 0.0
5 23 13 0.00 25.49 0.73 0.0
6 23 13 0.00 28.37 3.25 180.0
-7 24 13 19.15 31.61 2.86 0.0
-6 24 13 0.00 35.14 1.99 0.0
-5 24 13 0.00 28.55 0.59 180.0
-4 24 13 0.00 28.85 1.08 0.0
-3 24 13 0.00 26.24 1.80 0.0
-2 24 13 34.16 27.38 5.91 180.0
-1 24 13 16.61 23.11 3.40 180.0
0 24 13 87.07 18.89 8.83 0.0
1 24 13 35.82 23.73 2.21 180.0
2 24 13 43.36 15.08 6.81 180.0
3 24 13 46.51 24.40 5.16 0.0
4 24 13 0.00 24.93 1.57 0.0
5 24 13 31.48 28.54 5.24 180.0
6 24 13 11.13 27.07 0.61 0.0
-6 25 13 0.00 33.74 3.47 180.0
-5 25 13 14.95 25.19 0.65 0.0
-4 25 13 54.79 33.84 5.25 0.0
-3 25 13 77.03 16.35 6.14 180.0
-2 25 13 0.00 30.70 1.35 0.0
-1 25 13 0.00 28.19 3.81 0.0
0 25 13 7.37 24.13 0.56 180.0
1 25 13 7.06 24.64 4.27 180.0
2 25 13 0.00 26.80 3.51 0.0
3 25 13 1.11 24.91 0.12 180.0
4 25 13 0.00 29.10 2.99 180.0
5 25 13 4.41 27.11 0.17 0.0
-4 26 13 2.69 30.49 0.01 0.0
-3 26 13 0.00 26.80 3.18 0.0
-2 26 13 0.00 30.07 0.18 180.0
-1 26 13 0.00 33.47 3.44 0.0
0 26 13 0.00 18.52 0.79 180.0
1 26 13 0.00 33.03 0.86 180.0
2 26 13 18.58 16.51 0.10 180.0
3 26 13 0.00 23.76 1.72 180.0
-2 27 13 0.00 31.31 1.89 0.0
-1 27 13 22.60 31.63 4.23 0.0
0 27 13 27.01 15.85 0.79 180.0
1 27 13 0.00 27.52 3.87 180.0
-14 0 14 37.66 22.66 1.59 180.0
-13 0 14 103.58 17.78 9.86 180.0
-12 0 14 211.91 18.76 14.79 0.0
-11 0 14 10.76 23.32 2.49 0.0
-10 0 14 477.43 27.31 22.12 180.0
-9 0 14 21.04 19.14 5.06 180.0
-8 0 14 259.93 14.67 16.75 0.0
-7 0 14 277.15 17.35 18.32 180.0
-6 0 14 49.57 8.70 8.63 180.0
-5 0 14 5971.16 86.24 79.56 0.0
-4 0 14 1345.88 37.18 38.58 180.0
-3 0 14 4057.53 62.01 68.37 180.0
-2 0 14 267.04 16.75 16.22 0.0
-1 0 14 2729.97 47.22 53.93 0.0
0 0 14 9485.64 537.27 99.38 180.0
1 0 14 347.93 19.19 19.94 180.0
2 0 14 3390.44 58.32 56.94 0.0
3 0 14 3660.12 63.48 58.55 180.0
4 0 14 166.80 10.54 12.08 180.0
5 0 14 1498.20 46.19 38.60 0.0
6 0 14 0.00 15.89 2.35 180.0
7 0 14 1562.11 54.43 39.51 180.0
8 0 14 124.86 13.67 12.34 0.0
9 0 14 18.32 25.26 6.96 0.0
10 0 14 203.28 20.12 15.34 180.0
11 0 14 35.12 22.79 3.11 180.0
12 0 14 163.40 21.79 13.37 0.0
13 0 14 0.00 34.36 3.25 180.0
-14 1 14 19.41 30.84 4.99 180.0
-13 1 14 75.01 20.55 9.34 0.0
-12 1 14 0.00 27.52 2.58 0.0
-11 1 14 41.66 13.50 6.97 180.0
-10 1 14 128.87 14.98 10.85 180.0
-9 1 14 331.54 21.27 17.83 0.0
-8 1 14 339.34 19.82 17.42 180.0
-7 1 14 0.00 14.45 0.55 180.0
-6 1 14 174.52 10.82 14.72 180.0
-5 1 14 689.22 30.14 27.71 0.0
-4 1 14 1485.33 39.13 39.27 180.0
-3 1 14 22.83 6.44 5.41 0.0
-2 1 14 1303.82 33.15 36.41 0.0
-1 1 14 133.83 9.09 12.18 180.0
0 1 14 2870.63 188.89 53.09 180.0
1 1 14 3733.95 58.70 59.98 0.0
2 1 14 811.83 28.27 26.29 180.0
3 1 14 3200.76 59.05 57.05 180.0
4 1 14 169.42 10.60 13.10 180.0
5 1 14 251.11 14.99 15.40 0.0
6 1 14 803.25 39.34 28.67 180.0
7 1 14 29.54 18.07 5.55 0.0
8 1 14 133.90 13.75 10.21 0.0
9 1 14 0.00 21.73 0.69 0.0
10 1 14 527.53 32.15 22.48 180.0
11 1 14 0.27 23.58 0.33 0.0
12 1 14 0.00 33.15 6.87 180.0
13 1 14 8.87 37.06 5.67 180.0
-14 2 14 0.00 30.61 1.48 0.0
-13 2 14 0.00 30.16 1.59 0.0
-12 2 14 23.11 24.98 4.26 0.0
-11 2 14 7.13 20.86 0.46 0.0
-10 2 14 8.44 20.73 1.24 0.0
-9 2 14 0.00 20.12 2.17 0.0
-8 2 14 5.13 17.29 0.92 180.0
-7 2 14 95.13 10.48 10.15 0.0
-6 2 14 7.60 11.19 1.17 0.0
-5 2 14 0.00 12.52 4.01 0.0
-4 2 14 159.88 9.45 13.18 0.0
-3 2 14 5.80 10.64 4.32 180.0
-2 2 14 14.05 8.16 1.42 0.0
-1 2 14 14.25 8.03 1.68 0.0
0 2 14 30.79 3.84 4.85 180.0
1 2 14 555.71 22.57 22.90 0.0
2 2 14 135.08 7.89 10.45 0.0
3 2 14 15.11 12.22 2.79 180.0
4 2 14 40.88 8.19 7.04 0.0
5 2 14 0.00 13.79 2.36 0.0
6 2 14 26.71 16.26 6.54 0.0
7 2 14 49.96 10.97 7.58 180.0
8 2 14 0.00 18.97 3.32 180.0
9 2 14 63.34 14.34 8.43 0.0
10 2 14 0.00 27.39 3.85 180.0
11 2 14 4.46 24.87 1.90 180.0
12 2 14 29.49 33.51 7.55 0.0
-14 3 14 30.78 16.00 4.33 180.0
-13 3 14 4.88 29.21 0.94 180.0
-12 3 14 92.31 18.01 9.81 0.0
-11 3 14 124.98 16.63 11.83 180.0
-10 3 14 70.19 13.95 8.83 180.0
-9 3 14 366.52 22.23 18.96 0.0
-8 3 14 48.17 11.85 8.31 180.0
-7 3 14 611.11 34.39 25.77 180.0
-6 3 14 1320.99 43.12 36.09 0.0
-5 3 14 113.12 8.88 11.05 180.0
-4 3 14 1120.95 35.32 34.36 180.0
-3 3 14 196.36 10.82 14.72 0.0
-2 3 14 2311.47 45.46 48.27 0.0
-1 3 14 967.99 29.27 32.04 180.0
0 3 14 1758.85 38.18 41.67 180.0
1 3 14 33.40 5.78 6.68 0.0
2 3 14 10.69 11.13 3.84 0.0
3 3 14 2280.06 50.99 47.06 180.0
4 3 14 18.58 7.76 4.47 0.0
5 3 14 153.71 10.97 12.73 0.0
6 3 14 487.66 30.73 21.90 180.0
7 3 14 5.52 16.37 1.71 180.0
8 3 14 373.21 24.12 20.20 0.0
9 3 14 125.56 15.78 10.89 180.0
10 3 14 242.62 20.02 15.14 180.0
11 3 14 0.06 24.91 0.24 0.0
12 3 14 28.86 23.85 2.20 180.0
-13 4 14 149.16 20.83 11.35 0.0
-12 4 14 84.54 19.61 11.16 180.0
-11 4 14 113.72 16.10 10.79 180.0
-10 4 14 845.21 47.50 26.97 0.0
-9 4 14 39.00 21.18 5.82 0.0
-8 4 14 1551.73 54.66 39.72 180.0
-7 4 14 1204.41 47.15 36.81 0.0
-6 4 14 58.54 9.30 8.38 0.0
-5 4 14 2926.76 61.08 53.98 180.0
-4 4 14 1825.71 44.45 43.95 0.0
-3 4 14 3196.48 55.83 59.84 0.0
-2 4 14 2069.68 44.62 47.17 180.0
-1 4 14 609.82 24.07 24.69 180.0
0 4 14 3332.74 132.44 59.85 0.0
1 4 14 27.56 4.71 3.65 0.0
2 4 14 1875.64 44.85 43.24 180.0
3 4 14 2963.48 58.38 53.80 0.0
4 4 14 986.52 35.71 30.33 0.0
5 4 14 1801.49 50.59 42.33 180.0
6 4 14 122.33 11.78 11.04 0.0
7 4 14 268.95 17.74 16.32 0.0
8 4 14 0.00 20.17 0.65 180.0
9 4 14 20.14 21.82 5.87 180.0
10 4 14 107.08 17.20 10.44 0.0
11 4 14 10.51 25.33 0.22 0.0
12 4 14 34.94 30.95 5.16 180.0
-13 5 14 0.00 28.37 3.53 180.0
-12 5 14 0.00 27.31 2.82 180.0
-11 5 14 30.42 22.75 3.32 180.0
-10 5 14 29.49 19.46 4.51 0.0
-9 5 14 115.87 13.85 11.00 180.0
-8 5 14 146.02 13.38 12.29 0.0
-7 5 14 0.22 15.45 0.24 0.0
-6 5 14 18.76 13.50 2.65 180.0
-5 5 14 197.16 10.94 14.07 180.0
-4 5 14 287.18 14.08 16.39 0.0
-3 5 14 127.19 8.51 11.73 180.0
-2 5 14 1750.40 40.90 41.21 180.0
-1 5 14 521.94 22.84 23.63 0.0
0 5 14 168.88 9.37 13.03 0.0
1 5 14 500.68 24.66 24.48 180.0
2 5 14 51.75 6.79 7.02 180.0
3 5 14 1142.53 38.10 34.42 0.0
4 5 14 18.05 14.10 6.22 0.0
5 5 14 36.04 9.49 6.60 180.0
6 5 14 256.25 16.88 15.62 0.0
7 5 14 0.00 17.20 2.87 180.0
8 5 14 159.24 15.58 11.95 180.0
9 5 14 14.87 27.51 7.67 0.0
10 5 14 430.76 28.36 20.48 0.0
11 5 14 54.00 27.86 5.12 180.0
12 5 14 39.86 30.05 3.51 0.0
-13 6 14 0.00 33.57 6.41 180.0
-12 6 14 0.00 22.83 1.98 0.0
-11 6 14 100.53 15.63 7.89 180.0
-10 6 14 0.00 19.61 1.51 0.0
-9 6 14 44.40 11.26 6.22 180.0
-8 6 14 26.15 17.42 5.62 180.0
-7 6 14 0.00 18.34 4.48 0.0
-6 6 14 423.10 27.25 21.22 180.0
-5 6 14 273.53 15.75 17.88 180.0
-4 6 14 161.99 9.91 12.98 180.0
-3 6 14 226.88 13.48 16.71 0.0
-2 6 14 7.72 12.23 5.38 180.0
-1 6 14 340.24 21.22 19.70 180.0
0 6 14 71.33 7.55 8.37 180.0
1 6 14 0.21 8.83 1.31 180.0
2 6 14 1112.36 35.36 32.25 180.0
3 6 14 77.80 9.31 8.85 0.0
4 6 14 133.49 11.15 12.51 180.0
5 6 14 889.02 38.31 30.28 180.0
6 6 14 161.95 12.96 13.36 0.0
7 6 14 0.47 17.67 3.69 0.0
8 6 14 68.13 12.62 7.55 180.0
9 6 14 8.71 21.13 2.84 180.0
10 6 14 31.65 24.27 1.85 0.0
11 6 14 23.54 21.78 4.56 0.0
12 6 14 78.66 19.15 8.26 180.0
-13 7 14 26.95 30.49 1.36 180.0
-12 7 14 41.01 30.22 6.42 180.0
-11 7 14 35.27 26.39 5.88 0.0
-10 7 14 35.47 12.03 2.16 180.0
-9 7 14 428.33 25.49 19.60 180.0
-8 7 14 30.74 20.89 7.45 0.0
-7 7 14 494.07 31.72 21.88 0.0
-6 7 14 439.60 28.14 20.52 180.0
-5 7 14 35.93 7.47 5.29 180.0
-4 7 14 17.87 13.77 5.56 0.0
-3 7 14 696.16 28.80 26.44 180.0
-2 7 14 3050.44 57.44 56.42 180.0
-1 7 14 1094.73 35.40 34.23 0.0
0 7 14 979.11 23.03 30.82 0.0
1 7 14 283.27 19.49 16.44 180.0
2 7 14 196.74 11.04 14.24 0.0
3 7 14 597.69 28.40 23.81 0.0
4 7 14 1687.61 50.02 42.10 180.0
5 7 14 209.79 12.67 14.01 180.0
6 7 14 242.47 15.30 16.87 0.0
7 7 14 0.00 18.67 1.81 180.0
8 7 14 304.34 18.52 18.08 180.0
9 7 14 135.55 15.83 10.85 0.0
10 7 14 163.60 18.65 12.00 0.0
11 7 14 30.96 31.55 7.85 180.0
12 7 14 20.38 28.54 0.34 180.0
-13 8 14 99.02 21.21 10.81 180.0
-12 8 14 43.62 23.69 8.06 0.0
-11 8 14 24.71 16.24 6.12 0.0
-10 8 14 210.78 18.16 14.48 180.0
-9 8 14 14.19 20.85 5.86 0.0
-8 8 14 252.39 16.20 15.89 0.0
-7 8 14 194.19 13.66 13.46 180.0
-6 8 14 683.70 35.28 27.37 180.0
-5 8 14 568.52 29.58 22.95 0.0
-4 8 14 463.63 26.27 22.20 180.0
-3 8 14 3201.85 61.09 58.12 180.0
-2 8 14 918.20 33.27 30.99 0.0
-1 8 14 2623.26 55.71 51.23 0.0
0 8 14 726.43 20.95 27.17 180.0
1 8 14 213.38 13.53 16.00 180.0
2 8 14 475.05 25.71 22.34 0.0
3 8 14 1603.74 48.28 41.12 180.0
4 8 14 719.75 34.36 27.84 180.0
5 8 14 206.18 13.57 14.19 0.0
6 8 14 49.06 11.28 8.14 0.0
7 8 14 455.22 23.60 21.25 180.0
8 8 14 63.35 13.64 8.76 0.0
9 8 14 38.01 25.05 6.73 0.0
10 8 14 115.06 18.13 10.95 180.0
11 8 14 0.00 30.87 3.39 180.0
12 8 14 45.95 34.72 6.71 0.0
-13 9 14 0.00 33.34 0.15 180.0
-12 9 14 0.00 27.12 1.17 0.0
-11 9 14 6.90 25.44 0.87 180.0
-10 9 14 6.14 23.55 1.11 0.0
-9 9 14 50.42 14.06 6.85 0.0
-8 9 14 0.00 19.81 1.06 0.0
-7 9 14 15.95 21.95 6.62 180.0
-6 9 14 0.00 16.45 0.78 0.0
-5 9 14 106.99 10.91 11.18 0.0
-4 9 14 17.35 6.49 2.12 180.0
-3 9 14 59.08 7.81 7.19 0.0
-2 9 14 22.16 7.01 4.39 0.0
-1 9 14 120.00 10.14 11.39 180.0
0 9 14 218.15 9.56 14.45 180.0
1 9 14 677.12 29.74 26.75 0.0
2 9 14 0.00 11.46 0.93 0.0
3 9 14 80.48 9.87 8.67 180.0
4 9 14 0.00 15.79 0.54 180.0
5 9 14 234.18 13.75 14.62 0.0
6 9 14 208.44 15.67 15.27 180.0
7 9 14 0.00 19.64 1.67 180.0
8 9 14 0.00 21.69 0.35 0.0
9 9 14 31.40 23.64 5.39 180.0
10 9 14 51.03 33.29 5.75 180.0
11 9 14 3.34 28.90 0.12 180.0
12 9 14 15.06 30.13 1.75 0.0
-13 10 14 1.44 29.71 0.21 180.0
-12 10 14 37.11 26.95 1.19 0.0
-11 10 14 21.86 26.68 4.31 0.0
-10 10 14 23.04 25.10 3.27 180.0
-9 10 14 0.00 22.09 0.26 180.0
-8 10 14 117.95 14.70 10.89 0.0
-7 10 14 3.83 17.51 0.80 180.0
-6 10 14 13.82 15.31 2.28 0.0
-5 10 14 315.75 17.92 18.15 0.0
-4 10 14 116.84 10.11 10.88 0.0
-3 10 14 16.83 10.49 6.49 180.0
-2 10 14 3.61 13.97 2.73 0.0
-1 10 14 476.51 26.94 21.58 0.0
0 10 14 8.99 8.15 2.36 180.0
1 10 14 43.84 7.89 7.30 180.0
2 10 14 352.51 23.69 19.45 0.0
3 10 14 41.88 8.63 6.18 0.0
4 10 14 0.00 19.07 5.35 180.0
5 10 14 795.91 38.80 28.50 0.0
6 10 14 128.38 13.64 11.43 0.0
7 10 14 104.71 13.84 10.23 180.0
8 10 14 0.00 20.64 2.82 0.0
9 10 14 74.33 16.81 9.54 0.0
10 10 14 54.45 27.96 6.94 180.0
11 10 14 0.00 30.27 3.08 180.0
12 10 14 40.55 34.12 6.11 0.0
-12 11 14 136.52 19.98 10.03 0.0
-11 11 14 68.81 16.95 7.39 180.0
-10 11 14 131.94 18.49 10.70 0.0
-9 11 14 41.86 14.57 7.30 0.0
-8 11 14 110.86 14.83 9.70 180.0
-7 11 14 581.06 37.39 24.10 180.0
-6 11 14 531.11 25.19 23.47 0.0
-5 11 14 25.29 14.81 3.35 180.0
-4 11 14 22.84 8.57 4.28 180.0
-3 11 14 691.30 33.00 26.35 0.0
-2 11 14 2919.89 64.03 54.35 0.0
-1 11 14 1178.51 42.82 34.77 180.0
0 11 14 340.37 29.02 18.41 180.0
1 11 14 275.85 15.18 17.06 0.0
2 11 14 289.58 17.77 18.53 180.0
3 11 14 19.49 15.39 3.94 180.0
4 11 14 1727.42 54.56 41.72 0.0
5 11 14 0.00 19.59 4.72 180.0
6 11 14 28.73 21.45 7.16 180.0
7 11 14 19.25 23.38 5.75 0.0
8 11 14 260.68 18.74 16.46 0.0
9 11 14 96.55 16.24 9.98 180.0
10 11 14 0.00 29.50 3.99 180.0
11 11 14 43.02 22.61 6.99 0.0
-12 12 14 12.76 16.90 4.07 180.0
-11 12 14 6.69 34.68 6.48 180.0
-10 12 14 97.92 18.89 11.26 0.0
-9 12 14 0.00 23.43 0.27 0.0
-8 12 14 286.29 20.38 17.06 180.0
-7 12 14 209.44 15.82 13.93 0.0
-6 12 14 198.14 14.74 13.10 0.0
-5 12 14 220.96 13.81 14.35 180.0
-4 12 14 337.59 18.39 18.78 0.0
-3 12 14 393.66 18.96 20.57 0.0
-2 12 14 409.14 20.51 19.48 180.0
-1 12 14 341.66 18.56 17.48 180.0
0 12 14 38.12 6.07 6.60 0.0
1 12 14 105.54 10.37 10.66 0.0
2 12 14 48.51 8.83 6.09 180.0
3 12 14 670.93 34.96 26.45 0.0
4 12 14 712.37 39.59 28.20 0.0
5 12 14 390.14 23.47 19.54 180.0
6 12 14 12.31 18.48 0.50 0.0
7 12 14 140.61 16.94 13.10 0.0
8 12 14 131.33 17.41 11.74 180.0
9 12 14 8.14 25.46 1.42 180.0
10 12 14 41.59 29.60 7.99 0.0
11 12 14 0.00 31.05 0.48 180.0
-12 13 14 0.00 31.97 0.38 0.0
-11 13 14 50.06 27.96 1.38 0.0
-10 13 14 43.11 30.07 5.25 180.0
-9 13 14 20.95 21.57 0.38 0.0
-8 13 14 88.22 14.59 7.82 180.0
-7 13 14 24.83 19.41 3.42 0.0
-6 13 14 0.00 20.72 3.05 0.0
-5 13 14 0.00 19.04 4.27 180.0
-4 13 14 101.08 10.73 9.65 180.0
-3 13 14 186.40 12.80 13.84 0.0
-2 13 14 524.56 32.25 23.00 180.0
-1 13 14 168.48 13.06 12.91 0.0
0 13 14 1.96 10.18 4.08 180.0
1 13 14 30.26 8.34 5.26 0.0
2 13 14 333.99 18.65 19.25 180.0
3 13 14 65.60 10.86 8.51 0.0
4 13 14 20.67 9.76 4.67 180.0
5 13 14 14.16 16.35 1.72 180.0
6 13 14 7.86 20.42 4.17 180.0
7 13 14 144.55 15.22 11.69 0.0
8 13 14 0.00 20.21 2.17 180.0
9 13 14 0.23 26.69 2.82 0.0
10 13 14 0.00 29.50 0.93 0.0
11 13 14 0.00 32.72 1.36 180.0
-12 14 14 0.00 31.58 0.01 0.0
-11 14 14 8.45 35.12 6.53 180.0
-10 14 14 32.45 28.02 4.68 0.0
-9 14 14 21.64 21.93 0.33 0.0
-8 14 14 123.43 15.00 10.05 180.0
-7 14 14 81.91 14.98 8.66 0.0
-6 14 14 0.00 22.17 2.83 0.0
-5 14 14 307.38 20.67 16.92 180.0
-4 14 14 16.91 15.31 1.16 180.0
-3 14 14 20.24 15.25 3.62 0.0
-2 14 14 29.69 19.28 5.08 180.0
-1 14 14 281.98 16.05 16.31 180.0
0 14 14 81.00 7.50 8.67 0.0
1 14 14 139.65 11.92 12.77 0.0
2 14 14 195.24 12.95 13.74 180.0
3 14 14 0.00 17.26 0.10 180.0
4 14 14 0.00 16.00 0.03 0.0
5 14 14 373.70 23.68 20.98 180.0
6 14 14 39.21 20.61 3.11 180.0
7 14 14 68.64 13.05 7.75 0.0
8 14 14 20.99 22.09 3.06 180.0
9 14 14 21.83 28.54 3.32 180.0
10 14 14 0.00 28.77 2.37 0.0
11 14 14 37.37 33.36 3.57 0.0
-11 15 14 33.97 21.31 4.14 0.0
-10 15 14 30.64 28.92 0.57 0.0
-9 15 14 118.69 18.92 11.24 180.0
-8 15 14 143.90 19.01 11.55 0.0
-7 15 14 109.13 15.54 9.93 0.0
-6 15 14 41.12 22.19 7.58 180.0
-5 15 14 34.20 21.25 5.91 180.0
-4 15 14 277.08 16.39 16.17 0.0
-3 15 14 294.02 16.14 16.74 180.0
-2 15 14 540.77 24.33 23.23 180.0
-1 15 14 408.55 22.27 19.47 0.0
0 15 14 50.91 6.88 7.20 0.0
1 15 14 318.17 20.29 18.26 180.0
2 15 14 44.94 11.12 7.42 0.0
3 15 14 14.41 8.72 2.14 0.0
4 15 14 255.67 16.01 16.07 180.0
5 15 14 12.15 17.16 2.00 180.0
6 15 14 119.59 15.34 11.32 0.0
7 15 14 21.53 21.75 3.14 180.0
8 15 14 188.54 18.67 12.84 180.0
9 15 14 0.61 28.53 1.60 0.0
10 15 14 19.30 31.94 3.82 0.0
-11 16 14 24.58 31.55 1.30 0.0
-10 16 14 49.17 31.58 5.03 180.0
-9 16 14 3.76 29.30 0.43 0.0
-8 16 14 0.00 27.12 3.37 0.0
-7 16 14 3.34 22.62 0.42 180.0
-6 16 14 72.17 12.29 6.76 180.0
-5 16 14 127.31 14.23 10.49 0.0
-4 16 14 0.00 18.49 1.36 180.0
-3 16 14 342.48 21.40 17.91 180.0
-2 16 14 190.42 14.76 12.63 0.0
-1 16 14 109.05 12.14 9.57 0.0
0 16 14 33.02 16.73 5.72 180.0
1 16 14 1.85 16.10 0.90 0.0
2 16 14 0.00 16.20 1.16 180.0
3 16 14 163.78 13.85 13.10 180.0
4 16 14 101.27 14.25 11.43 180.0
5 16 14 25.72 16.51 7.09 0.0
6 16 14 18.91 15.83 1.80 0.0
7 16 14 77.76 16.92 9.22 180.0
8 16 14 71.40 15.67 8.21 0.0
9 16 14 6.73 31.46 5.32 0.0
10 16 14 33.90 32.18 6.89 180.0
-11 17 14 18.09 20.74 0.26 0.0
-10 17 14 0.00 23.28 2.06 0.0
-9 17 14 23.00 20.79 2.14 0.0
-8 17 14 34.20 29.38 6.18 0.0
-7 17 14 0.00 26.38 4.15 180.0
-6 17 14 0.00 21.69 1.01 180.0
-5 17 14 0.17 20.43 0.92 0.0
-4 17 14 32.81 19.62 5.90 0.0
-3 17 14 36.04 20.32 4.23 0.0
-2 17 14 19.83 21.21 3.74 0.0
-1 17 14 57.75 11.92 7.13 0.0
0 17 14 14.81 22.53 6.97 0.0
1 17 14 33.64 10.71 5.70 180.0
2 17 14 12.87 15.63 1.31 0.0
3 17 14 2.62 20.28 2.76 0.0
4 17 14 5.94 16.75 2.43 180.0
5 17 14 15.36 18.21 3.07 0.0
6 17 14 13.26 25.55 4.51 0.0
7 17 14 0.00 24.26 2.07 180.0
8 17 14 0.00 26.32 2.70 180.0
9 17 14 0.00 25.24 1.22 180.0
10 17 14 43.16 23.92 2.35 0.0
-10 18 14 14.69 32.74 0.90 180.0
-9 18 14 20.56 29.50 0.70 180.0
-8 18 14 44.54 16.23 5.17 0.0
-7 18 14 13.04 29.25 5.28 180.0
-6 18 14 32.60 12.09 3.81 180.0
-5 18 14 39.06 23.94 5.85 0.0
-4 18 14 53.53 11.02 4.61 0.0
-3 18 14 148.40 13.91 11.08 180.0
-2 18 14 137.71 14.17 10.11 0.0
-1 18 14 96.76 12.89 9.62 0.0
0 18 14 143.34 9.68 11.77 180.0
1 18 14 25.90 15.92 3.36 180.0
2 18 14 53.34 12.60 7.36 0.0
3 18 14 4.72 18.82 0.89 180.0
4 18 14 0.00 21.95 2.81 180.0
5 18 14 208.50 16.46 12.93 0.0
6 18 14 12.83 24.14 1.49 180.0
7 18 14 73.76 13.79 7.30 180.0
8 18 14 0.00 30.53 1.14 180.0
9 18 14 57.02 28.81 6.50 0.0
-10 19 14 41.47 26.83 1.20 180.0
-9 19 14 68.12 20.87 7.98 0.0
-8 19 14 17.36 28.42 3.53 180.0
-7 19 14 0.00 28.01 3.37 180.0
-6 19 14 78.92 15.66 8.13 0.0
-5 19 14 23.14 19.79 2.49 0.0
-4 19 14 191.25 16.18 11.72 180.0
-3 19 14 44.81 24.75 6.32 0.0
-2 19 14 20.22 24.79 4.90 0.0
-1 19 14 12.08 23.81 6.72 180.0
0 19 14 22.42 8.53 3.67 180.0
1 19 14 349.67 19.39 17.83 0.0
2 19 14 0.00 20.46 0.99 180.0
3 19 14 0.00 20.15 0.72 180.0
4 19 14 0.00 26.30 6.77 0.0
5 19 14 4.38 21.64 1.45 0.0
6 19 14 110.68 16.90 10.80 180.0
7 19 14 0.00 33.91 4.90 0.0
8 19 14 0.00 33.16 5.75 0.0
9 19 14 0.00 29.96 1.16 180.0
-9 20 14 14.35 27.66 0.65 180.0
-8 20 14 0.00 27.67 0.65 180.0
-7 20 14 12.36 30.39 1.37 180.0
-6 20 14 19.93 26.50 3.34 0.0
-5 20 14 0.00 23.33 3.50 180.0
-4 20 14 0.00 23.96 0.46 0.0
-3 20 14 28.95 28.30 6.64 0.0
-2 20 14 0.00 18.36 1.44 180.0
-1 20 14 92.76 14.90 9.66 180.0
0 20 14 15.36 15.60 2.35 0.0
1 20 14 16.40 19.32 2.75 180.0
2 20 14 1.22 21.92 3.55 180.0
3 20 14 29.23 12.35 5.40 0.0
4 20 14 35.01 21.42 5.33 0.0
5 20 14 0.00 27.13 3.97 180.0
6 20 14 15.83 22.40 0.61 0.0
7 20 14 9.73 25.88 3.43 0.0
8 20 14 48.92 28.04 4.53 180.0
-9 21 14 1.93 31.83 0.79 0.0
-8 21 14 11.17 30.66 2.22 180.0
-7 21 14 12.60 33.78 0.90 0.0
-6 21 14 0.00 31.28 2.80 0.0
-5 21 14 0.00 26.03 0.32 180.0
-4 21 14 0.00 22.86 3.59 180.0
-3 21 14 0.00 22.10 0.03 0.0
-2 21 14 0.03 22.41 1.02 0.0
-1 21 14 20.13 22.28 4.19 180.0
0 21 14 29.24 11.84 5.61 180.0
1 21 14 25.33 23.51 8.06 0.0
2 21 14 0.00 18.12 0.33 0.0
3 21 14 0.22 22.17 0.27 180.0
4 21 14 30.58 21.21 2.30 0.0
5 21 14 14.14 23.38 1.13 180.0
6 21 14 0.00 30.93 3.63 180.0
7 21 14 12.98 28.22 0.02 0.0
8 21 14 32.94 28.17 2.19 0.0
-8 22 14 34.22 20.81 5.00 180.0
-7 22 14 57.97 18.47 5.61 0.0
-6 22 14 47.93 30.12 3.82 0.0
-5 22 14 31.80 31.71 7.77 180.0
-4 22 14 29.76 25.59 4.88 0.0
-3 22 14 14.42 25.89 3.62 0.0
-2 22 14 20.29 27.96 7.05 180.0
-1 22 14 16.65 24.14 3.82 180.0
0 22 14 14.26 17.53 4.98 0.0
1 22 14 0.00 22.50 2.94 0.0
2 22 14 40.61 23.73 5.86 180.0
3 22 14 0.00 20.98 2.13 0.0
4 22 14 0.00 22.85 3.25 0.0
5 22 14 0.00 31.46 6.50 180.0
6 22 14 0.00 22.83 1.05 180.0
7 22 14 31.18 34.08 7.17 0.0
-7 23 14 5.70 32.86 0.32 180.0
-6 23 14 30.45 28.85 1.32 180.0
-5 23 14 6.49 26.20 4.09 180.0
-4 23 14 83.97 17.23 8.21 0.0
-3 23 14 11.20 29.20 1.63 180.0
-2 23 14 20.51 21.36 2.32 180.0
-1 23 14 36.98 24.42 6.05 0.0
0 23 14 3.17 15.42 2.12 0.0
1 23 14 116.69 15.97 10.05 180.0
2 23 14 36.90 21.42 1.46 0.0
3 23 14 0.00 23.37 2.34 180.0
4 23 14 0.00 27.47 0.81 180.0
5 23 14 27.88 22.68 0.70 180.0
6 23 14 37.87 27.56 5.56 0.0
-6 24 14 0.00 28.94 1.98 180.0
-5 24 14 2.92 22.71 0.47 180.0
-4 24 14 0.00 32.99 2.13 0.0
-3 24 14 0.00 27.14 2.91 180.0
-2 24 14 23.48 19.62 3.55 0.0
-1 24 14 17.10 22.55 0.55 0.0
0 24 14 0.00 35.29 1.29 0.0
1 24 14 0.00 27.86 2.97 0.0
2 24 14 0.00 25.08 1.24 0.0
3 24 14 0.00 24.11 0.86 0.0
4 24 14 11.46 20.60 2.62 180.0
5 24 14 0.00 26.59 1.39 0.0
-5 25 14 0.00 27.13 0.03 180.0
-4 25 14 0.55 24.52 0.06 180.0
-3 25 14 25.91 20.20 0.97 0.0
-2 25 14 25.19 27.91 5.27 180.0
-1 25 14 41.25 28.17 3.93 0.0
0 25 14 13.71 15.81 0.48 180.0
1 25 14 36.77 24.25 2.66 180.0
2 25 14 0.00 26.74 2.10 180.0
3 25 14 26.37 21.93 2.00 0.0
4 25 14 28.05 25.48 2.61 180.0
-4 26 14 0.00 34.81 0.19 180.0
-3 26 14 47.22 29.02 5.23 180.0
-2 26 14 28.35 31.24 6.39 0.0
-1 26 14 22.34 17.72 2.85 0.0
0 26 14 1.36 20.23 3.92 180.0
1 26 14 18.43 25.70 0.57 180.0
2 26 14 1.97 24.05 2.06 0.0
3 26 14 6.28 23.26 1.34 180.0
-1 27 14 31.48 30.22 4.47 180.0
0 27 14 0.00 20.84 0.78 180.0
-13 1 15 0.00 31.67 3.56 0.0
-12 1 15 21.04 24.57 2.02 0.0
-11 1 15 0.00 27.33 1.47 180.0
-10 1 15 0.00 24.74 3.26 0.0
-9 1 15 339.32 22.72 19.05 0.0
-8 1 15 21.49 18.32 5.27 180.0
-7 1 15 229.31 13.01 14.36 180.0
-6 1 15 281.63 16.29 16.92 0.0
-5 1 15 245.79 14.17 15.94 0.0
-4 1 15 353.87 21.39 19.94 180.0
-3 1 15 237.80 12.18 15.31 0.0
-2 1 15 2274.54 45.62 50.15 0.0
-1 1 15 2151.67 43.83 47.63 180.0
0 1 15 1077.13 64.32 33.68 180.0
1 1 15 647.50 24.66 25.27 0.0
2 1 15 197.71 12.12 14.24 0.0
3 1 15 1515.84 41.73 37.30 180.0
4 1 15 298.71 15.80 16.75 0.0
5 1 15 969.64 41.34 31.65 0.0
6 1 15 410.06 20.90 19.07 180.0
7 1 15 310.25 20.32 17.54 180.0
8 1 15 58.84 12.98 8.81 0.0
9 1 15 0.00 24.05 2.44 180.0
10 1 15 238.09 21.49 15.06 180.0
11 1 15 0.00 29.12 3.35 0.0
12 1 15 59.79 33.18 6.58 0.0
-13 2 15 163.51 22.31 13.69 0.0
-12 2 15 86.47 17.02 9.50 180.0
-11 2 15 91.44 12.69 9.21 180.0
-10 2 15 394.46 24.78 19.60 0.0
-9 2 15 31.41 18.44 5.07 0.0
-8 2 15 737.88 39.77 28.14 180.0
-7 2 15 14.97 9.31 3.30 0.0
-6 2 15 3566.90 71.67 61.59 0.0
-5 2 15 143.20 9.82 11.80 180.0
-4 2 15 44.73 7.01 6.46 0.0
-3 2 15 9905.81 105.60 104.02 0.0
-2 2 15 1278.25 35.60 37.21 180.0
-1 2 15 4230.76 63.26 67.93 180.0
0 2 15 56.52 4.76 7.22 0.0
1 2 15 408.98 21.57 20.28 0.0
2 2 15 679.61 27.80 26.39 180.0
3 2 15 2186.56 51.35 45.61 0.0
4 2 15 3891.01 71.88 60.71 0.0
5 2 15 107.75 11.17 10.95 180.0
6 2 15 1411.26 48.83 36.47 180.0
7 2 15 341.43 21.11 18.50 0.0
8 2 15 0.00 21.86 2.72 180.0
9 2 15 217.51 17.14 14.24 180.0
10 2 15 383.32 25.37 20.84 0.0
11 2 15 29.60 23.68 1.92 0.0
12 2 15 115.83 20.69 9.77 180.0
-13 3 15 0.00 32.43 3.33 0.0
-12 3 15 22.79 28.36 6.03 180.0
-11 3 15 0.00 25.30 1.13 180.0
-10 3 15 36.40 22.61 6.82 0.0
-9 3 15 416.46 25.14 19.88 180.0
-8 3 15 76.62 12.14 9.83 180.0
-7 3 15 741.89 36.97 26.76 0.0
-6 3 15 537.75 31.18 23.24 180.0
-5 3 15 1.37 10.57 0.36 0.0
-4 3 15 294.90 14.24 17.79 0.0
-3 3 15 65.04 7.71 8.60 0.0
-2 3 15 789.03 28.59 28.91 180.0
-1 3 15 184.28 11.20 13.88 0.0
0 3 15 1331.87 25.71 37.53 0.0
1 3 15 310.17 19.33 18.29 180.0
2 3 15 143.52 8.65 11.18 180.0
3 3 15 1099.57 36.79 33.79 0.0
4 3 15 71.41 9.63 7.97 0.0
5 3 15 480.57 30.62 22.20 180.0
6 3 15 717.79 36.84 26.31 0.0
7 3 15 0.00 17.86 0.35 0.0
8 3 15 0.00 15.96 0.48 0.0
9 3 15 7.67 23.30 5.65 0.0
10 3 15 49.00 29.06 6.86 0.0
11 3 15 36.58 30.33 3.41 0.0
12 3 15 53.50 35.19 4.95 180.0
-13 4 15 0.00 25.76 2.97 0.0
-12 4 15 9.62 24.73 0.16 180.0
-11 4 15 103.89 17.76 9.59 180.0
-10 4 15 0.00 21.30 0.58 180.0
-9 4 15 1.11 16.70 1.24 0.0
-8 4 15 193.28 14.78 13.88 180.0
-7 4 15 28.40 8.48 5.16 180.0
-6 4 15 113.00 10.99 11.64 0.0
-5 4 15 10.94 12.21 2.76 0.0
-4 4 15 374.35 22.24 19.92 180.0
-3 4 15 77.99 8.68 9.53 180.0
-2 4 15 15.60 5.50 3.07 0.0
-1 4 15 82.40 6.96 9.31 180.0
0 4 15 129.77 5.68 11.31 180.0
1 4 15 106.92 8.11 10.73 180.0
2 4 15 51.77 6.78 6.96 0.0
3 4 15 537.94 27.69 23.92 180.0
4 4 15 0.04 12.73 0.13 180.0
5 4 15 109.70 11.56 10.88 180.0
6 4 15 20.82 11.64 3.77 180.0
7 4 15 22.62 16.29 2.57 180.0
8 4 15 0.40 20.87 3.93 180.0
9 4 15 0.00 22.24 0.82 180.0
10 4 15 25.87 19.68 1.82 180.0
11 4 15 5.91 33.82 6.29 180.0
12 4 15 0.00 28.42 1.21 180.0
-13 5 15 0.00 31.50 2.48 180.0
-12 5 15 37.97 26.91 4.28 180.0
-11 5 15 37.48 28.26 8.28 0.0
-10 5 15 0.00 23.86 0.17 180.0
-9 5 15 195.02 15.12 14.42 180.0
-8 5 15 40.15 10.62 4.44 180.0
-7 5 15 761.73 38.33 28.39 0.0
-6 5 15 271.00 15.83 16.13 180.0
-5 5 15 519.59 28.57 24.17 180.0
-4 5 15 375.61 21.88 20.33 0.0
-3 5 15 27.14 6.98 4.03 180.0
-2 5 15 1362.75 37.90 37.79 180.0
-1 5 15 211.43 11.81 14.37 0.0
0 5 15 2684.17 37.62 52.60 0.0
1 5 15 1226.83 35.89 35.49 180.0
2 5 15 10.58 7.79 3.28 180.0
3 5 15 2231.98 53.53 47.48 0.0
4 5 15 555.87 30.13 24.82 180.0
5 5 15 1608.18 49.35 38.31 180.0
6 5 15 881.84 41.99 29.73 0.0
7 5 15 26.35 10.82 3.61 0.0
8 5 15 179.12 15.93 14.17 180.0
9 5 15 30.06 26.92 6.93 0.0
10 5 15 51.61 28.90 6.73 0.0
11 5 15 15.60 28.89 2.89 180.0
12 5 15 17.56 33.11 4.48 180.0
-13 6 15 118.97 19.57 9.39 180.0
-12 6 15 77.29 16.98 9.11 0.0
-11 6 15 42.16 28.97 5.98 0.0
-10 6 15 304.79 20.21 17.84 180.0
-9 6 15 0.00 19.97 1.08 180.0
-8 6 15 271.90 16.10 16.84 0.0
-7 6 15 40.34 9.40 6.33 180.0
-6 6 15 475.36 29.33 21.38 180.0
-5 6 15 855.33 34.44 29.96 0.0
-4 6 15 65.73 7.23 7.50 180.0
-3 6 15 4357.02 71.49 69.34 180.0
-2 6 15 68.24 7.86 8.43 0.0
-1 6 15 2968.59 56.98 55.14 0.0
0 6 15 1038.23 23.68 32.97 180.0
1 6 15 170.56 9.38 12.36 180.0
2 6 15 2528.85 55.13 51.49 0.0
3 6 15 561.97 29.34 24.55 180.0
4 6 15 3320.83 69.29 57.93 180.0
5 6 15 468.88 29.37 21.84 0.0
6 6 15 526.26 33.99 22.73 0.0
7 6 15 531.28 27.52 23.78 180.0
8 6 15 14.21 22.24 5.92 0.0
9 6 15 159.01 15.42 11.93 0.0
10 6 15 146.52 18.47 11.87 180.0
11 6 15 8.55 29.77 4.62 180.0
12 6 15 75.75 19.37 7.86 0.0
-13 7 15 0.00 28.26 2.72 0.0
-12 7 15 24.73 26.96 2.78 0.0
-11 7 15 0.00 23.24 1.65 180.0
-10 7 15 0.00 23.21 0.17 180.0
-9 7 15 37.94 24.83 7.52 0.0
-8 7 15 24.83 21.60 5.12 0.0
-7 7 15 96.31 12.47 10.36 180.0
-6 7 15 29.22 8.44 5.08 180.0
-5 7 15 91.25 9.23 9.88 0.0
-4 7 15 60.00 7.75 6.71 180.0
-3 7 15 236.59 12.98 14.74 180.0
-2 7 15 891.13 32.11 30.48 0.0
-1 7 15 21.75 6.96 4.02 180.0
0 7 15 38.80 5.33 7.37 180.0
1 7 15 81.82 8.43 9.89 180.0
2 7 15 111.73 8.82 10.66 180.0
3 7 15 188.23 11.35 13.66 180.0
4 7 15 496.76 29.08 23.00 180.0
5 7 15 0.30 14.55 0.15 0.0
6 7 15 67.34 11.39 7.73 0.0
7 7 15 57.30 11.43 7.77 180.0
8 7 15 12.79 20.50 3.53 0.0
9 7 15 10.90 26.30 2.18 0.0
10 7 15 135.21 17.95 11.35 180.0
11 7 15 11.80 25.80 1.72 180.0
12 7 15 0.00 32.82 0.38 180.0
-13 8 15 20.61 30.84 1.59 180.0
-12 8 15 1.23 34.88 6.72 0.0
-11 8 15 82.91 15.53 7.65 0.0
-10 8 15 9.81 23.56 3.11 0.0
-9 8 15 1.92 21.51 0.92 0.0
-8 8 15 222.14 16.06 14.48 0.0
-7 8 15 88.27 11.08 9.21 0.0
-6 8 15 393.53 20.94 21.15 180.0
-5 8 15 366.73 18.84 19.53 0.0
-4 8 15 449.18 25.68 22.11 0.0
-3 8 15 19.00 7.36 3.51 0.0
-2 8 15 327.26 16.23 17.80 0.0
-1 8 15 251.13 14.65 15.65 0.0
0 8 15 31.00 7.76 5.22 180.0
1 8 15 1596.38 44.32 40.83 0.0
2 8 15 24.53 7.24 4.02 0.0
3 8 15 254.73 15.84 16.44 0.0
4 8 15 37.02 8.22 5.12 0.0
5 8 15 12.89 16.64 2.73 0.0
6 8 15 324.07 20.54 16.98 0.0
7 8 15 51.95 12.20 6.37 180.0
8 8 15 19.22 13.93 0.82 180.0
9 8 15 24.66 25.06 6.82 0.0
10 8 15 27.06 24.16 7.71 0.0
11 8 15 8.24 23.33 1.99 0.0
12 8 15 36.25 29.81 6.30 0.0
-13 9 15 0.00 30.84 2.41 0.0
-12 9 15 0.00 29.32 4.95 0.0
-11 9 15 97.98 17.35 8.53 180.0
-10 9 15 53.78 28.30 8.35 180.0
-9 9 15 342.66 22.46 19.38 0.0
-8 9 15 25.38 21.91 5.65 0.0
-7 9 15 355.08 21.31 19.37 180.0
-6 9 15 26.33 9.70 5.60 0.0
-5 9 15 478.24 29.99 21.82 0.0
-4 9 15 866.79 36.13 30.58 180.0
-3 9 15 3.60 14.86 1.40 180.0
-2 9 15 431.42 25.62 21.20 0.0
-1 9 15 7.10 12.04 1.64 180.0
0 9 15 166.65 7.29 12.95 180.0
1 9 15 73.58 9.07 9.93 0.0
2 9 15 32.83 7.40 5.76 0.0
3 9 15 572.60 31.06 24.28 180.0
4 9 15 5.68 10.84 2.38 0.0
5 9 15 438.60 21.80 21.39 0.0
6 9 15 62.03 12.34 8.41 180.0
7 9 15 35.60 12.93 7.26 180.0
8 9 15 145.06 19.09 13.74 0.0
9 9 15 28.77 16.09 2.13 180.0
10 9 15 8.87 27.93 5.93 180.0
11 9 15 10.32 35.19 7.05 0.0
12 9 15 0.00 35.38 0.99 180.0
-13 10 15 45.48 30.70 2.46 0.0
-12 10 15 0.00 27.69 1.67 180.0
-11 10 15 116.17 17.34 8.35 180.0
-10 10 15 217.84 18.65 14.52 0.0
-9 10 15 55.99 13.20 6.37 0.0
-8 10 15 218.03 17.25 15.29 180.0
-7 10 15 65.20 12.35 8.67 0.0
-6 10 15 285.87 15.95 16.97 0.0
-5 10 15 597.57 33.30 25.30 180.0
-4 10 15 30.54 8.68 6.29 180.0
-3 10 15 2612.49 60.11 51.75 0.0
-2 10 15 3.84 13.68 2.43 180.0
-1 10 15 426.70 27.08 20.35 180.0
0 10 15 778.96 22.97 28.04 0.0
1 10 15 0.00 11.55 0.73 0.0
2 10 15 1334.28 44.14 36.93 180.0
3 10 15 425.05 26.83 20.25 0.0
4 10 15 1360.36 48.53 38.40 0.0
5 10 15 400.93 21.88 19.45 180.0
6 10 15 73.99 12.12 8.97 180.0
7 10 15 235.79 18.26 15.71 0.0
8 10 15 12.97 18.84 0.17 180.0
9 10 15 122.56 18.22 13.23 180.0
10 10 15 40.45 20.74 6.80 0.0
11 10 15 49.16 28.76 3.08 0.0
-12 11 15 7.65 31.57 3.07 180.0
-11 11 15 44.78 30.62 6.26 180.0
-10 11 15 10.66 26.59 4.24 0.0
-9 11 15 22.21 23.81 4.24 180.0
-8 11 15 15.36 18.89 2.43 0.0
-7 11 15 37.56 23.28 9.27 0.0
-6 11 15 0.00 19.85 1.80 180.0
-5 11 15 0.00 14.85 4.32 0.0
-4 11 15 8.81 14.87 2.61 0.0
-3 11 15 253.13 16.28 16.95 180.0
-2 11 15 350.35 18.03 18.10 180.0
-1 11 15 0.00 16.01 3.94 180.0
0 11 15 219.76 13.55 13.95 0.0
1 11 15 12.03 12.66 4.19 0.0
2 11 15 131.18 10.42 11.10 0.0
3 11 15 286.00 17.23 16.46 0.0
4 11 15 115.45 12.49 10.69 0.0
5 11 15 25.23 21.16 5.90 180.0
6 11 15 0.00 20.51 2.80 180.0
7 11 15 0.00 25.30 5.31 180.0
8 11 15 10.21 21.78 1.89 180.0
9 11 15 8.76 23.43 0.34 0.0
10 11 15 51.30 17.42 7.50 0.0
11 11 15 35.48 29.72 1.42 0.0
-12 12 15 0.00 36.00 4.73 180.0
-11 12 15 18.99 31.35 4.82 180.0
-10 12 15 1.98 25.40 0.84 180.0
-9 12 15 3.64 23.83 1.06 180.0
-8 12 15 20.40 21.47 5.94 180.0
-7 12 15 10.23 17.24 0.45 180.0
-6 12 15 26.29 19.99 6.67 0.0
-5 12 15 118.09 12.44 11.58 180.0
-4 12 15 298.48 17.61 16.73 180.0
-3 12 15 190.21 12.79 13.71 0.0
-2 12 15 318.15 19.01 17.91 180.0
-1 12 15 587.14 32.29 22.12 180.0
0 12 15 51.04 6.76 7.92 0.0
1 12 15 40.83 9.51 8.30 180.0
2 12 15 679.07 35.20 26.35 180.0
3 12 15 0.00 18.76 5.55 180.0
4 12 15 270.89 15.65 16.25 0.0
5 12 15 175.90 14.30 13.04 180.0
6 12 15 59.80 12.73 7.85 180.0
7 12 15 63.21 14.47 8.81 0.0
8 12 15 2.93 22.98 0.28 0.0
9 12 15 19.69 26.42 7.68 180.0
10 12 15 8.77 22.27 0.31 0.0
11 12 15 28.80 27.40 3.04 180.0
-12 13 15 0.00 37.26 4.14 180.0
-11 13 15 0.00 35.02 6.15 0.0
-10 13 15 36.83 26.67 5.84 0.0
-9 13 15 313.55 22.40 17.23 180.0
-8 13 15 29.69 19.45 2.85 180.0
-7 13 15 447.42 26.73 20.31 0.0
-6 13 15 15.70 21.61 5.34 180.0
-5 13 15 128.48 12.16 10.93 180.0
-4 13 15 271.92 17.19 15.59 0.0
-3 13 15 141.13 11.02 10.76 0.0
-2 13 15 186.32 13.19 12.59 180.0
-1 13 15 59.06 10.15 7.29 180.0
0 13 15 113.96 7.89 10.81 0.0
1 13 15 184.29 12.52 13.63 180.0
2 13 15 48.70 9.62 6.65 180.0
3 13 15 964.58 43.66 31.62 0.0
4 13 15 251.79 15.45 16.05 180.0
5 13 15 294.24 16.73 16.73 180.0
6 13 15 281.07 17.94 16.99 0.0
7 13 15 0.00 20.03 1.80 0.0
8 13 15 118.03 17.79 11.55 180.0
9 13 15 0.00 24.78 2.90 0.0
10 13 15 19.81 25.63 1.51 0.0
11 13 15 0.00 33.88 3.91 180.0
-11 14 15 61.97 17.34 6.72 0.0
-10 14 15 0.00 33.15 6.41 180.0
-9 14 15 19.06 27.29 4.05 180.0
-8 14 15 9.74 21.17 2.64 0.0
-7 14 15 0.00 24.43 1.06 180.0
-6 14 15 294.90 17.34 16.03 180.0
-5 14 15 97.51 11.32 9.71 0.0
-4 14 15 13.49 15.20 3.69 0.0
-3 14 15 327.11 20.03 18.76 180.0
-2 14 15 73.59 10.88 7.92 180.0
-1 14 15 470.83 23.15 21.35 0.0
0 14 15 298.75 12.24 17.84 180.0
1 14 15 0.00 17.77 0.61 0.0
2 14 15 25.74 18.60 6.51 0.0
3 14 15 116.51 12.44 10.65 180.0
4 14 15 95.25 11.99 10.67 180.0
5 14 15 17.13 22.27 3.05 0.0
6 14 15 20.09 19.51 4.25 0.0
7 14 15 10.56 19.02 3.71 180.0
8 14 15 26.74 18.31 1.13 0.0
9 14 15 5.11 27.29 4.73 0.0
10 14 15 5.83 24.97 2.09 180.0
-11 15 15 11.76 26.83 1.99 0.0
-10 15 15 31.78 32.15 5.07 0.0
-9 15 15 27.65 16.86 1.04 180.0
-8 15 15 40.39 14.57 5.08 180.0
-7 15 15 0.00 23.08 0.57 180.0
-6 15 15 26.59 21.12 4.06 180.0
-5 15 15 28.10 20.36 6.22 180.0
-4 15 15 77.02 12.49 8.86 0.0
-3 15 15 2.68 16.63 2.89 0.0
-2 15 15 75.30 10.86 7.01 0.0
-1 15 15 16.45 19.02 4.06 0.0
0 15 15 22.34 12.99 5.83 180.0
1 15 15 22.63 15.57 2.77 180.0
2 15 15 82.54 10.42 9.84 180.0
3 15 15 58.51 10.68 7.93 180.0
4 15 15 18.02 17.46 0.99 0.0
5 15 15 12.06 17.57 2.40 0.0
6 15 15 19.31 18.47 1.16 0.0
7 15 15 0.00 23.07 0.06 0.0
8 15 15 23.80 26.29 2.13 0.0
9 15 15 34.07 19.57 0.45 0.0
10 15 15 22.64 28.93 4.55 180.0
-11 16 15 5.20 31.15 0.82 0.0
-10 16 15 16.04 32.68 4.92 180.0
-9 16 15 19.30 30.40 1.46 180.0
-8 16 15 93.40 16.75 8.14 0.0
-7 16 15 0.00 23.89 3.49 180.0
-6 16 15 97.30 15.52 9.85 180.0
-5 16 15 23.85 19.42 6.61 0.0
-4 16 15 46.57 11.57 6.80 0.0
-3 16 15 89.84 12.60 8.10 180.0
-2 16 15 0.00 20.45 2.83 0.0
-1 16 15 66.50 11.55 7.24 0.0
0 16 15 49.68 14.43 5.33 180.0
1 16 15 0.26 15.45 0.33 0.0
2 16 15 83.25 11.38 8.92 0.0
3 16 15 30.97 16.00 4.33 180.0
4 16 15 116.51 13.54 10.83 180.0
5 16 15 41.88 11.02 5.68 0.0
6 16 15 117.63 16.54 11.55 0.0
7 16 15 100.54 15.61 8.83 180.0
8 16 15 37.78 21.29 0.92 180.0
9 16 15 13.48 12.56 1.03 0.0
10 16 15 0.00 31.27 0.80 180.0
-10 17 15 10.09 21.44 1.94 180.0
-9 17 15 25.52 31.00 3.28 0.0
-8 17 15 47.42 24.80 2.13 180.0
-7 17 15 117.63 18.31 12.08 180.0
-6 17 15 14.65 14.16 2.16 0.0
-5 17 15 29.01 16.04 5.40 0.0
-4 17 15 219.37 16.28 13.94 180.0
-3 17 15 0.00 19.48 2.44 0.0
-2 17 15 260.54 18.26 15.57 0.0
-1 17 15 127.30 12.56 9.45 180.0
0 17 15 157.87 28.92 12.78 180.0
1 17 15 205.56 15.16 15.40 0.0
2 17 15 0.00 16.31 2.73 180.0
3 17 15 158.90 15.35 12.25 180.0
4 17 15 9.84 22.89 4.51 0.0
5 17 15 127.53 13.79 10.56 0.0
6 17 15 41.86 24.02 7.29 180.0
7 17 15 30.58 21.22 5.39 180.0
8 17 15 109.33 16.59 9.26 0.0
9 17 15 20.19 24.34 0.68 180.0
-10 18 15 39.99 25.62 4.08 0.0
-9 18 15 1.31 32.11 4.50 0.0
-8 18 15 105.39 18.66 9.47 180.0
-7 18 15 18.45 26.43 3.09 0.0
-6 18 15 58.12 14.61 6.47 0.0
-5 18 15 0.00 22.42 2.98 180.0
-4 18 15 23.31 27.12 7.37 180.0
-3 18 15 24.00 22.70 2.91 0.0
-2 18 15 21.31 17.91 2.17 0.0
-1 18 15 17.64 19.57 4.59 180.0
0 18 15 11.90 9.69 1.30 180.0
1 18 15 8.61 15.53 3.35 0.0
2 18 15 17.88 19.19 3.95 180.0
3 18 15 44.55 24.67 7.32 0.0
4 18 15 22.93 10.89 3.74 0.0
5 18 15 102.84 15.35 9.39 180.0
6 18 15 0.00 20.56 2.79 180.0
7 18 15 11.56 21.07 1.97 0.0
8 18 15 0.00 26.58 0.44 180.0
9 18 15 0.00 31.71 0.95 180.0
-9 19 15 0.00 33.93 0.48 180.0
-8 19 15 36.63 19.42 1.38 0.0
-7 19 15 48.26 28.90 5.06 180.0
-6 19 15 23.28 14.77 3.69 0.0
-5 19 15 13.69 21.27 2.71 0.0
-4 19 15 28.36 16.94 3.73 180.0
-3 19 15 18.69 21.75 2.37 180.0
-2 19 15 0.00 22.02 0.84 0.0
-1 19 15 7.14 18.47 4.07 180.0
0 19 15 0.00 13.09 2.25 0.0
1 19 15 22.69 19.89 5.19 0.0
2 19 15 15.34 11.83 0.19 180.0
3 19 15 0.00 22.13 0.18 180.0
4 19 15 0.00 20.89 0.71 0.0
5 19 15 24.26 21.04 3.92 0.0
6 19 15 41.12 23.98 2.62 180.0
7 19 15 28.70 15.58 2.21 180.0
8 19 15 33.94 24.39 1.46 0.0
-9 20 15 49.66 31.94 3.55 0.0
-8 20 15 53.75 31.46 5.48 180.0
-7 20 15 2.67 30.22 1.16 0.0
-6 20 15 21.30 26.73 4.62 0.0
-5 20 15 8.24 23.99 3.26 180.0
-4 20 15 54.19 14.19 6.80 180.0
-3 20 15 77.45 16.06 8.33 0.0
-2 20 15 22.90 11.28 1.51 180.0
-1 20 15 72.06 12.44 6.91 180.0
0 20 15 36.35 14.77 5.11 0.0
1 20 15 37.07 28.36 8.08 0.0
2 20 15 0.00 20.06 4.08 180.0
3 20 15 13.57 22.13 1.05 0.0
4 20 15 80.10 14.25 7.16 0.0
5 20 15 36.19 20.45 5.41 180.0
6 20 15 16.20 23.89 4.50 180.0
7 20 15 0.00 28.88 2.79 0.0
8 20 15 3.84 27.39 0.88 0.0
-8 21 15 33.85 30.73 3.76 0.0
-7 21 15 53.48 41.69 9.41 0.0
-6 21 15 30.70 14.06 3.71 180.0
-5 21 15 0.00 27.74 3.12 180.0
-4 21 15 3.09 23.14 3.57 0.0
-3 21 15 0.00 28.48 0.64 180.0
-2 21 15 40.34 29.14 7.19 180.0
-1 21 15 30.85 13.28 4.62 0.0
0 21 15 54.71 13.07 6.95 0.0
1 21 15 28.76 22.72 4.30 180.0
2 21 15 0.00 24.71 0.95 180.0
3 21 15 129.41 18.52 12.08 0.0
4 21 15 74.68 17.14 8.48 180.0
5 21 15 20.76 13.46 3.36 180.0
6 21 15 23.00 25.14 5.48 0.0
7 21 15 0.00 30.13 1.91 0.0
-8 22 15 0.00 33.80 1.87 0.0
-7 22 15 0.00 31.83 0.39 0.0
-6 22 15 0.00 28.59 2.14 0.0
-5 22 15 0.00 28.27 2.93 0.0
-4 22 15 0.50 24.67 1.69 0.0
-3 22 15 0.00 25.18 2.69 180.0
-2 22 15 13.14 22.85 1.13 0.0
-1 22 15 2.30 26.99 5.20 0.0
0 22 15 3.51 15.75 3.12 180.0
1 22 15 0.00 23.69 0.66 180.0
2 22 15 0.01 23.33 2.08 0.0
3 22 15 17.90 25.02 1.22 180.0
4 22 15 0.00 30.60 2.03 0.0
5 22 15 21.81 26.41 3.35 0.0
6 22 15 8.73 25.41 2.03 0.0
7 22 15 0.00 31.50 0.68 0.0
-7 23 15 0.00 33.66 1.41 0.0
-6 23 15 0.00 36.55 2.23 180.0
-5 23 15 26.66 24.51 1.39 0.0
-4 23 15 19.85 35.01 5.58 0.0
-3 23 15 23.06 25.88 2.62 180.0
-2 23 15 0.00 26.42 1.84 180.0
-1 23 15 23.55 20.06 2.43 0.0
0 23 15 2.94 16.61 3.12 0.0
1 23 15 27.73 23.21 4.26 180.0
2 23 15 7.79 20.24 3.03 180.0
3 23 15 33.68 17.89 5.01 0.0
4 23 15 0.00 26.87 1.44 180.0
5 23 15 6.89 26.83 2.38 180.0
6 23 15 22.96 27.11 2.52 0.0
-6 24 15 10.93 27.43 3.06 180.0
-5 24 15 27.36 27.77 2.51 0.0
-4 24 15 69.09 16.86 6.00 0.0
-3 24 15 25.26 31.66 4.12 180.0
-2 24 15 0.00 26.20 0.91 0.0
-1 24 15 2.34 19.01 4.15 0.0
0 24 15 3.13 20.97 4.34 180.0
1 24 15 0.00 26.56 2.05 180.0
2 24 15 37.48 23.01 3.12 0.0
3 24 15 0.00 25.41 2.16 180.0
4 24 15 0.00 32.99 2.87 180.0
5 24 15 0.00 29.61 2.12 0.0
-5 25 15 12.97 28.45 1.49 0.0
-4 25 15 0.00 31.45 1.64 180.0
-3 25 15 31.45 25.70 0.68 0.0
-2 25 15 33.18 26.83 3.52 0.0
-1 25 15 0.00 25.70 0.03 180.0
0 25 15 53.24 13.48 5.95 180.0
1 25 15 13.45 24.84 4.10 0.0
2 25 15 0.00 28.77 0.09 0.0
3 25 15 0.00 25.93 1.93 180.0
4 25 15 19.13 23.80 1.29 0.0
-3 26 15 28.04 24.69 1.03 0.0
-2 26 15 0.00 30.87 0.08 180.0
-1 26 15 0.00 27.18 1.43 180.0
0 26 15 0.00 18.78 0.23 180.0
1 26 15 37.41 14.39 0.22 180.0
2 26 15 11.00 27.79 1.98 180.0
-13 0 16 234.08 23.63 15.62 0.0
-12 0 16 3.40 19.81 0.09 0.0
-11 0 16 428.14 23.06 19.98 180.0
-10 0 16 350.75 19.90 18.59 0.0
-9 0 16 125.71 13.40 11.45 0.0
-8 0 16 485.68 31.72 22.43 180.0
-7 0 16 119.54 11.21 11.56 0.0
-6 0 16 110.94 10.99 11.55 0.0
-5 0 16 295.84 16.10 18.23 180.0
-4 0 16 304.06 19.79 16.99 180.0
-3 0 16 8978.75 102.54 99.18 0.0
-2 0 16 170.49 9.30 12.95 0.0
-1 0 16 6972.08 85.31 86.29 180.0
0 0 16 62.20 11.88 6.81 0.0
1 0 16 2218.14 48.53 45.63 0.0
2 0 16 9156.64 106.02 95.00 180.0
3 0 16 194.48 10.63 14.18 0.0
4 0 16 4740.50 80.72 69.86 0.0
5 0 16 25.81 14.79 2.55 180.0
6 0 16 196.65 14.74 13.70 180.0
7 0 16 346.74 21.25 18.30 0.0
8 0 16 13.29 17.60 0.89 0.0
9 0 16 371.92 22.67 20.14 180.0
10 0 16 50.52 13.88 5.94 0.0
11 0 16 326.34 24.11 17.46 0.0
12 0 16 34.39 31.57 5.93 180.0
-13 1 16 7.88 27.47 4.36 180.0
-12 1 16 0.00 31.31 5.37 180.0
-11 1 16 0.00 22.89 3.26 180.0
-10 1 16 6.59 21.29 0.61 0.0
-9 1 16 0.00 22.57 6.21 180.0
-8 1 16 0.00 17.64 2.61 180.0
-7 1 16 127.90 11.15 10.60 0.0
-6 1 16 23.19 14.01 4.85 180.0
-5 1 16 852.27 34.09 30.49 180.0
-4 1 16 0.00 10.48 0.72 180.0
-3 1 16 133.38 8.88 11.42 0.0
-2 1 16 1022.70 32.37 33.49 180.0
-1 1 16 544.57 23.68 24.87 180.0
0 1 16 2414.62 144.07 48.75 0.0
1 1 16 348.82 21.17 18.59 180.0
2 1 16 30.95 7.66 5.26 180.0
3 1 16 57.53 7.95 7.48 180.0
4 1 16 185.82 11.72 12.58 0.0
5 1 16 1076.86 42.13 32.67 180.0
6 1 16 46.41 10.13 6.60 0.0
7 1 16 8.05 18.31 2.43 0.0
8 1 16 358.98 22.89 18.50 180.0
9 1 16 30.75 13.59 4.36 180.0
10 1 16 248.17 21.83 16.27 0.0
11 1 16 0.00 34.55 3.37 180.0
12 1 16 1.59 36.83 5.40 180.0
-13 2 16 0.00 27.13 0.31 0.0
-12 2 16 0.00 29.54 2.48 180.0
-11 2 16 0.00 27.13 2.12 0.0
-10 2 16 0.00 22.37 0.32 180.0
-9 2 16 0.00 17.33 0.15 180.0
-8 2 16 30.92 16.80 2.20 180.0
-7 2 16 0.00 15.85 3.02 180.0
-6 2 16 111.15 10.38 10.38 0.0
-5 2 16 381.98 25.27 20.31 180.0
-4 2 16 11.40 11.07 3.17 180.0
-3 2 16 1.60 10.24 0.18 0.0
-2 2 16 5.76 10.15 2.84 0.0
-1 2 16 818.95 28.31 28.72 180.0
0 2 16 658.62 18.68 25.29 0.0
1 2 16 809.38 30.17 28.77 180.0
2 2 16 0.00 10.77 1.00 0.0
3 2 16 65.75 8.01 6.70 180.0
4 2 16 0.00 13.94 0.01 180.0
5 2 16 3.09 15.98 2.29 0.0
6 2 16 17.27 18.21 5.61 180.0
7 2 16 0.00 15.91 0.18 0.0
8 2 16 25.86 17.38 1.43 0.0
9 2 16 96.15 13.88 7.71 180.0
10 2 16 22.54 19.02 4.66 180.0
11 2 16 0.00 29.68 1.08 0.0
12 2 16 15.70 29.49 2.86 180.0
-13 3 16 35.44 18.43 3.71 0.0
-12 3 16 190.85 21.29 14.42 180.0
-11 3 16 0.00 22.51 1.85 180.0
-10 3 16 49.28 26.90 8.01 0.0
-9 3 16 146.70 15.01 12.44 180.0
-8 3 16 454.06 23.30 21.21 180.0
-7 3 16 342.05 19.88 18.96 0.0
-6 3 16 11.64 7.98 0.77 180.0
-5 3 16 313.06 16.35 17.57 180.0
-4 3 16 31.38 6.89 6.70 0.0
-3 3 16 251.97 13.75 15.91 0.0
-2 3 16 2454.96 50.94 52.52 180.0
-1 3 16 87.17 7.40 10.66 180.0
0 3 16 612.60 31.97 23.10 0.0
1 3 16 619.21 27.20 25.98 180.0
2 3 16 313.33 20.60 17.15 180.0
3 3 16 104.18 9.13 9.31 0.0
4 3 16 88.41 9.72 7.03 0.0
5 3 16 315.34 17.82 17.73 180.0
6 3 16 53.44 10.36 6.61 180.0
7 3 16 0.00 19.11 4.03 0.0
8 3 16 140.76 16.48 12.58 180.0
9 3 16 40.05 23.85 4.38 180.0
10 3 16 179.87 20.58 14.35 0.0
11 3 16 15.45 25.59 5.35 180.0
12 3 16 95.22 19.27 8.10 180.0
-13 4 16 9.16 31.27 6.26 180.0
-12 4 16 77.46 16.97 7.94 180.0
-11 4 16 444.52 29.64 22.03 0.0
-10 4 16 213.27 16.84 13.11 180.0
-9 4 16 276.72 17.57 17.90 180.0
-8 4 16 520.13 26.23 24.46 0.0
-7 4 16 22.73 19.00 7.21 180.0
-6 4 16 1201.22 44.12 36.19 180.0
-5 4 16 485.77 28.17 23.42 0.0
-4 4 16 191.69 12.74 14.93 0.0
-3 4 16 5028.04 76.43 73.60 180.0
-2 4 16 206.62 12.32 13.88 180.0
-1 4 16 3240.92 58.26 57.88 0.0
0 4 16 175.55 7.33 13.54 0.0
1 4 16 1058.19 34.53 32.23 180.0
2 4 16 1635.38 43.80 39.44 0.0
3 4 16 16.96 7.54 4.83 180.0
4 4 16 4233.22 78.65 64.57 180.0
5 4 16 122.15 10.98 10.99 0.0
6 4 16 169.20 12.43 13.10 0.0
7 4 16 184.21 14.47 12.89 180.0
8 4 16 62.04 12.48 7.98 180.0
9 4 16 647.31 33.49 25.31 0.0
10 4 16 52.95 38.15 11.56 180.0
11 4 16 172.50 20.72 13.45 180.0
12 4 16 27.86 17.29 3.58 0.0
-13 5 16 4.56 31.35 2.92 0.0
-12 5 16 15.64 26.21 4.31 0.0
-11 5 16 0.00 27.53 3.15 0.0
-10 5 16 7.27 21.01 1.39 0.0
-9 5 16 0.00 17.15 1.72 180.0
-8 5 16 26.39 16.70 4.41 180.0
-7 5 16 158.25 12.80 12.36 180.0
-6 5 16 52.68 9.34 6.82 0.0
-5 5 16 72.43 8.92 9.20 0.0
-4 5 16 17.76 11.46 3.12 180.0
-3 5 16 141.04 9.74 12.23 0.0
-2 5 16 793.02 30.39 27.95 0.0
-1 5 16 124.04 8.78 11.11 180.0
0 5 16 2264.72 75.23 47.94 180.0
1 5 16 124.77 9.12 11.60 0.0
2 5 16 119.74 9.29 12.08 0.0
3 5 16 80.57 8.91 7.68 180.0
4 5 16 121.58 10.93 10.20 180.0
5 5 16 1041.27 43.18 32.62 0.0
6 5 16 46.59 10.38 5.57 180.0
7 5 16 47.57 12.56 7.34 180.0
8 5 16 81.34 12.66 9.30 0.0
9 5 16 12.51 23.92 4.45 0.0
10 5 16 158.11 18.74 11.83 180.0
11 5 16 0.00 31.04 1.87 0.0
12 5 16 17.18 33.52 3.75 0.0
-13 6 16 0.00 31.64 0.47 180.0
-12 6 16 15.51 28.50 0.52 180.0
-11 6 16 24.54 21.57 4.09 0.0
-10 6 16 0.00 22.15 0.47 180.0
-9 6 16 36.33 19.55 4.48 180.0
-8 6 16 5.95 20.29 5.15 0.0
-7 6 16 0.00 16.71 1.44 180.0
-6 6 16 76.56 10.33 9.22 0.0
-5 6 16 0.00 12.75 0.84 0.0
-4 6 16 0.69 10.49 0.25 0.0
-3 6 16 143.29 10.27 13.67 0.0
-2 6 16 20.28 10.97 4.90 180.0
-1 6 16 314.32 20.81 17.72 0.0
0 6 16 190.38 8.68 14.11 0.0
1 6 16 559.35 25.97 23.73 180.0
2 6 16 873.18 34.23 30.55 0.0
3 6 16 500.27 29.52 22.67 0.0
4 6 16 311.53 17.99 17.85 180.0
5 6 16 11.65 15.70 5.22 180.0
6 6 16 393.11 21.38 18.74 0.0
7 6 16 22.20 19.32 6.30 180.0
8 6 16 18.00 20.19 4.87 0.0
9 6 16 16.86 29.63 8.82 0.0
10 6 16 58.40 14.54 6.35 0.0
11 6 16 0.00 32.78 0.41 180.0
12 6 16 0.00 32.95 4.50 0.0
-13 7 16 9.93 30.18 3.23 180.0
-12 7 16 30.92 37.34 9.82 0.0
-11 7 16 21.30 23.83 1.27 180.0
-10 7 16 80.47 16.33 9.84 180.0
-9 7 16 283.24 18.39 16.71 0.0
-8 7 16 23.70 16.02 3.19 0.0
-7 7 16 225.94 15.43 15.84 180.0
-6 7 16 77.98 10.64 10.16 180.0
-5 7 16 455.18 26.69 19.97 0.0
-4 7 16 514.08 26.37 22.65 180.0
-3 7 16 491.11 26.39 21.18 180.0
-2 7 16 2655.74 56.46 52.22 0.0
-1 7 16 17.33 11.50 1.65 0.0
0 7 16 979.62 24.89 31.44 180.0
1 7 16 295.72 14.61 17.39 0.0
2 7 16 495.91 27.47 22.40 0.0
3 7 16 1333.83 44.40 35.14 180.0
4 7 16 162.90 11.39 12.97 0.0
5 7 16 186.03 13.27 13.77 0.0
6 7 16 31.00 17.46 5.58 0.0
7 7 16 253.08 16.50 16.37 180.0
8 7 16 201.50 17.38 14.67 0.0
9 7 16 0.00 24.25 1.27 180.0
10 7 16 155.61 18.14 11.59 180.0
11 7 16 0.00 32.82 3.09 0.0
12 7 16 92.78 21.21 10.12 0.0
-13 8 16 135.77 21.57 11.43 0.0
-12 8 16 1.10 29.86 1.88 180.0
-11 8 16 306.31 22.64 16.69 180.0
-10 8 16 37.60 24.44 5.62 0.0
-9 8 16 301.15 19.02 17.13 0.0
-8 8 16 231.39 16.22 14.47 180.0
-7 8 16 20.69 16.49 3.92 180.0
-6 8 16 794.25 39.93 27.33 0.0
-5 8 16 41.93 8.10 4.61 180.0
-4 8 16 480.59 28.11 22.83 180.0
-3 8 16 1803.48 48.29 42.67 0.0
-2 8 16 19.06 11.04 2.59 0.0
-1 8 16 2847.58 61.12 54.01 180.0
0 8 16 62.26 5.74 8.33 0.0
1 8 16 225.64 14.79 15.66 0.0
2 8 16 490.58 27.70 22.22 180.0
3 8 16 279.02 17.32 16.91 0.0
4 8 16 488.60 31.22 22.12 0.0
5 8 16 0.00 16.17 1.54 180.0
6 8 16 332.56 20.43 17.59 180.0
7 8 16 39.97 12.63 7.37 0.0
8 8 16 5.48 19.24 0.54 180.0
9 8 16 63.41 14.20 8.07 180.0
10 8 16 31.57 32.46 8.03 0.0
11 8 16 118.34 19.15 10.22 0.0
12 8 16 52.85 43.09 9.67 180.0
-13 9 16 0.00 32.63 2.34 180.0
-12 9 16 0.00 31.83 0.80 0.0
-11 9 16 0.00 29.39 1.52 180.0
-10 9 16 93.30 15.62 7.42 180.0
-9 9 16 0.00 22.50 0.01 180.0
-8 9 16 20.03 19.67 4.02 0.0
-7 9 16 74.53 11.32 7.33 0.0
-6 9 16 4.46 15.52 0.65 180.0
-5 9 16 41.85 8.19 5.32 0.0
-4 9 16 11.61 12.98 1.53 180.0
-3 9 16 0.00 13.68 0.70 180.0
-2 9 16 44.47 9.04 6.80 180.0
-1 9 16 120.05 10.38 11.27 180.0
0 9 16 513.85 23.03 21.85 0.0
1 9 16 46.40 7.22 6.39 0.0
2 9 16 12.06 14.85 5.77 180.0
3 9 16 126.45 11.63 11.80 0.0
4 9 16 29.94 16.46 6.40 0.0
5 9 16 395.67 22.45 19.80 180.0
6 9 16 103.20 12.41 10.34 0.0
7 9 16 28.62 17.45 2.60 0.0
8 9 16 22.19 15.92 6.71 180.0
9 9 16 0.00 23.56 0.56 0.0
10 9 16 0.00 28.79 4.00 0.0
11 9 16 0.00 35.82 2.69 0.0
-12 10 16 4.47 30.18 0.44 180.0
-11 10 16 70.99 18.08 8.60 180.0
-10 10 16 0.00 28.24 4.89 0.0
-9 10 16 16.17 23.33 1.27 0.0
-8 10 16 27.69 20.01 5.21 180.0
-7 10 16 45.87 10.37 5.15 180.0
-6 10 16 1.09 18.61 4.22 0.0
-5 10 16 0.00 16.99 1.28 0.0
-4 10 16 62.58 8.95 7.57 180.0
-3 10 16 69.43 9.17 8.26 180.0
-2 10 16 491.41 28.11 21.98 0.0
-1 10 16 653.28 32.69 26.33 180.0
0 10 16 20.63 9.04 4.32 0.0
1 10 16 0.00 14.11 1.59 0.0
2 10 16 118.46 9.70 9.82 180.0
3 10 16 27.32 19.39 7.21 180.0
4 10 16 0.00 19.02 2.72 0.0
5 10 16 2.97 18.69 3.00 180.0
6 10 16 18.00 19.71 3.79 180.0
7 10 16 14.68 20.52 1.43 180.0
8 10 16 0.00 21.82 1.04 0.0
9 10 16 45.76 28.54 8.46 180.0
10 10 16 12.81 24.87 1.69 180.0
11 10 16 0.00 29.06 2.31 0.0
-12 11 16 56.78 33.92 7.75 180.0
-11 11 16 37.21 29.72 5.42 0.0
-10 11 16 156.41 17.96 11.24 0.0
-9 11 16 4.89 19.95 2.00 180.0
-8 11 16 99.84 16.17 10.73 180.0
-7 11 16 458.46 25.11 21.26 0.0
-6 11 16 24.97 14.15 2.99 180.0
-5 11 16 77.35 9.88 7.80 180.0
-4 11 16 358.60 23.70 18.86 0.0
-3 11 16 105.28 10.38 10.52 0.0
-2 11 16 1267.81 46.56 34.97 180.0
-1 11 16 266.40 16.75 15.95 0.0
0 11 16 798.33 24.66 28.46 0.0
1 11 16 79.88 9.61 8.54 180.0
2 11 16 267.34 17.01 16.57 180.0
3 11 16 916.45 40.59 30.00 0.0
4 11 16 7.75 18.95 5.56 0.0
5 11 16 666.91 41.05 26.44 180.0
6 11 16 0.00 17.82 1.18 0.0
7 11 16 208.87 16.02 14.47 0.0
8 11 16 108.06 15.34 10.42 180.0
9 11 16 29.91 22.72 2.20 0.0
10 11 16 134.97 19.11 11.36 0.0
11 11 16 0.00 32.20 2.54 180.0
-12 12 16 0.00 34.66 0.75 180.0
-11 12 16 151.78 21.61 11.88 0.0
-10 12 16 3.29 27.58 4.41 180.0
-9 12 16 76.15 14.55 7.97 180.0
-8 12 16 153.77 15.61 12.34 0.0
-7 12 16 6.17 23.07 5.63 0.0
-6 12 16 166.81 13.59 12.75 180.0
-5 12 16 133.04 12.58 11.65 0.0
-4 12 16 86.66 11.12 9.33 0.0
-3 12 16 78.63 10.71 8.73 180.0
-2 12 16 258.79 13.79 16.38 180.0
-1 12 16 1067.65 42.69 31.77 0.0
0 12 16 13.97 7.52 4.22 0.0
1 12 16 160.89 12.39 13.56 180.0
2 12 16 322.13 19.54 18.30 0.0
3 12 16 72.93 10.93 8.06 0.0
4 12 16 508.29 25.49 23.35 180.0
5 12 16 167.72 14.21 13.39 0.0
6 12 16 208.08 16.01 13.49 0.0
7 12 16 5.86 23.60 5.99 180.0
8 12 16 21.55 20.74 1.33 180.0
9 12 16 19.13 14.81 3.63 0.0
10 12 16 24.30 29.94 3.87 180.0
11 12 16 17.81 32.27 4.77 180.0
-12 13 16 0.00 36.29 1.13 180.0
-11 13 16 18.81 19.84 0.20 0.0
-10 13 16 46.27 26.49 4.13 0.0
-9 13 16 23.71 22.36 0.14 0.0
-8 13 16 39.70 27.27 6.15 0.0
-7 13 16 1.14 20.60 3.03 180.0
-6 13 16 64.43 11.99 7.86 180.0
-5 13 16 0.00 21.25 2.69 180.0
-4 13 16 11.98 16.39 0.62 180.0
-3 13 16 0.00 16.59 2.41 180.0
-2 13 16 63.98 9.09 6.68 0.0
-1 13 16 0.00 17.14 1.18 180.0
0 13 16 138.74 9.63 12.12 0.0
1 13 16 197.58 13.44 15.30 180.0
2 13 16 5.00 17.81 4.54 180.0
3 13 16 107.43 12.14 9.02 180.0
4 13 16 18.68 17.59 1.02 180.0
5 13 16 1.69 18.80 2.19 180.0
6 13 16 17.21 26.25 7.60 0.0
7 13 16 6.38 18.49 0.03 180.0
8 13 16 19.91 23.20 3.38 0.0
9 13 16 10.76 28.26 4.53 180.0
10 13 16 2.44 28.42 0.14 0.0
-11 14 16 66.29 38.95 8.98 0.0
-10 14 16 3.32 29.49 0.81 0.0
-9 14 16 147.01 18.31 10.80 180.0
-8 14 16 69.09 15.66 7.42 0.0
-7 14 16 36.44 20.79 4.73 0.0
-6 14 16 18.27 19.64 3.13 180.0
-5 14 16 1.68 17.64 1.63 0.0
-4 14 16 166.02 14.16 12.51 0.0
-3 14 16 0.39 16.55 2.94 180.0
-2 14 16 115.54 11.19 9.69 180.0
-1 14 16 165.95 12.95 11.82 0.0
0 14 16 0.00 11.09 3.06 0.0
1 14 16 98.95 12.17 11.86 180.0
2 14 16 93.65 11.94 9.43 0.0
3 14 16 71.33 11.52 8.56 0.0
4 14 16 0.00 22.84 2.74 180.0
5 14 16 29.61 16.50 2.95 180.0
6 14 16 66.58 13.60 7.43 0.0
7 14 16 4.20 22.84 2.29 180.0
8 14 16 0.00 25.67 1.28 180.0
9 14 16 38.18 27.11 4.40 0.0
10 14 16 7.52 29.27 0.73 0.0
-11 15 16 49.22 31.24 3.36 180.0
-10 15 16 172.72 25.22 14.03 180.0
-9 15 16 43.37 23.95 5.85 0.0
-8 15 16 38.34 21.93 3.48 0.0
-7 15 16 74.19 15.51 9.00 180.0
-6 15 16 7.52 19.94 3.18 180.0
-5 15 16 359.23 24.18 18.20 0.0
-4 15 16 357.36 18.43 19.24 180.0
-3 15 16 58.08 12.05 7.47 180.0
-2 15 16 324.44 21.38 16.37 0.0
-1 15 16 53.29 12.60 8.46 180.0
0 15 16 302.30 18.32 17.02 180.0
1 15 16 31.26 20.56 6.43 0.0
2 15 16 10.30 15.58 2.22 0.0
3 15 16 375.23 23.65 20.24 180.0
4 15 16 2.28 18.76 0.77 180.0
5 15 16 71.89 12.93 8.14 0.0
6 15 16 19.73 20.04 1.72 180.0
7 15 16 35.85 21.45 5.18 180.0
8 15 16 62.09 15.49 8.09 0.0
9 15 16 18.26 18.52 2.34 180.0
10 15 16 60.63 30.92 7.64 180.0
-11 16 16 0.00 32.83 3.58 180.0
-10 16 16 0.00 28.71 1.24 0.0
-9 16 16 0.00 31.96 3.04 0.0
-8 16 16 39.95 22.84 4.14 180.0
-7 16 16 40.17 24.48 5.24 180.0
-6 16 16 0.00 23.01 3.02 0.0
-5 16 16 33.28 11.44 5.41 180.0
-4 16 16 63.06 11.25 7.01 180.0
-3 16 16 235.24 17.02 15.23 0.0
-2 16 16 12.20 18.64 1.19 0.0
-1 16 16 120.82 14.11 10.90 180.0
0 16 16 24.30 8.13 2.60 0.0
1 16 16 20.98 19.13 4.20 0.0
2 16 16 279.97 16.88 17.70 180.0
3 16 16 0.00 18.74 3.37 180.0
4 16 16 78.33 14.25 10.41 0.0
5 16 16 0.00 21.39 2.08 180.0
6 16 16 116.26 16.02 11.85 180.0
7 16 16 14.50 23.15 2.97 0.0
8 16 16 0.00 24.09 2.58 0.0
9 16 16 18.28 26.21 3.02 180.0
-10 17 16 0.00 34.28 1.49 180.0
-9 17 16 0.00 27.99 0.73 0.0
-8 17 16 27.66 28.17 5.07 180.0
-7 17 16 29.55 15.32 4.51 0.0
-6 17 16 0.00 23.08 3.75 0.0
-5 17 16 15.57 18.16 1.81 0.0
-4 17 16 20.32 17.61 1.82 180.0
-3 17 16 0.00 20.51 0.47 180.0
-2 17 16 10.75 19.11 2.16 0.0
-1 17 16 0.00 20.61 3.02 180.0
0 17 16 87.07 8.92 9.25 180.0
1 17 16 67.26 13.15 10.32 0.0
2 17 16 47.73 11.13 6.03 0.0
3 17 16 1.24 19.24 1.95 0.0
4 17 16 28.97 17.02 2.60 0.0
5 17 16 0.00 22.55 1.64 180.0
6 17 16 19.19 26.89 6.36 180.0
7 17 16 4.62 27.43 3.48 180.0
8 17 16 0.00 27.91 0.34 0.0
9 17 16 13.11 30.14 2.61 0.0
-10 18 16 0.00 37.61 2.31 0.0
-9 18 16 17.03 33.95 4.87 0.0
-8 18 16 1.45 25.37 0.39 180.0
-7 18 16 0.00 27.07 1.23 180.0
-6 18 16 0.00 23.17 2.28 0.0
-5 18 16 28.73 21.40 4.64 180.0
-4 18 16 127.75 14.17 10.85 180.0
-3 18 16 71.36 14.42 8.49 0.0
-2 18 16 16.50 22.22 5.30 0.0
-1 18 16 142.49 15.69 11.73 180.0
0 18 16 49.10 8.76 5.50 0.0
1 18 16 58.60 12.84 8.23 0.0
2 18 16 70.26 12.96 8.17 180.0
3 18 16 45.41 11.25 5.49 180.0
4 18 16 25.04 24.00 6.51 0.0
5 18 16 0.00 24.47 0.90 0.0
6 18 16 28.78 20.92 4.01 180.0
7 18 16 0.00 26.16 0.89 0.0
8 18 16 38.53 30.89 5.58 0.0
9 18 16 14.48 35.19 6.84 180.0
-9 19 16 33.98 31.76 1.98 180.0
-8 19 16 0.00 31.09 3.64 180.0
-7 19 16 91.12 17.65 8.14 0.0
-6 19 16 0.00 28.55 1.48 0.0
-5 19 16 103.36 13.18 8.71 180.0
-4 19 16 63.05 13.41 7.91 0.0
-3 19 16 75.83 15.21 7.32 0.0
-2 19 16 31.63 24.39 4.14 180.0
-1 19 16 33.89 19.58 3.24 180.0
0 19 16 122.95 10.98 11.40 0.0
1 19 16 2.29 22.11 3.50 180.0
2 19 16 0.00 23.42 2.89 180.0
3 19 16 102.26 14.85 9.60 0.0
4 19 16 71.16 13.95 6.74 0.0
5 19 16 45.64 15.20 7.82 180.0
6 19 16 33.52 28.94 6.75 0.0
7 19 16 21.60 24.02 1.60 180.0
8 19 16 31.60 25.88 3.81 180.0
-9 20 16 27.58 35.81 2.80 180.0
-8 20 16 45.54 26.96 1.15 0.0
-7 20 16 28.87 19.10 2.52 0.0
-6 20 16 12.22 25.52 4.09 180.0
-5 20 16 37.32 24.79 3.75 0.0
-4 20 16 4.01 22.31 0.74 180.0
-3 20 16 4.07 19.23 0.42 180.0
-2 20 16 0.00 20.43 2.85 180.0
-1 20 16 0.00 25.54 4.32 0.0
0 20 16 7.55 14.77 0.43 180.0
1 20 16 0.00 21.97 0.44 0.0
2 20 16 0.00 22.33 2.67 0.0
3 20 16 23.98 25.02 4.56 0.0
4 20 16 122.83 15.39 10.35 180.0
5 20 16 36.21 26.16 2.68 0.0
6 20 16 15.33 26.37 5.78 0.0
7 20 16 28.62 23.74 2.12 180.0
8 20 16 2.05 25.04 1.53 0.0
-8 21 16 39.10 31.00 1.89 180.0
-7 21 16 0.00 33.91 1.71 0.0
-6 21 16 20.24 22.86 2.23 180.0
-5 21 16 5.08 27.38 2.10 180.0
-4 21 16 0.00 25.35 2.79 0.0
-3 21 16 0.00 27.93 1.58 0.0
-2 21 16 0.00 26.38 1.51 180.0
-1 21 16 1.50 23.07 0.72 0.0
0 21 16 28.68 10.51 3.50 0.0
1 21 16 0.00 24.40 1.53 0.0
2 21 16 31.72 22.15 3.45 180.0
3 21 16 0.00 21.04 1.15 180.0
4 21 16 31.03 13.60 2.55 0.0
5 21 16 0.00 22.11 0.53 180.0
6 21 16 11.35 24.98 3.03 0.0
7 21 16 3.54 31.52 2.81 0.0
-7 22 16 31.65 27.51 2.50 180.0
-6 22 16 2.93 26.38 2.26 180.0
-5 22 16 0.00 30.53 5.20 0.0
-4 22 16 17.21 27.96 3.34 0.0
-3 22 16 31.83 15.66 5.77 180.0
-2 22 16 27.88 25.32 3.54 180.0
-1 22 16 58.42 14.94 5.94 0.0
0 22 16 9.65 13.93 3.24 180.0
1 22 16 27.26 27.51 8.22 180.0
2 22 16 66.16 14.85 7.25 0.0
3 22 16 19.79 22.20 1.87 0.0
4 22 16 13.28 29.87 5.95 180.0
5 22 16 0.00 25.55 1.46 0.0
6 22 16 0.00 28.86 3.43 0.0
-7 23 16 36.76 29.87 4.15 180.0
-6 23 16 13.21 30.03 2.08 180.0
-5 23 16 69.72 17.21 7.08 0.0
-4 23 16 23.34 20.99 6.51 180.0
-3 23 16 6.04 29.92 1.83 180.0
-2 23 16 24.11 28.50 4.77 0.0
-1 23 16 4.00 18.39 2.36 180.0
0 23 16 19.73 16.92 3.88 180.0
1 23 16 6.00 24.96 3.94 0.0
2 23 16 0.23 24.21 1.60 0.0
3 23 16 30.04 14.28 2.85 180.0
4 23 16 45.39 24.95 3.77 180.0
5 23 16 0.00 30.00 3.98 0.0
-6 24 16 16.82 30.00 1.67 0.0
-5 24 16 21.70 23.26 1.05 0.0
-4 24 16 0.00 31.22 4.30 180.0
-3 24 16 5.70 26.10 0.09 180.0
-2 24 16 5.64 26.49 0.86 180.0
-1 24 16 0.00 27.20 0.43 0.0
0 24 16 12.88 23.18 3.90 180.0
1 24 16 5.02 21.18 0.22 0.0
2 24 16 15.90 21.03 0.28 180.0
3 24 16 12.30 22.51 1.13 0.0
4 24 16 12.04 29.51 1.41 0.0
-4 25 16 0.00 26.34 0.58 180.0
-3 25 16 30.67 15.61 4.15 180.0
-2 25 16 47.13 28.30 3.71 0.0
-1 25 16 27.51 24.09 0.37 180.0
0 25 16 12.41 13.13 2.87 180.0
1 25 16 0.00 28.58 2.44 180.0
2 25 16 27.54 15.88 0.84 0.0
3 25 16 33.70 23.26 1.52 180.0
-2 26 16 1.76 24.14 0.59 0.0
-1 26 16 12.76 32.76 2.74 180.0
0 26 16 18.55 19.36 1.88 0.0
1 26 16 0.00 31.92 3.69 0.0
-13 1 17 29.14 26.55 3.14 0.0
-12 1 17 44.88 16.29 7.56 180.0
-11 1 17 10.60 28.00 4.14 180.0
-10 1 17 0.00 22.99 1.93 180.0
-9 1 17 21.31 18.05 4.24 180.0
-8 1 17 49.29 11.04 6.92 180.0
-7 1 17 346.88 19.81 19.42 0.0
-6 1 17 185.82 12.44 14.24 0.0
-5 1 17 793.45 33.52 29.28 180.0
-4 1 17 0.00 12.05 0.00 0.0
-3 1 17 70.04 8.33 8.17 0.0
-2 1 17 1323.65 38.21 37.66 180.0
-1 1 17 1045.84 33.43 34.09 180.0
0 1 17 365.73 34.04 19.51 0.0
1 1 17 235.39 12.89 15.63 180.0
2 1 17 275.89 15.23 16.46 180.0
3 1 17 552.02 27.91 23.44 0.0
4 1 17 0.00 15.87 1.79 0.0
5 1 17 736.98 36.56 26.40 180.0
6 1 17 86.97 12.39 8.92 180.0
7 1 17 243.72 17.33 16.55 0.0
8 1 17 317.48 18.52 17.10 180.0
9 1 17 102.93 15.00 9.30 180.0
10 1 17 0.00 32.23 6.52 0.0
11 1 17 0.00 30.51 0.49 180.0
12 1 17 28.61 39.43 7.97 180.0
-13 2 17 21.48 25.04 3.22 180.0
-12 2 17 35.84 18.96 5.46 180.0
-11 2 17 121.81 17.81 11.24 0.0
-10 2 17 33.35 23.25 5.09 0.0
-9 2 17 688.43 44.62 27.01 180.0
-8 2 17 277.87 16.42 16.07 0.0
-7 2 17 56.70 9.51 6.79 0.0
-6 2 17 1016.54 40.79 33.55 180.0
-5 2 17 0.00 14.42 1.18 0.0
-4 2 17 3995.64 72.55 65.51 0.0
-3 2 17 2237.45 51.37 49.89 180.0
-2 2 17 661.74 28.24 27.79 180.0
-1 2 17 318.26 20.67 19.70 0.0
0 2 17 664.91 36.99 25.53 0.0
1 2 17 1963.71 47.41 43.79 180.0
2 2 17 252.08 13.80 15.43 0.0
3 2 17 7.65 13.38 2.00 0.0
4 2 17 4905.19 85.07 70.63 180.0
5 2 17 101.82 11.44 9.63 180.0
6 2 17 1028.31 45.91 33.13 0.0
7 2 17 166.66 14.91 13.67 180.0
8 2 17 73.19 13.22 9.83 180.0
9 2 17 80.53 15.69 8.82 0.0
10 2 17 0.00 26.82 3.47 180.0
11 2 17 400.03 27.11 19.44 180.0
12 2 17 10.23 25.92 0.40 0.0
-13 3 17 0.00 29.83 4.18 180.0
-12 3 17 21.87 28.28 6.01 0.0
-11 3 17 34.00 17.55 5.53 0.0
-10 3 17 127.43 15.80 10.64 0.0
-9 3 17 36.01 24.08 7.48 0.0
-8 3 17 206.66 15.56 15.44 0.0
-7 3 17 838.79 40.48 28.32 180.0
-6 3 17 2.25 14.34 2.08 0.0
-5 3 17 79.94 8.51 8.71 0.0
-4 3 17 97.17 9.53 10.10 0.0
-3 3 17 206.48 13.35 14.81 0.0
-2 3 17 1489.60 41.40 38.67 0.0
-1 3 17 1345.60 38.47 38.72 0.0
0 3 17 7.11 5.03 2.12 180.0
1 3 17 160.17 10.49 12.94 0.0
2 3 17 6.27 12.69 1.16 180.0
3 3 17 39.83 8.60 6.28 180.0
4 3 17 23.48 13.27 3.34 0.0
5 3 17 588.70 33.16 23.37 0.0
6 3 17 67.46 10.76 7.15 0.0
7 3 17 0.20 12.60 0.17 180.0
8 3 17 12.33 21.27 4.73 0.0
9 3 17 60.54 15.95 8.24 0.0
10 3 17 0.97 24.74 1.78 180.0
11 3 17 23.55 33.91 5.32 180.0
12 3 17 89.19 19.22 8.59 0.0
-13 4 17 0.00 29.10 2.64 180.0
-12 4 17 0.00 26.38 0.15 0.0
-11 4 17 0.00 32.36 9.09 0.0
-10 4 17 20.59 19.85 1.28 180.0
-9 4 17 0.00 19.98 1.81 180.0
-8 4 17 77.48 13.14 10.46 180.0
-7 4 17 28.99 16.17 2.89 0.0
-6 4 17 361.53 20.06 19.50 180.0
-5 4 17 49.27 8.59 7.68 0.0
-4 4 17 44.58 7.36 5.99 0.0
-3 4 17 343.64 22.93 19.55 0.0
-2 4 17 268.11 14.42 17.25 180.0
-1 4 17 58.86 8.12 9.33 0.0
0 4 17 278.12 9.84 16.57 180.0
1 4 17 440.79 24.55 21.33 180.0
2 4 17 0.08 12.18 0.06 180.0
3 4 17 51.73 8.44 6.73 0.0
4 4 17 5.04 15.08 1.21 0.0
5 4 17 113.76 11.33 10.52 0.0
6 4 17 1.36 15.13 0.40 180.0
7 4 17 29.20 20.86 6.44 0.0
8 4 17 8.52 22.77 5.05 180.0
9 4 17 0.00 26.68 5.18 180.0
10 4 17 17.52 16.73 1.32 0.0
11 4 17 0.00 35.71 3.99 0.0
12 4 17 22.73 29.15 1.99 180.0
-13 5 17 5.07 26.03 1.88 180.0
-12 5 17 41.24 25.81 3.61 0.0
-11 5 17 39.90 26.96 5.51 0.0
-10 5 17 91.22 14.88 10.08 180.0
-9 5 17 49.58 9.40 4.40 0.0
-8 5 17 66.76 13.19 10.37 0.0
-7 5 17 472.62 23.34 22.42 180.0
-6 5 17 52.68 10.44 7.20 0.0
-5 5 17 518.08 28.92 24.08 0.0
-4 5 17 99.42 8.57 9.56 180.0
-3 5 17 177.56 10.76 14.04 180.0
-2 5 17 208.72 13.14 14.86 0.0
-1 5 17 732.74 29.33 27.10 0.0
0 5 17 16.00 5.89 3.87 180.0
1 5 17 4.10 12.32 4.07 180.0
2 5 17 1091.33 39.07 33.73 0.0
3 5 17 349.01 16.68 18.53 180.0
4 5 17 761.93 37.68 27.66 180.0
5 5 17 1272.74 47.75 34.10 0.0
6 5 17 10.87 16.37 1.73 180.0
7 5 17 80.92 12.17 8.62 180.0
8 5 17 180.96 16.18 13.13 0.0
9 5 17 78.92 16.35 9.38 0.0
10 5 17 49.04 15.82 7.39 180.0
11 5 17 48.36 15.91 4.60 180.0
12 5 17 10.09 32.63 5.68 0.0
-13 6 17 3.01 30.91 6.64 0.0
-12 6 17 28.58 18.71 3.92 0.0
-11 6 17 120.96 16.45 10.08 180.0
-10 6 17 11.72 20.99 1.65 180.0
-9 6 17 188.65 15.30 12.24 0.0
-8 6 17 129.74 14.24 11.67 180.0
-7 6 17 196.06 13.90 14.16 180.0
-6 6 17 684.31 34.98 25.03 0.0
-5 6 17 0.00 12.08 0.00 0.0
-4 6 17 1065.82 39.61 34.04 180.0
-3 6 17 475.81 27.93 21.91 0.0
-2 6 17 1684.53 46.48 42.39 0.0
-1 6 17 1184.51 38.96 36.79 180.0
0 6 17 197.99 8.42 14.61 180.0
1 6 17 557.25 29.41 24.25 0.0
2 6 17 531.83 29.43 23.87 180.0
3 6 17 301.57 17.29 17.27 180.0
4 6 17 3559.81 76.30 60.55 0.0
5 6 17 63.29 9.36 6.78 0.0
6 6 17 538.23 34.44 23.79 180.0
7 6 17 99.94 14.20 11.21 0.0
8 6 17 118.29 13.60 9.74 0.0
9 6 17 107.22 17.06 10.98 180.0
10 6 17 0.00 27.65 0.24 180.0
11 6 17 170.94 22.17 13.96 0.0
12 6 17 0.00 32.49 2.46 180.0
-13 7 17 0.00 33.70 4.99 0.0
-12 7 17 0.00 30.65 2.85 180.0
-11 7 17 0.00 27.93 1.94 180.0
-10 7 17 97.48 15.47 8.67 180.0
-9 7 17 97.46 14.06 8.41 180.0
-8 7 17 27.76 18.00 5.45 180.0
-7 7 17 19.12 21.09 6.46 0.0
-6 7 17 29.00 16.99 5.28 0.0
-5 7 17 142.48 11.12 11.06 180.0
-4 7 17 103.29 9.23 10.50 180.0
-3 7 17 0.57 8.22 0.23 0.0
-2 7 17 793.80 33.47 27.38 180.0
-1 7 17 560.79 27.96 24.90 180.0
0 7 17 167.00 7.64 11.96 0.0
1 7 17 33.21 7.93 6.17 180.0
2 7 17 0.00 11.79 1.37 0.0
3 7 17 3.42 8.43 3.85 0.0
4 7 17 144.01 12.41 12.70 180.0
5 7 17 115.66 12.04 11.52 180.0
6 7 17 59.75 12.48 10.04 180.0
7 7 17 0.00 19.55 1.97 0.0
8 7 17 35.88 12.98 6.60 180.0
9 7 17 0.00 21.03 1.92 0.0
10 7 17 93.81 15.93 7.93 0.0
11 7 17 0.00 27.99 1.17 0.0
-13 8 17 0.00 36.73 1.94 0.0
-12 8 17 19.14 26.89 1.29 0.0
-11 8 17 10.23 28.98 3.45 180.0
-10 8 17 10.80 29.24 5.43 180.0
-9 8 17 222.48 18.35 14.57 0.0
-8 8 17 22.49 21.57 6.53 0.0
-7 8 17 38.28 9.79 4.07 180.0
-6 8 17 701.58 36.74 27.74 0.0
-5 8 17 228.61 13.46 15.65 180.0
-4 8 17 355.69 17.69 18.71 180.0
-3 8 17 54.38 8.79 7.59 180.0
-2 8 17 143.02 11.56 13.52 0.0
-1 8 17 67.46 8.88 8.30 180.0
0 8 17 339.34 12.05 18.25 0.0
1 8 17 278.40 16.15 17.99 0.0
2 8 17 100.76 9.72 10.41 0.0
3 8 17 266.74 17.24 16.58 180.0
4 8 17 0.00 15.57 0.83 0.0
5 8 17 34.03 9.67 5.72 180.0
6 8 17 14.71 25.09 8.27 180.0
7 8 17 13.01 19.73 2.83 180.0
8 8 17 18.74 15.07 1.98 0.0
9 8 17 40.00 21.40 2.41 0.0
10 8 17 44.85 27.08 3.65 180.0
11 8 17 22.74 26.58 0.99 180.0
-12 9 17 0.00 30.78 5.44 180.0
-11 9 17 0.00 34.68 4.13 180.0
-10 9 17 188.84 20.15 13.90 0.0
-9 9 17 27.41 14.59 4.18 180.0
-8 9 17 39.88 23.64 7.59 180.0
-7 9 17 103.13 14.11 10.59 0.0
-6 9 17 227.10 14.94 15.53 0.0
-5 9 17 1056.30 44.14 32.43 180.0
-4 9 17 29.84 15.56 6.05 0.0
-3 9 17 1116.66 40.66 34.19 0.0
-2 9 17 446.30 29.43 22.54 180.0
-1 9 17 338.93 17.35 17.45 180.0
0 9 17 513.23 45.75 22.54 0.0
1 9 17 266.18 16.06 17.46 180.0
2 9 17 543.24 29.16 22.77 180.0
3 9 17 860.62 38.10 30.61 0.0
4 9 17 363.97 20.78 19.96 0.0
5 9 17 158.76 14.59 13.28 180.0
6 9 17 18.56 20.25 4.86 180.0
7 9 17 135.21 15.95 11.18 0.0
8 9 17 96.69 15.80 9.75 180.0
9 9 17 95.42 16.81 10.04 180.0
10 9 17 141.97 18.42 11.09 0.0
11 9 17 16.02 30.07 4.23 0.0
-12 10 17 56.18 31.61 8.33 180.0
-11 10 17 122.24 19.61 10.13 0.0
-10 10 17 0.00 26.14 3.91 0.0
-9 10 17 34.04 22.94 5.21 180.0
-8 10 17 122.19 14.08 10.04 0.0
-7 10 17 228.10 15.88 14.26 0.0
-6 10 17 763.12 39.83 26.87 180.0
-5 10 17 94.42 11.12 10.45 0.0
-4 10 17 360.56 19.58 19.36 0.0
-3 10 17 529.49 30.77 23.31 180.0
-2 10 17 106.23 11.99 11.46 180.0
-1 10 17 631.45 33.27 24.63 0.0
0 10 17 98.53 7.20 10.09 0.0
1 10 17 61.47 9.88 8.52 180.0
2 10 17 163.76 11.78 13.11 0.0
3 10 17 183.43 12.98 14.38 0.0
4 10 17 724.47 38.28 28.52 180.0
5 10 17 23.90 10.53 6.36 180.0
6 10 17 207.31 16.09 15.12 0.0
7 10 17 24.69 23.50 5.38 180.0
8 10 17 28.82 20.38 9.48 180.0
9 10 17 107.41 18.76 12.60 0.0
10 10 17 24.02 24.92 0.71 180.0
11 10 17 2.98 31.06 5.64 180.0
-12 11 17 0.00 36.43 1.19 180.0
-11 11 17 0.00 31.79 1.95 0.0
-10 11 17 40.59 12.73 2.24 180.0
-9 11 17 0.00 24.69 2.88 0.0
-8 11 17 32.85 22.84 3.05 0.0
-7 11 17 23.26 13.88 2.59 180.0
-6 11 17 0.00 19.45 1.27 0.0
-5 11 17 16.54 14.70 1.10 0.0
-4 11 17 26.63 16.95 5.52 0.0
-3 11 17 38.56 9.91 6.09 0.0
-2 11 17 3.23 13.95 3.52 180.0
-1 11 17 27.91 8.17 3.38 180.0
0 11 17 20.27 11.37 3.68 180.0
1 11 17 0.00 16.01 1.09 180.0
2 11 17 10.69 12.26 1.63 180.0
3 11 17 0.00 16.81 3.70 0.0
4 11 17 36.56 19.40 5.51 0.0
5 11 17 19.82 18.56 4.77 0.0
6 11 17 29.88 11.65 6.44 0.0
7 11 17 6.71 21.22 0.96 0.0
8 11 17 29.13 23.69 3.40 180.0
9 11 17 35.27 12.40 3.94 180.0
10 11 17 23.54 28.74 4.31 180.0
11 11 17 26.69 27.51 3.50 180.0
-12 12 17 0.00 34.80 2.33 180.0
-11 12 17 9.45 29.89 3.99 0.0
-10 12 17 10.52 26.45 1.12 180.0
-9 12 17 126.75 17.92 10.66 180.0
-8 12 17 5.59 16.84 0.46 180.0
-7 12 17 0.00 21.96 1.81 0.0
-6 12 17 227.65 15.91 14.49 180.0
-5 12 17 69.83 10.95 8.17 0.0
-4 12 17 154.89 12.63 12.15 0.0
-3 12 17 0.00 14.85 3.64 0.0
-2 12 17 0.00 14.57 0.61 0.0
-1 12 17 39.69 9.94 5.65 180.0
0 12 17 0.00 13.84 0.35 0.0
1 12 17 286.36 18.86 18.15 180.0
2 12 17 2.69 14.34 2.59 0.0
3 12 17 222.25 14.81 15.14 0.0
4 12 17 101.29 13.84 9.82 180.0
5 12 17 0.00 16.05 0.16 180.0
6 12 17 203.76 16.59 14.24 0.0
7 12 17 12.37 19.57 2.73 0.0
8 12 17 0.00 22.42 1.67 180.0
9 12 17 0.00 25.73 1.81 0.0
10 12 17 13.86 29.91 2.80 0.0
-11 13 17 34.58 31.66 3.58 0.0
-10 13 17 150.11 20.01 10.41 180.0
-9 13 17 8.56 22.08 0.96 0.0
-8 13 17 0.00 27.91 0.79 180.0
-7 13 17 204.55 16.54 13.42 180.0
-6 13 17 81.83 14.24 9.64 180.0
-5 13 17 257.48 16.92 15.89 0.0
-4 13 17 0.00 18.11 1.31 180.0
-3 13 17 601.10 35.03 25.34 180.0
-2 13 17 25.20 9.07 4.81 0.0
-1 13 17 330.35 20.29 18.30 0.0
0 13 17 748.76 27.33 26.79 180.0
1 13 17 21.30 15.58 2.99 180.0
2 13 17 371.16 21.20 20.91 0.0
3 13 17 376.76 22.94 19.30 180.0
4 13 17 290.02 17.92 17.19 180.0
5 13 17 73.25 11.70 7.26 0.0
6 13 17 0.00 21.67 2.52 180.0
7 13 17 90.58 13.06 7.41 180.0
8 13 17 10.57 23.24 4.13 0.0
9 13 17 44.97 26.11 5.51 0.0
10 13 17 58.14 31.21 7.16 180.0
-11 14 17 80.20 19.94 8.02 180.0
-10 14 17 43.19 28.53 3.39 180.0
-9 14 17 0.00 30.60 4.27 0.0
-8 14 17 15.63 26.43 5.13 180.0
-7 14 17 119.20 16.85 11.45 180.0
-6 14 17 227.19 17.11 14.48 0.0
-5 14 17 25.60 17.26 3.22 180.0
-4 14 17 111.07 12.62 10.51 180.0
-3 14 17 4.62 15.14 1.30 0.0
-2 14 17 122.04 11.60 9.76 0.0
-1 14 17 715.92 40.19 26.58 180.0
0 14 17 20.53 22.49 4.61 0.0
1 14 17 5.22 16.39 3.17 0.0
2 14 17 20.53 18.82 5.51 180.0
3 14 17 171.76 14.48 13.94 180.0
4 14 17 354.42 22.59 18.80 0.0
5 14 17 8.44 17.60 0.53 0.0
6 14 17 89.25 16.64 10.58 180.0
7 14 17 0.00 22.30 1.69 0.0
8 14 17 23.21 19.33 5.70 0.0
9 14 17 28.44 21.65 6.29 180.0
10 14 17 0.00 33.47 0.94 0.0
-11 15 17 0.00 36.62 1.54 0.0
-10 15 17 0.00 33.87 1.68 180.0
-9 15 17 0.00 25.09 0.23 0.0
-8 15 17 39.08 16.71 6.57 0.0
-7 15 17 43.96 29.65 9.05 180.0
-6 15 17 0.00 22.41 1.98 180.0
-5 15 17 16.01 10.49 2.85 0.0
-4 15 17 46.09 12.39 6.48 180.0
-3 15 17 23.26 17.60 1.47 0.0
-2 15 17 0.00 15.60 0.45 0.0
-1 15 17 0.00 16.54 0.81 0.0
0 15 17 51.08 8.18 7.21 0.0
1 15 17 33.04 18.05 7.07 180.0
2 15 17 0.00 16.44 1.58 0.0
3 15 17 2.59 19.82 5.01 180.0
4 15 17 18.33 17.02 3.02 180.0
5 15 17 1.69 18.88 2.39 0.0
6 15 17 0.00 18.62 1.07 180.0
7 15 17 0.00 22.04 1.15 180.0
8 15 17 0.00 24.98 0.19 0.0
9 15 17 12.71 23.08 1.26 0.0
10 15 17 6.91 31.32 5.46 0.0
-10 16 17 0.00 39.08 3.23 180.0
-9 16 17 1.15 34.00 5.58 0.0
-8 16 17 0.00 30.47 5.49 180.0
-7 16 17 0.00 25.06 0.61 0.0
-6 16 17 56.87 14.42 7.46 0.0
-5 16 17 24.07 21.13 2.35 180.0
-4 16 17 273.25 17.33 16.11 180.0
-3 16 17 83.74 11.78 7.88 0.0
-2 16 17 25.86 13.95 6.03 0.0
-1 16 17 65.31 12.40 7.60 180.0
0 16 17 30.74 12.73 4.68 180.0
1 16 17 83.49 14.39 10.30 0.0
2 16 17 84.22 13.42 9.52 180.0
3 16 17 11.13 21.33 6.14 180.0
4 16 17 15.93 22.45 4.92 0.0
5 16 17 22.55 20.76 2.29 0.0
6 16 17 147.18 17.65 11.83 180.0
7 16 17 0.00 24.88 2.01 0.0
8 16 17 0.00 25.68 0.48 0.0
9 16 17 25.03 26.92 2.77 180.0
-10 17 17 58.35 34.96 7.58 0.0
-9 17 17 41.65 25.85 1.30 0.0
-8 17 17 0.00 29.50 3.68 180.0
-7 17 17 40.15 27.64 9.06 0.0
-6 17 17 33.32 25.79 6.30 0.0
-5 17 17 138.10 15.14 10.78 180.0
-4 17 17 28.61 20.86 3.11 180.0
-3 17 17 258.37 18.98 15.64 0.0
-2 17 17 32.70 22.13 4.72 180.0
-1 17 17 0.00 18.92 1.62 0.0
0 17 17 308.80 48.73 18.29 0.0
1 17 17 4.28 14.52 1.62 180.0
2 17 17 82.99 13.14 10.27 180.0
3 17 17 38.13 25.75 8.72 0.0
4 17 17 82.65 13.85 9.12 0.0
5 17 17 49.15 25.44 8.45 180.0
6 17 17 0.00 22.97 0.04 0.0
7 17 17 134.94 18.35 11.14 0.0
8 17 17 0.00 23.82 2.15 180.0
9 17 17 0.00 32.77 4.13 180.0
-10 18 17 7.78 22.81 2.40 0.0
-9 18 17 13.21 33.22 3.16 180.0
-8 18 17 26.68 25.45 3.28 0.0
-7 18 17 13.92 25.95 1.83 0.0
-6 18 17 12.37 23.69 3.86 180.0
-5 18 17 2.58 17.01 0.76 180.0
-4 18 17 96.74 15.01 9.31 0.0
-3 18 17 47.33 13.40 6.44 180.0
-2 18 17 16.99 21.93 3.28 180.0
-1 18 17 59.88 15.27 9.16 0.0
0 18 17 23.56 12.09 5.92 0.0
1 18 17 29.19 17.90 5.14 180.0
2 18 17 1.54 21.34 4.56 0.0
3 18 17 4.61 19.67 0.59 0.0
4 18 17 0.00 24.20 0.08 0.0
5 18 17 0.00 19.24 2.49 180.0
6 18 17 0.00 26.01 1.28 0.0
7 18 17 0.00 29.51 0.40 180.0
8 18 17 0.00 33.91 0.98 180.0
-9 19 17 43.59 31.19 1.08 0.0
-8 19 17 0.00 30.60 1.78 180.0
-7 19 17 9.06 25.81 4.35 0.0
-6 19 17 0.00 25.52 0.08 0.0
-5 19 17 0.00 22.05 2.50 180.0
-4 19 17 0.00 26.06 0.34 0.0
-3 19 17 144.30 16.07 9.88 0.0
-2 19 17 0.00 25.97 4.43 180.0
-1 19 17 20.90 12.71 2.14 180.0
0 19 17 19.53 10.73 3.94 0.0
1 19 17 12.32 13.76 2.02 0.0
2 19 17 20.82 20.91 3.24 0.0
3 19 17 0.00 22.41 1.16 0.0
4 19 17 12.79 22.63 1.05 180.0
5 19 17 0.00 22.26 0.92 180.0
6 19 17 0.00 25.11 1.79 0.0
7 19 17 0.33 26.68 0.29 180.0
8 19 17 2.36 24.69 2.00 0.0
-9 20 17 0.00 39.07 4.08 180.0
-8 20 17 24.33 31.80 4.79 0.0
-7 20 17 0.00 32.10 3.22 0.0
-6 20 17 8.23 31.70 6.20 180.0
-5 20 17 12.20 24.31 1.78 0.0
-4 20 17 84.23 16.33 8.52 0.0
-3 20 17 32.13 24.74 4.29 180.0
-2 20 17 31.89 20.69 3.60 180.0
-1 20 17 1.47 21.66 0.87 0.0
0 20 17 32.34 13.69 6.42 0.0
1 20 17 0.00 25.41 3.34 180.0
2 20 17 24.29 27.56 7.47 0.0
3 20 17 72.13 14.10 8.21 0.0
4 20 17 23.08 23.32 5.13 180.0
5 20 17 0.00 24.66 3.12 180.0
6 20 17 69.17 16.29 7.59 0.0
7 20 17 18.69 23.50 1.10 180.0
-8 21 17 0.00 34.74 1.73 0.0
-7 21 17 0.00 32.94 2.68 180.0
-6 21 17 14.69 27.16 1.17 0.0
-5 21 17 69.88 13.68 7.12 0.0
-4 21 17 0.00 25.50 0.32 180.0
-3 21 17 102.91 16.75 8.56 180.0
-2 21 17 0.00 27.82 2.88 0.0
-1 21 17 1.30 23.78 1.07 0.0
0 21 17 118.50 18.99 11.19 180.0
1 21 17 11.05 21.23 0.51 180.0
2 21 17 85.84 14.46 8.65 0.0
3 21 17 0.00 29.77 4.84 180.0
4 21 17 8.59 15.84 0.43 180.0
5 21 17 28.49 26.41 5.10 0.0
6 21 17 18.09 20.33 0.55 180.0
7 21 17 0.04 30.62 6.06 180.0
-7 22 17 19.49 29.46 1.90 180.0
-6 22 17 2.39 28.98 0.16 180.0
-5 22 17 39.15 24.97 4.58 0.0
-4 22 17 34.20 24.09 1.89 180.0
-3 22 17 34.93 22.17 3.35 0.0
-2 22 17 34.06 21.54 2.71 0.0
-1 22 17 22.63 21.65 4.16 180.0
0 22 17 26.01 14.27 0.52 0.0
1 22 17 2.72 23.06 0.12 180.0
2 22 17 13.57 28.33 4.77 180.0
3 22 17 20.56 27.40 1.32 0.0
4 22 17 0.00 29.47 0.48 0.0
5 22 17 0.17 27.42 2.79 0.0
6 22 17 0.45 26.12 0.07 0.0
-6 23 17 12.38 30.65 0.08 180.0
-5 23 17 42.58 31.28 3.00 0.0
-4 23 17 0.00 28.53 1.49 180.0
-3 23 17 0.00 30.65 2.19 180.0
-2 23 17 0.00 27.48 0.94 180.0
-1 23 17 1.70 22.75 0.31 0.0
0 23 17 0.00 19.20 1.69 180.0
1 23 17 6.78 23.36 1.23 0.0
2 23 17 0.00 23.07 0.74 0.0
3 23 17 0.00 28.44 4.83 180.0
4 23 17 0.00 26.67 0.77 0.0
5 23 17 0.00 28.81 1.59 0.0
-5 24 17 0.00 30.12 0.92 180.0
-4 24 17 48.16 33.40 6.74 180.0
-3 24 17 0.00 31.22 2.86 0.0
-2 24 17 29.31 33.71 6.13 0.0
-1 24 17 0.00 27.86 1.96 180.0
0 24 17 0.00 31.19 3.80 180.0
1 24 17 21.02 21.23 1.82 0.0
2 24 17 4.31 26.17 3.08 180.0
3 24 17 0.00 30.20 4.74 180.0
4 24 17 0.00 27.65 1.67 0.0
-4 25 17 7.05 31.06 1.56 180.0
-3 25 17 15.91 36.86 6.74 0.0
-2 25 17 8.76 32.02 3.06 180.0
-1 25 17 0.00 28.01 0.20 180.0
0 25 17 24.37 19.62 5.28 0.0
1 25 17 0.00 31.55 2.82 180.0
2 25 17 0.00 27.93 2.08 180.0
3 25 17 0.03 27.71 2.02 0.0
-1 26 17 0.00 29.95 0.89 180.0
0 26 17 0.00 23.40 1.34 0.0
-13 0 18 89.42 17.94 8.34 180.0
-12 0 18 29.66 25.72 5.34 180.0
-11 0 18 163.49 19.18 12.96 0.0
-10 0 18 152.15 16.11 11.52 0.0
-9 0 18 219.29 17.15 14.37 180.0
-8 0 18 40.21 11.28 7.13 0.0
-7 0 18 276.47 18.12 17.88 0.0
-6 0 18 67.39 9.16 7.48 180.0
-5 0 18 2488.42 60.39 52.48 180.0
-4 0 18 1214.53 41.56 36.97 0.0
-3 0 18 4.99 11.19 3.81 180.0
-2 0 18 3042.54 59.41 57.74 180.0
-1 0 18 940.52 34.24 31.91 0.0
0 0 18 246.28 9.68 15.80 180.0
1 0 18 288.29 14.63 16.10 180.0
2 0 18 144.33 10.20 11.94 0.0
3 0 18 455.57 26.50 20.23 0.0
4 0 18 966.59 39.60 31.11 180.0
5 0 18 1305.30 47.51 35.87 180.0
6 0 18 277.48 15.82 15.90 0.0
7 0 18 14.73 17.50 0.78 180.0
8 0 18 596.71 31.96 24.85 180.0
9 0 18 234.98 18.96 16.57 0.0
10 0 18 97.78 15.82 9.34 0.0
11 0 18 408.57 27.49 20.17 180.0
12 0 18 4.35 31.28 2.59 0.0
-13 1 18 29.71 30.22 6.13 180.0
-12 1 18 62.06 16.05 5.69 0.0
-11 1 18 3.93 24.13 3.65 0.0
-10 1 18 0.00 25.11 0.48 180.0
-9 1 18 15.54 22.99 5.55 0.0
-8 1 18 106.79 13.66 11.41 0.0
-7 1 18 18.55 14.03 3.03 180.0
-6 1 18 30.08 9.67 5.84 180.0
-5 1 18 51.71 9.53 8.15 0.0
-4 1 18 158.68 11.01 14.00 0.0
-3 1 18 9.71 5.82 3.57 0.0
-2 1 18 8.30 11.91 3.48 0.0
-1 1 18 692.12 29.06 28.23 0.0
0 1 18 129.94 6.66 10.42 180.0
1 1 18 283.25 15.51 16.74 180.0
2 1 18 1874.80 49.79 42.55 0.0
3 1 18 88.05 9.18 8.03 180.0
4 1 18 256.55 17.10 16.12 180.0
5 1 18 182.49 13.19 12.49 0.0
6 1 18 162.80 13.57 12.64 0.0
7 1 18 83.03 12.78 8.84 180.0
8 1 18 101.81 15.30 10.77 0.0
9 1 18 0.00 27.97 2.87 0.0
10 1 18 26.86 27.52 4.77 180.0
11 1 18 0.00 34.41 1.91 180.0
12 1 18 0.00 32.76 4.52 0.0
-13 2 18 0.00 33.04 2.43 180.0
-12 2 18 47.44 25.55 3.98 180.0
-11 2 18 3.64 26.02 3.75 180.0
-10 2 18 0.00 25.95 2.49 180.0
-9 2 18 0.00 20.98 0.99 0.0
-8 2 18 14.40 20.01 3.88 180.0
-7 2 18 12.45 13.80 4.99 0.0
-6 2 18 0.00 12.98 0.54 180.0
-5 2 18 22.95 15.57 5.90 180.0
-4 2 18 93.14 9.94 9.56 180.0
-3 2 18 56.96 6.82 7.22 180.0
-2 2 18 77.02 8.64 9.27 180.0
-1 2 18 146.60 8.69 11.90 0.0
0 2 18 0.00 9.97 4.38 180.0
1 2 18 0.00 10.38 0.60 0.0
2 2 18 261.77 14.59 16.28 180.0
3 2 18 0.00 14.33 2.01 180.0
4 2 18 0.00 16.09 2.81 0.0
5 2 18 25.51 17.57 5.73 180.0
6 2 18 0.00 20.06 1.57 0.0
7 2 18 35.34 19.71 5.87 0.0
8 2 18 9.61 23.92 5.34 180.0
9 2 18 33.02 17.95 2.74 0.0
10 2 18 1.74 27.42 0.21 180.0
11 2 18 74.21 19.92 8.11 180.0
12 2 18 0.00 32.01 2.26 0.0
-13 3 18 11.34 27.39 5.46 180.0
-12 3 18 34.88 19.01 4.35 0.0
-11 3 18 42.86 24.36 6.05 0.0
-10 3 18 25.38 24.44 6.03 180.0
-9 3 18 12.97 16.89 0.68 0.0
-8 3 18 224.15 16.51 15.09 0.0
-7 3 18 187.06 13.57 14.40 180.0
-6 3 18 745.92 37.08 28.30 180.0
-5 3 18 541.92 29.69 22.66 0.0
-4 3 18 401.75 24.74 20.90 0.0
-3 3 18 195.90 13.04 14.06 180.0
-2 3 18 386.15 24.03 19.77 0.0
-1 3 18 635.62 30.71 26.57 0.0
0 3 18 1304.16 28.33 35.60 180.0
1 3 18 42.52 7.37 6.17 180.0
2 3 18 414.90 25.19 20.57 0.0
3 3 18 72.56 9.13 10.06 180.0
4 3 18 748.54 37.01 28.14 180.0
5 3 18 211.63 14.29 14.49 0.0
6 3 18 184.11 14.13 12.53 0.0
7 3 18 0.00 21.13 4.71 180.0
8 3 18 0.00 22.53 0.59 0.0
9 3 18 122.34 16.92 10.79 0.0
10 3 18 81.61 16.02 7.77 180.0
11 3 18 22.42 34.68 4.96 180.0
12 3 18 0.00 37.45 2.33 0.0
-13 4 18 0.05 29.38 0.10 180.0
-12 4 18 177.74 22.46 14.29 0.0
-11 4 18 313.93 22.36 17.31 180.0
-10 4 18 195.26 17.50 13.42 180.0
-9 4 18 196.45 17.42 14.83 0.0
-8 4 18 20.99 19.58 2.88 180.0
-7 4 18 702.99 40.87 27.89 180.0
-6 4 18 764.40 37.24 28.28 0.0
-5 4 18 253.36 16.58 16.36 0.0
-4 4 18 1255.54 42.52 36.50 180.0
-3 4 18 292.22 15.08 17.18 0.0
-2 4 18 1387.15 42.18 38.28 0.0
-1 4 18 1014.59 36.86 33.29 180.0
0 4 18 7.35 8.14 3.02 0.0
1 4 18 1079.48 39.15 33.97 0.0
2 4 18 49.49 8.26 7.41 180.0
3 4 18 644.41 32.37 25.76 180.0
4 4 18 693.60 34.37 27.21 0.0
5 4 18 567.56 24.26 24.24 0.0
6 4 18 258.84 15.71 15.21 180.0
7 4 18 20.24 20.64 3.84 0.0
8 4 18 147.55 17.21 12.01 0.0
9 4 18 148.24 15.54 10.42 180.0
10 4 18 1.49 23.65 0.66 180.0
11 4 18 98.23 20.03 9.53 0.0
12 4 18 46.99 24.93 1.86 0.0
-13 5 18 2.12 30.56 0.21 180.0
-12 5 18 22.05 26.24 3.32 180.0
-11 5 18 4.49 24.17 1.44 180.0
-10 5 18 33.12 21.36 3.33 180.0
-9 5 18 24.19 21.03 2.94 180.0
-8 5 18 85.37 12.70 9.33 180.0
-7 5 18 37.28 20.02 5.02 180.0
-6 5 18 100.28 10.67 10.04 0.0
-5 5 18 360.25 18.86 18.44 180.0
-4 5 18 117.81 9.61 11.16 180.0
-3 5 18 164.17 10.80 13.97 180.0
-2 5 18 107.16 9.49 10.41 0.0
-1 5 18 69.04 8.43 8.67 180.0
0 5 18 42.80 5.52 7.25 180.0
1 5 18 206.41 12.12 15.29 180.0
2 5 18 65.03 8.64 8.02 180.0
3 5 18 13.14 13.75 0.67 180.0
4 5 18 18.91 16.02 2.77 0.0
5 5 18 72.67 10.46 8.67 180.0
6 5 18 32.22 19.64 5.94 180.0
7 5 18 98.69 14.02 9.91 0.0
8 5 18 49.31 13.72 6.53 180.0
9 5 18 93.96 15.76 9.23 180.0
10 5 18 55.93 16.17 6.73 0.0
11 5 18 18.78 20.58 0.81 180.0
-13 6 18 20.01 30.88 4.74 0.0
-12 6 18 34.15 30.14 4.87 0.0
-11 6 18 9.00 25.67 0.97 0.0
-10 6 18 28.12 22.23 6.32 0.0
-9 6 18 0.00 25.49 4.88 0.0
-8 6 18 0.00 20.54 5.53 180.0
-7 6 18 33.38 20.26 6.49 180.0
-6 6 18 31.92 10.28 5.84 0.0
-5 6 18 235.76 15.74 15.60 0.0
-4 6 18 18.38 13.51 4.48 0.0
-3 6 18 281.87 16.01 16.68 0.0
-2 6 18 5.81 12.78 1.14 180.0
-1 6 18 0.00 12.45 0.32 180.0
0 6 18 181.62 9.32 13.54 180.0
1 6 18 366.78 23.70 18.77 0.0
2 6 18 5.07 13.14 5.33 0.0
3 6 18 66.10 8.69 7.34 0.0
4 6 18 8.11 15.76 2.77 0.0
5 6 18 136.38 12.27 10.42 0.0
6 6 18 201.01 13.85 13.55 180.0
7 6 18 8.80 18.65 1.50 180.0
8 6 18 0.00 26.59 4.29 0.0
9 6 18 4.05 26.19 2.49 180.0
10 6 18 51.47 15.97 5.67 0.0
11 6 18 39.05 33.86 4.32 0.0
-13 7 18 59.69 17.67 6.32 0.0
-12 7 18 48.87 28.14 6.33 180.0
-11 7 18 14.17 30.75 6.66 180.0
-10 7 18 52.99 30.03 9.89 0.0
-9 7 18 39.50 20.20 5.43 0.0
-8 7 18 24.76 14.96 5.62 180.0
-7 7 18 71.44 12.54 9.08 0.0
-6 7 18 514.34 32.50 21.71 0.0
-5 7 18 221.15 13.55 15.40 180.0
-4 7 18 309.72 17.19 18.47 180.0
-3 7 18 339.53 17.82 19.01 0.0
-2 7 18 156.31 11.88 13.12 180.0
-1 7 18 219.74 14.42 14.93 180.0
0 7 18 1287.07 41.91 36.10 0.0
1 7 18 423.61 27.00 20.72 0.0
2 7 18 749.46 34.88 27.56 180.0
3 7 18 77.80 9.80 9.04 0.0
4 7 18 595.98 36.37 25.17 0.0
5 7 18 0.00 16.98 0.45 0.0
6 7 18 194.90 14.69 13.55 180.0
7 7 18 191.05 16.26 13.97 0.0
8 7 18 38.46 14.87 6.95 180.0
9 7 18 30.98 21.11 5.22 180.0
10 7 18 106.85 15.79 7.77 0.0
11 7 18 79.76 16.84 6.37 0.0
-12 8 18 2.71 34.71 5.39 180.0
-11 8 18 84.76 20.02 10.60 0.0
-10 8 18 69.00 16.17 8.26 0.0
-9 8 18 155.88 16.60 11.46 180.0
-8 8 18 41.53 23.51 6.55 0.0
-7 8 18 194.43 14.67 14.28 0.0
-6 8 18 40.57 22.05 8.70 180.0
-5 8 18 535.73 33.97 24.13 180.0
-4 8 18 1065.18 41.77 34.35 0.0
-3 8 18 9.94 14.57 1.44 0.0
-2 8 18 1109.00 40.19 33.41 180.0
-1 8 18 557.01 29.45 23.10 0.0
0 8 18 242.94 11.88 16.35 0.0
1 8 18 1396.55 47.09 36.97 180.0
2 8 18 9.70 12.12 1.92 0.0
3 8 18 504.44 29.07 22.70 0.0
4 8 18 413.40 21.05 20.08 180.0
5 8 18 392.38 22.58 19.54 180.0
6 8 18 409.59 23.11 20.27 0.0
7 8 18 19.96 14.87 5.13 0.0
8 8 18 129.22 15.79 11.85 180.0
9 8 18 27.30 25.28 4.01 0.0
10 8 18 30.82 27.13 3.55 0.0
11 8 18 51.44 30.62 9.06 180.0
-12 9 18 16.97 27.60 1.06 0.0
-11 9 18 39.55 27.51 3.22 0.0
-10 9 18 86.61 14.86 7.81 0.0
-9 9 18 0.00 22.99 0.34 180.0
-8 9 18 44.15 11.59 5.05 0.0
-7 9 18 21.53 15.14 1.59 180.0
-6 9 18 5.72 17.78 3.79 0.0
-5 9 18 22.45 15.34 4.69 0.0
-4 9 18 154.93 11.79 12.69 0.0
-3 9 18 43.18 8.65 7.33 0.0
-2 9 18 129.23 12.48 12.87 0.0
-1 9 18 21.98 12.20 2.32 0.0
0 9 18 73.11 6.70 9.11 0.0
1 9 18 32.68 9.41 6.72 0.0
2 9 18 50.02 9.36 7.34 0.0
3 9 18 1.80 14.54 3.54 180.0
4 9 18 3.57 9.60 0.33 0.0
5 9 18 5.27 16.04 2.85 0.0
6 9 18 0.00 20.39 2.22 0.0
7 9 18 0.00 20.15 2.26 180.0
8 9 18 40.81 20.99 4.06 0.0
9 9 18 11.28 23.94 3.47 0.0
10 9 18 0.00 31.04 2.93 180.0
11 9 18 0.00 30.83 0.58 180.0
-12 10 18 12.71 25.50 1.03 180.0
-11 10 18 30.97 28.71 4.98 0.0
-10 10 18 10.53 25.48 3.42 180.0
-9 10 18 2.20 23.64 1.05 0.0
-8 10 18 43.05 25.02 5.77 180.0
-7 10 18 35.51 11.42 5.30 0.0
-6 10 18 31.54 10.26 3.25 180.0
-5 10 18 154.50 13.57 12.67 180.0
-4 10 18 118.10 10.97 10.38 0.0
-3 10 18 23.68 16.14 5.45 180.0
-2 10 18 516.49 33.15 23.52 180.0
-1 10 18 842.54 38.89 28.11 0.0
0 10 18 14.66 10.44 4.27 0.0
1 10 18 267.98 16.15 16.43 180.0
2 10 18 41.17 8.54 5.72 180.0
3 10 18 120.55 12.03 10.52 0.0
4 10 18 21.24 13.23 5.49 0.0
5 10 18 302.02 17.41 18.00 180.0
6 10 18 14.76 15.62 3.99 0.0
7 10 18 137.44 15.40 11.58 0.0
8 10 18 87.56 16.82 10.53 180.0
9 10 18 11.99 25.48 3.56 0.0
10 10 18 0.00 28.62 1.32 0.0
11 10 18 33.60 21.23 7.23 180.0
-12 11 18 0.00 31.90 2.68 0.0
-11 11 18 95.20 18.47 7.99 0.0
-10 11 18 217.30 19.88 12.78 180.0
-9 11 18 27.51 21.88 2.98 180.0
-8 11 18 211.36 18.92 15.05 0.0
-7 11 18 152.77 15.20 12.46 180.0
-6 11 18 129.85 13.95 10.62 180.0
-5 11 18 285.97 16.31 17.07 0.0
-4 11 18 18.50 10.93 4.68 0.0
-3 11 18 278.74 15.44 17.19 180.0
-2 11 18 9.13 15.01 1.76 0.0
-1 11 18 45.83 9.93 6.59 0.0
0 11 18 449.30 20.75 21.99 180.0
1 11 18 35.63 8.92 6.77 180.0
2 11 18 498.97 33.15 22.09 0.0
3 11 18 7.10 16.77 1.58 180.0
4 11 18 613.44 39.96 26.34 180.0
5 11 18 132.59 14.63 11.37 0.0
6 11 18 25.20 17.64 2.53 180.0
7 11 18 0.00 30.13 8.26 180.0
8 11 18 40.06 20.91 1.66 0.0
9 11 18 44.85 26.49 6.89 0.0
10 11 18 58.31 17.68 7.90 180.0
-12 12 18 12.09 35.63 6.55 0.0
-11 12 18 25.99 32.90 5.47 180.0
-10 12 18 25.78 32.07 6.21 180.0
-9 12 18 47.45 27.09 6.64 0.0
-8 12 18 0.40 21.09 1.49 180.0
-7 12 18 139.82 14.08 10.84 180.0
-6 12 18 131.16 14.74 11.58 0.0
-5 12 18 116.91 12.65 10.60 0.0
-4 12 18 106.51 11.61 9.87 180.0
-3 12 18 21.76 14.76 3.54 0.0
-2 12 18 361.55 21.03 17.87 0.0
-1 12 18 381.50 21.31 19.26 180.0
0 12 18 253.16 22.04 16.96 180.0
1 12 18 225.41 15.13 15.79 0.0
2 12 18 0.00 16.24 2.70 0.0
3 12 18 123.75 12.09 11.26 180.0
4 12 18 257.19 16.67 16.37 0.0
5 12 18 96.94 13.15 9.57 0.0
6 12 18 101.46 14.73 10.19 180.0
7 12 18 20.56 20.50 2.01 180.0
8 12 18 0.00 24.00 0.64 0.0
9 12 18 27.29 27.33 3.39 180.0
10 12 18 0.00 27.93 0.93 180.0
-11 13 18 0.00 32.59 2.81 180.0
-10 13 18 43.00 30.96 6.00 180.0
-9 13 18 27.73 25.31 4.99 180.0
-8 13 18 0.00 24.18 1.50 0.0
-7 13 18 0.00 19.76 2.21 0.0
-6 13 18 11.00 20.55 3.95 0.0
-5 13 18 35.06 10.11 3.57 180.0
-4 13 18 8.44 15.96 1.50 180.0
-3 13 18 203.51 14.96 14.96 180.0
-2 13 18 0.00 17.92 0.26 180.0
-1 13 18 94.79 13.13 11.26 180.0
0 13 18 12.71 17.79 1.39 180.0
1 13 18 14.65 15.98 2.42 0.0
2 13 18 0.00 18.65 1.29 180.0
3 13 18 0.00 17.52 1.33 0.0
4 13 18 25.24 19.77 1.85 0.0
5 13 18 15.89 10.07 2.94 180.0
6 13 18 5.04 21.17 3.30 180.0
7 13 18 30.74 21.62 1.84 0.0
8 13 18 14.32 19.35 0.94 0.0
9 13 18 0.00 28.61 0.52 0.0
10 13 18 0.00 27.53 0.58 0.0
-11 14 18 20.28 34.31 5.33 180.0
-10 14 18 16.20 24.23 2.56 180.0
-9 14 18 105.22 17.64 9.19 0.0
-8 14 18 0.00 27.84 1.41 0.0
-7 14 18 7.41 22.72 3.44 180.0
-6 14 18 42.43 13.29 5.60 0.0
-5 14 18 5.77 19.64 3.86 0.0
-4 14 18 240.63 16.35 15.24 180.0
-3 14 18 16.31 16.97 1.06 0.0
-2 14 18 218.18 14.61 13.06 0.0
-1 14 18 47.92 10.68 5.51 180.0
0 14 18 53.88 7.90 6.93 180.0
1 14 18 123.62 12.53 10.82 0.0
2 14 18 17.68 15.45 2.95 180.0
3 14 18 326.21 18.56 19.64 180.0
4 14 18 0.00 17.99 0.98 180.0
5 14 18 135.09 13.93 11.23 0.0
6 14 18 0.00 22.41 3.08 180.0
7 14 18 1.95 23.76 1.96 180.0
8 14 18 0.00 25.81 2.38 0.0
9 14 18 0.00 29.82 3.71 180.0
10 14 18 0.00 28.08 2.14 180.0
-11 15 18 25.96 33.21 4.71 180.0
-10 15 18 39.59 32.80 6.56 0.0
-9 15 18 19.50 22.20 0.95 0.0
-8 15 18 85.33 18.27 9.90 180.0
-7 15 18 22.71 23.51 3.46 0.0
-6 15 18 149.75 15.48 11.05 0.0
-5 15 18 200.92 17.28 14.61 180.0
-4 15 18 0.00 17.20 1.19 0.0
-3 15 18 392.64 19.84 19.36 0.0
-2 15 18 13.46 22.18 6.50 180.0
-1 15 18 99.59 13.28 9.67 180.0
0 15 18 281.09 28.07 16.23 0.0
1 15 18 0.00 19.14 2.91 0.0
2 15 18 485.95 26.69 22.88 180.0
3 15 18 12.80 19.61 3.62 0.0
4 15 18 227.02 18.11 15.06 0.0
5 15 18 0.00 19.86 0.61 180.0
6 15 18 80.17 14.59 8.17 180.0
7 15 18 92.10 15.96 9.23 0.0
8 15 18 24.82 23.52 1.53 180.0
9 15 18 43.59 16.80 5.49 180.0
-10 16 18 39.16 31.49 3.65 0.0
-9 16 18 0.59 31.83 2.13 180.0
-8 16 18 0.00 25.04 0.71 0.0
-7 16 18 0.54 26.11 5.29 0.0
-6 16 18 33.18 24.52 3.98 180.0
-5 16 18 109.75 14.67 10.52 180.0
-4 16 18 28.22 12.21 3.91 0.0
-3 16 18 26.50 19.61 3.69 180.0
-2 16 18 69.99 11.70 6.61 180.0
-1 16 18 99.09 13.14 8.73 0.0
0 16 18 173.41 10.67 13.28 0.0
1 16 18 15.32 20.45 4.93 180.0
2 16 18 0.00 22.17 3.08 0.0
3 16 18 0.00 18.40 0.43 0.0
4 16 18 72.78 14.29 9.53 180.0
5 16 18 37.32 24.55 7.43 180.0
6 16 18 0.00 29.27 5.74 0.0
7 16 18 0.00 25.33 2.24 0.0
8 16 18 0.00 24.56 2.12 180.0
9 16 18 38.34 16.72 5.20 0.0
-10 17 18 58.67 29.71 4.29 0.0
-9 17 18 39.69 24.75 0.36 0.0
-8 17 18 10.46 31.02 1.05 0.0
-7 17 18 45.40 23.77 4.77 180.0
-6 17 18 13.50 23.92 0.85 180.0
-5 17 18 10.72 21.48 2.16 180.0
-4 17 18 1.28 21.91 0.06 180.0
-3 17 18 28.93 23.81 5.91 0.0
-2 17 18 27.91 19.32 3.65 0.0
-1 17 18 0.00 21.54 0.71 180.0
0 17 18 7.78 21.53 1.90 0.0
1 17 18 50.23 10.72 6.49 180.0
2 17 18 10.93 11.37 2.66 180.0
3 17 18 1.55 21.39 1.60 180.0
4 17 18 0.00 22.85 3.99 0.0
5 17 18 0.00 24.12 0.22 180.0
6 17 18 0.00 27.74 2.33 180.0
7 17 18 13.94 26.96 2.96 0.0
8 17 18 14.76 22.95 2.78 180.0
-9 18 18 28.05 27.53 3.23 180.0
-8 18 18 28.18 27.99 4.51 180.0
-7 18 18 24.68 16.18 4.85 0.0
-6 18 18 5.89 17.77 2.60 180.0
-5 18 18 9.73 20.85 1.52 180.0
-4 18 18 141.92 17.51 11.22 0.0
-3 18 18 57.80 13.11 6.22 0.0
-2 18 18 115.89 14.42 9.59 180.0
-1 18 18 2.78 18.92 2.00 0.0
0 18 18 10.18 13.48 2.80 0.0
1 18 18 33.78 23.03 5.69 180.0
2 18 18 43.61 11.91 6.85 0.0
3 18 18 175.12 17.46 13.86 0.0
4 18 18 0.00 23.07 2.39 0.0
5 18 18 28.62 24.61 5.72 180.0
6 18 18 0.00 21.92 2.25 0.0
7 18 18 15.43 23.46 1.51 0.0
8 18 18 37.64 27.40 2.73 180.0
-9 19 18 0.00 36.08 1.73 180.0
-8 19 18 46.13 23.58 7.19 0.0
-7 19 18 0.00 34.52 6.32 180.0
-6 19 18 32.53 18.44 6.03 180.0
-5 19 18 49.79 29.96 7.33 0.0
-4 19 18 0.00 26.32 0.24 180.0
-3 19 18 131.44 18.01 10.67 180.0
-2 19 18 22.10 20.42 2.68 0.0
-1 19 18 98.45 14.02 8.02 0.0
0 19 18 94.90 10.14 9.13 180.0
1 19 18 16.21 22.68 2.39 180.0
2 19 18 143.09 16.62 12.42 0.0
3 19 18 21.23 21.09 1.24 180.0
4 19 18 164.84 19.88 12.54 180.0
5 19 18 0.00 27.42 4.74 0.0
6 19 18 1.38 22.30 0.98 0.0
7 19 18 7.75 26.45 1.24 180.0
-8 20 18 8.74 31.36 1.98 180.0
-7 20 18 0.00 28.88 1.00 180.0
-6 20 18 36.00 23.24 3.62 0.0
-5 20 18 0.00 24.40 2.35 180.0
-4 20 18 0.00 27.61 0.95 0.0
-3 20 18 28.26 14.83 1.02 180.0
-2 20 18 0.00 27.17 4.17 0.0
-1 20 18 27.50 9.74 1.35 180.0
0 20 18 35.54 15.69 5.22 180.0
1 20 18 0.00 22.05 1.71 0.0
2 20 18 5.68 24.04 1.95 0.0
3 20 18 39.33 20.33 6.82 180.0
4 20 18 46.01 32.12 8.43 0.0
5 20 18 0.00 22.83 1.93 0.0
6 20 18 0.00 27.34 3.42 180.0
7 20 18 19.28 28.76 0.90 0.0
-8 21 18 41.69 27.74 3.18 0.0
-7 21 18 2.02 26.61 2.22 180.0
-6 21 18 16.11 28.64 1.57 0.0
-5 21 18 0.00 30.80 2.21 0.0
-4 21 18 21.50 26.83 0.75 180.0
-3 21 18 27.06 14.30 4.10 180.0
-2 21 18 12.42 18.51 0.38 180.0
-1 21 18 0.00 21.47 0.02 180.0
0 21 18 0.00 23.37 0.14 0.0
1 21 18 23.94 20.38 0.30 0.0
2 21 18 47.06 29.92 7.23 0.0
3 21 18 0.00 24.17 0.25 180.0
4 21 18 8.81 26.45 3.83 180.0
5 21 18 14.11 21.25 2.15 0.0
6 21 18 0.00 26.12 1.02 0.0
-7 22 18 21.99 31.93 2.92 180.0
-6 22 18 22.32 29.95 2.69 0.0
-5 22 18 0.00 31.68 1.49 0.0
-4 22 18 100.61 19.40 9.18 180.0
-3 22 18 2.99 27.97 2.50 180.0
-2 22 18 0.00 29.25 2.57 0.0
-1 22 18 32.02 22.80 4.05 180.0
0 22 18 0.00 18.38 0.22 0.0
1 22 18 14.02 20.67 2.86 0.0
2 22 18 45.17 27.40 3.99 180.0
3 22 18 36.32 29.69 8.61 180.0
4 22 18 0.79 25.48 0.12 0.0
5 22 18 0.00 27.83 2.12 0.0
-6 23 18 4.04 33.33 3.44 0.0
-5 23 18 6.27 30.62 3.41 180.0
-4 23 18 37.47 28.45 2.10 180.0
-3 23 18 35.96 19.53 4.75 0.0
-2 23 18 0.00 27.86 1.45 0.0
-1 23 18 20.78 14.81 3.03 180.0
0 23 18 0.00 18.42 1.90 0.0
1 23 18 0.00 26.45 2.80 0.0
2 23 18 0.00 29.92 6.28 180.0
3 23 18 15.61 23.95 2.07 0.0
4 23 18 0.00 30.62 4.77 0.0
5 23 18 20.24 16.29 1.63 180.0
-5 24 18 17.47 26.69 0.71 0.0
-4 24 18 28.67 30.64 3.04 0.0
-3 24 18 28.41 18.64 1.32 180.0
-2 24 18 8.20 23.98 3.18 180.0
-1 24 18 22.85 25.57 0.49 180.0
0 24 18 0.00 19.26 0.40 0.0
1 24 18 33.62 25.23 3.54 180.0
2 24 18 29.94 22.44 1.46 0.0
3 24 18 42.04 23.54 0.91 0.0
-3 25 18 29.12 21.36 3.03 0.0
-2 25 18 2.67 26.14 0.55 0.0
-1 25 18 0.00 30.89 1.64 180.0
0 25 18 21.02 17.91 2.38 0.0
1 25 18 0.00 28.23 0.34 180.0
2 25 18 27.18 29.01 3.78 180.0
-13 1 19 50.52 33.51 7.09 180.0
-12 1 19 0.00 24.22 0.94 0.0
-11 1 19 5.83 27.42 4.70 0.0
-10 1 19 5.29 25.39 1.06 180.0
-9 1 19 4.37 21.96 3.55 180.0
-8 1 19 21.64 10.23 3.74 0.0
-7 1 19 0.00 16.98 1.76 180.0
-6 1 19 459.45 28.79 20.65 180.0
-5 1 19 273.31 17.28 15.90 0.0
-4 1 19 272.81 15.93 16.58 0.0
-3 1 19 101.16 9.35 10.43 180.0
-2 1 19 0.00 11.41 1.23 0.0
-1 1 19 5.88 12.07 2.95 0.0
0 1 19 762.10 49.82 27.87 180.0
1 1 19 186.84 10.80 13.29 180.0
2 1 19 81.59 9.29 7.99 0.0
3 1 19 26.33 8.91 4.58 180.0
4 1 19 0.00 14.01 2.67 0.0
5 1 19 0.86 18.26 3.90 180.0
6 1 19 228.20 14.99 14.35 0.0
7 1 19 93.32 12.51 9.10 180.0
8 1 19 10.46 24.02 5.15 180.0
9 1 19 153.84 17.50 13.31 0.0
10 1 19 0.00 27.02 2.87 180.0
11 1 19 120.55 22.00 11.40 180.0
-13 2 19 24.48 24.40 2.82 180.0
-12 2 19 214.53 22.86 14.81 0.0
-11 2 19 26.91 23.32 1.04 180.0
-10 2 19 748.83 35.37 26.89 180.0
-9 2 19 54.08 13.44 9.00 0.0
-8 2 19 0.00 18.17 2.38 180.0
-7 2 19 740.82 40.45 28.01 180.0
-6 2 19 25.21 16.90 5.09 0.0
-5 2 19 748.52 33.93 26.01 0.0
-4 2 19 211.11 11.85 14.96 180.0
-3 2 19 904.90 35.27 30.85 180.0
-2 2 19 1105.47 38.33 35.00 0.0
-1 2 19 43.91 7.14 5.04 0.0
0 2 19 3082.79 101.52 56.95 180.0
1 2 19 882.77 34.98 28.90 0.0
2 2 19 51.59 9.41 6.72 0.0
3 2 19 2103.61 56.68 46.24 180.0
4 2 19 18.39 8.60 5.67 180.0
5 2 19 529.48 32.18 22.09 0.0
6 2 19 659.23 37.40 24.78 180.0
7 2 19 1.84 17.19 0.51 0.0
8 2 19 146.44 15.08 11.10 0.0
9 2 19 38.12 23.92 5.06 0.0
10 2 19 192.04 19.23 12.30 180.0
11 2 19 26.09 22.86 4.60 0.0
-13 3 19 37.67 27.77 4.16 0.0
-12 3 19 39.00 14.90 4.00 0.0
-11 3 19 50.73 27.84 9.05 180.0
-10 3 19 27.00 19.09 2.19 180.0
-9 3 19 10.03 23.81 6.12 0.0
-8 3 19 147.81 14.48 12.70 180.0
-7 3 19 40.49 9.96 6.35 0.0
-6 3 19 506.21 32.28 23.82 0.0
-5 3 19 61.06 9.47 7.52 180.0
-4 3 19 413.12 26.21 21.67 180.0
-3 3 19 19.17 6.79 3.95 0.0
-2 3 19 399.76 24.45 21.24 180.0
-1 3 19 0.00 11.29 0.39 0.0
0 3 19 48.48 6.16 6.71 0.0
1 3 19 1035.99 37.79 31.37 0.0
2 3 19 126.63 11.06 12.01 180.0
3 3 19 16.58 13.42 4.40 0.0
4 3 19 18.34 14.12 2.48 0.0
5 3 19 175.64 13.33 12.45 180.0
6 3 19 171.57 13.57 12.03 180.0
7 3 19 0.00 18.83 1.32 0.0
8 3 19 0.00 20.61 0.38 180.0
9 3 19 39.29 25.13 5.10 180.0
10 3 19 34.65 18.40 3.15 0.0
11 3 19 1.30 27.00 0.22 0.0
-13 4 19 42.32 24.17 2.88 180.0
-12 4 19 22.36 22.79 3.01 0.0
-11 4 19 0.00 29.14 3.45 180.0
-10 4 19 18.73 21.43 0.33 0.0
-9 4 19 24.97 22.06 5.24 0.0
-8 4 19 39.75 11.26 6.36 0.0
-7 4 19 32.76 16.93 5.43 180.0
-6 4 19 56.34 10.45 7.83 0.0
-5 4 19 0.00 15.45 2.68 180.0
-4 4 19 123.28 10.16 11.19 180.0
-3 4 19 6.02 11.57 0.44 0.0
-2 4 19 447.14 26.23 21.45 0.0
-1 4 19 155.29 10.20 12.73 0.0
0 4 19 156.02 7.22 12.52 180.0
1 4 19 3.95 12.53 4.18 180.0
2 4 19 95.14 9.30 8.35 0.0
3 4 19 300.98 17.12 17.32 180.0
4 4 19 28.18 15.39 4.39 0.0
5 4 19 62.40 9.92 7.68 0.0
6 4 19 146.04 13.05 11.14 0.0
7 4 19 11.49 20.43 1.16 0.0
8 4 19 49.58 12.98 6.48 0.0
9 4 19 1.91 26.23 2.14 180.0
10 4 19 4.58 24.22 0.65 0.0
11 4 19 20.14 27.42 3.84 180.0
-13 5 19 36.97 31.67 5.96 0.0
-12 5 19 0.00 26.63 2.81 0.0
-11 5 19 119.45 19.44 11.85 180.0
-10 5 19 20.77 22.10 4.46 0.0
-9 5 19 22.95 22.26 6.35 0.0
-8 5 19 103.39 12.49 11.09 180.0
-7 5 19 90.14 13.63 10.76 0.0
-6 5 19 207.63 14.67 15.31 0.0
-5 5 19 86.20 9.76 9.55 180.0
-4 5 19 213.54 11.99 14.35 180.0
-3 5 19 297.05 16.02 17.50 0.0
-2 5 19 287.45 16.09 17.14 0.0
-1 5 19 465.21 29.72 23.42 180.0
0 5 19 552.31 21.14 24.05 0.0
1 5 19 1016.62 38.58 31.14 0.0
2 5 19 829.04 35.83 28.06 180.0
3 5 19 17.58 8.25 3.46 180.0
4 5 19 693.88 39.44 26.80 0.0
5 5 19 125.90 11.82 11.38 180.0
6 5 19 5.42 16.24 0.89 180.0
7 5 19 118.22 13.27 10.40 0.0
8 5 19 11.14 13.67 1.57 0.0
9 5 19 181.38 18.96 12.52 180.0
10 5 19 2.94 27.66 4.68 0.0
11 5 19 60.92 37.04 10.74 0.0
-13 6 19 0.00 32.73 1.70 0.0
-12 6 19 93.07 21.67 10.67 180.0
-11 6 19 0.00 29.38 0.13 0.0
-10 6 19 318.40 21.20 16.65 0.0
-9 6 19 41.57 13.33 6.76 180.0
-8 6 19 0.00 20.37 2.12 0.0
-7 6 19 330.39 20.95 18.13 0.0
-6 6 19 62.58 11.68 8.92 180.0
-5 6 19 754.90 37.06 27.93 180.0
-4 6 19 68.87 9.54 8.09 0.0
-3 6 19 131.05 9.93 11.06 0.0
-2 6 19 1016.07 37.94 32.00 180.0
-1 6 19 157.85 10.48 12.72 0.0
0 6 19 1074.96 45.23 34.28 0.0
1 6 19 77.81 9.10 8.29 180.0
2 6 19 143.30 11.29 11.90 180.0
3 6 19 603.51 33.78 25.18 0.0
4 6 19 160.45 12.38 12.60 180.0
5 6 19 292.49 19.27 17.25 180.0
6 6 19 261.38 16.26 15.71 0.0
7 6 19 76.00 13.79 8.93 0.0
8 6 19 202.45 18.53 14.67 180.0
9 6 19 0.67 25.77 2.69 0.0
10 6 19 153.22 19.45 12.73 0.0
11 6 19 62.80 17.69 8.61 180.0
-12 7 19 29.92 31.88 4.60 0.0
-11 7 19 12.37 29.54 5.34 0.0
-10 7 19 0.00 25.72 2.75 0.0
-9 7 19 40.77 14.07 7.15 0.0
-8 7 19 22.40 9.63 2.43 0.0
-7 7 19 4.59 17.37 0.98 0.0
-6 7 19 205.88 13.81 13.62 180.0
-5 7 19 70.54 10.26 9.02 180.0
-4 7 19 95.44 10.24 10.49 0.0
-3 7 19 246.69 12.96 16.22 0.0
-2 7 19 75.44 9.71 8.54 0.0
-1 7 19 217.25 11.73 14.23 0.0
0 7 19 0.00 9.82 0.99 180.0
1 7 19 146.69 10.89 11.45 180.0
2 7 19 16.49 11.13 4.83 0.0
3 7 19 0.00 15.26 2.16 0.0
4 7 19 0.00 15.48 1.94 0.0
5 7 19 1.21 17.47 0.31 0.0
6 7 19 165.78 14.60 12.11 0.0
7 7 19 44.23 11.24 5.51 0.0
8 7 19 0.00 21.36 0.51 0.0
9 7 19 0.61 26.55 0.09 0.0
10 7 19 0.08 28.01 2.45 0.0
11 7 19 0.00 37.19 1.82 0.0
-12 8 19 0.00 36.53 5.77 180.0
-11 8 19 20.23 22.42 0.45 180.0
-10 8 19 9.14 25.62 3.05 0.0
-9 8 19 124.56 17.37 10.94 180.0
-8 8 19 0.00 18.74 0.28 0.0
-7 8 19 0.00 20.95 4.15 0.0
-6 8 19 24.28 20.56 6.64 180.0
-5 8 19 0.00 16.02 1.04 0.0
-4 8 19 57.21 9.87 7.24 0.0
-3 8 19 51.64 9.56 7.85 180.0
-2 8 19 939.31 40.62 30.07 180.0
-1 8 19 47.44 10.66 8.00 180.0
0 8 19 40.07 13.49 7.24 0.0
1 8 19 2.64 13.99 2.32 180.0
2 8 19 5.54 15.04 1.73 180.0
3 8 19 351.30 19.23 19.08 0.0
4 8 19 95.23 12.67 11.06 180.0
5 8 19 17.77 14.25 2.24 180.0
6 8 19 214.28 16.79 14.74 180.0
7 8 19 11.72 17.70 1.31 180.0
8 8 19 44.66 25.66 7.17 180.0
9 8 19 24.87 24.79 1.66 180.0
10 8 19 0.00 34.93 4.48 0.0
11 8 19 6.88 34.83 1.40 0.0
-12 9 19 0.00 32.07 0.67 180.0
-11 9 19 80.44 17.51 8.69 0.0
-10 9 19 0.00 20.60 0.98 180.0
-9 9 19 27.35 26.08 5.86 180.0
-8 9 19 25.19 24.31 5.38 0.0
-7 9 19 16.27 21.54 4.30 180.0
-6 9 19 601.91 39.92 25.19 180.0
-5 9 19 242.21 14.46 15.62 0.0
-4 9 19 319.03 19.23 18.35 0.0
-3 9 19 581.18 33.40 24.06 180.0
-2 9 19 90.85 10.99 9.79 180.0
-1 9 19 834.05 39.13 28.49 0.0
0 9 19 376.61 14.03 19.61 180.0
1 9 19 514.17 30.40 23.71 180.0
2 9 19 108.46 11.08 9.79 0.0
3 9 19 152.87 12.18 12.26 0.0
4 9 19 297.83 19.58 16.50 180.0
5 9 19 41.74 11.06 5.61 180.0
6 9 19 142.56 14.92 11.74 0.0
7 9 19 40.23 25.52 8.25 180.0
8 9 19 7.61 27.04 4.04 180.0
9 9 19 187.12 19.19 13.49 0.0
10 9 19 0.00 31.35 1.80 180.0
11 9 19 179.05 21.18 12.02 180.0
-12 10 19 24.37 38.15 8.87 0.0
-11 10 19 5.10 29.12 1.82 180.0
-10 10 19 144.42 17.81 10.94 180.0
-9 10 19 44.65 13.23 4.52 0.0
-8 10 19 53.21 13.45 6.32 0.0
-7 10 19 325.46 18.23 17.73 180.0
-6 10 19 112.38 13.11 10.76 0.0
-5 10 19 277.87 17.25 17.49 0.0
-4 10 19 73.12 9.96 8.11 180.0
-3 10 19 8.19 14.57 1.31 180.0
-2 10 19 592.91 35.89 25.85 0.0
-1 10 19 290.50 18.73 16.95 180.0
0 10 19 685.46 25.76 25.89 180.0
1 10 19 158.69 12.20 12.94 0.0
2 10 19 39.88 8.16 6.12 0.0
3 10 19 224.78 13.64 14.25 180.0
4 10 19 216.85 14.41 14.94 0.0
5 10 19 157.34 14.55 13.69 0.0
6 10 19 103.08 13.49 10.28 180.0
7 10 19 44.80 30.05 8.85 180.0
8 10 19 74.56 16.99 9.03 0.0
9 10 19 26.43 24.62 5.26 180.0
10 10 19 0.00 35.01 5.27 180.0
-12 11 19 0.00 32.01 0.30 180.0
-11 11 19 0.00 34.99 3.88 180.0
-10 11 19 52.83 29.36 5.53 180.0
-9 11 19 0.00 24.88 3.08 180.0
-8 11 19 8.05 22.84 5.36 180.0
-7 11 19 17.97 12.85 0.32 180.0
-6 11 19 51.23 12.89 7.21 0.0
-5 11 19 5.56 18.31 1.05 180.0
-4 11 19 16.12 10.16 1.38 180.0
-3 11 19 43.32 9.58 6.63 180.0
-2 11 19 70.39 10.93 8.83 180.0
-1 11 19 29.06 15.45 3.28 180.0
0 11 19 62.98 9.33 8.23 180.0
1 11 19 22.33 11.29 5.15 180.0
2 11 19 15.14 16.07 3.53 180.0
3 11 19 5.32 15.71 0.41 0.0
4 11 19 0.00 18.62 0.98 0.0
5 11 19 0.00 20.07 1.93 180.0
6 11 19 6.23 18.22 0.21 180.0
7 11 19 5.00 22.40 0.48 0.0
8 11 19 85.26 15.04 8.03 180.0
9 11 19 0.00 30.95 1.21 180.0
10 11 19 1.45 30.82 0.99 180.0
-11 12 19 9.40 31.68 1.02 180.0
-10 12 19 2.21 22.09 0.22 180.0
-9 12 19 0.00 27.39 4.78 0.0
-8 12 19 0.00 25.99 3.67 180.0
-7 12 19 36.43 24.73 7.03 180.0
-6 12 19 130.24 14.50 11.16 0.0
-5 12 19 0.02 15.25 0.03 180.0
-4 12 19 42.28 11.72 7.76 180.0
-3 12 19 9.62 14.43 0.90 0.0
-2 12 19 383.68 21.51 19.27 0.0
-1 12 19 114.59 12.58 11.34 0.0
0 12 19 264.06 16.26 16.08 180.0
1 12 19 154.28 13.36 12.77 0.0
2 12 19 10.48 16.73 2.59 180.0
3 12 19 150.26 12.03 11.18 180.0
4 12 19 8.35 18.86 4.72 0.0
5 12 19 26.86 21.73 4.25 0.0
6 12 19 6.68 24.02 4.00 180.0
7 12 19 19.44 13.14 5.01 0.0
8 12 19 71.61 17.65 8.75 0.0
9 12 19 5.21 28.98 0.08 180.0
10 12 19 41.17 19.64 6.24 180.0
-11 13 19 67.54 20.63 9.06 180.0
-10 13 19 0.00 28.55 2.50 0.0
-9 13 19 32.06 28.72 7.10 0.0
-8 13 19 27.86 18.54 5.48 180.0
-7 13 19 0.00 24.08 0.82 0.0
-6 13 19 235.52 18.39 14.49 0.0
-5 13 19 156.13 14.07 12.29 180.0
-4 13 19 201.64 14.57 13.62 180.0
-3 13 19 63.11 13.14 8.67 0.0
-2 13 19 11.12 20.86 5.58 0.0
-1 13 19 460.68 25.20 21.08 180.0
0 13 19 90.31 8.87 10.91 0.0
1 13 19 486.20 24.33 21.96 0.0
2 13 19 223.94 15.60 15.92 180.0
3 13 19 215.56 15.38 14.86 180.0
4 13 19 461.80 25.76 21.67 0.0
5 13 19 2.74 19.24 4.83 180.0
6 13 19 37.23 23.28 7.32 180.0
7 13 19 75.57 14.37 8.56 0.0
8 13 19 4.50 24.92 1.92 180.0
9 13 19 57.01 33.44 9.96 180.0
10 13 19 26.93 25.46 1.55 0.0
-11 14 19 10.31 30.97 2.32 0.0
-10 14 19 34.67 16.73 3.86 0.0
-9 14 19 36.86 23.86 5.21 180.0
-8 14 19 0.00 28.70 0.39 180.0
-7 14 19 0.00 23.32 4.60 0.0
-6 14 19 6.09 23.90 5.27 180.0
-5 14 19 41.55 14.17 8.17 180.0
-4 14 19 79.20 12.20 7.79 0.0
-3 14 19 43.45 12.18 8.03 0.0
-2 14 19 541.96 26.24 22.84 180.0
-1 14 19 6.76 23.33 5.80 0.0
0 14 19 139.71 10.10 11.89 0.0
1 14 19 26.97 18.30 3.72 180.0
2 14 19 73.98 12.44 8.75 180.0
3 14 19 92.44 13.36 9.99 0.0
4 14 19 23.82 20.60 8.14 180.0
5 14 19 0.00 22.88 2.23 180.0
6 14 19 0.00 18.44 1.62 0.0
7 14 19 60.46 14.48 6.61 0.0
8 14 19 4.57 26.69 4.75 180.0
9 14 19 33.66 21.62 1.39 0.0
-10 15 19 29.06 20.51 1.86 0.0
-9 15 19 9.35 33.38 4.25 0.0
-8 15 19 32.71 18.43 4.91 180.0
-7 15 19 30.20 17.48 5.99 0.0
-6 15 19 7.27 19.76 1.66 180.0
-5 15 19 13.67 19.57 2.19 180.0
-4 15 19 28.77 18.74 1.32 180.0
-3 15 19 20.09 20.87 4.34 0.0
-2 15 19 41.94 21.14 5.75 0.0
-1 15 19 24.47 17.37 2.55 180.0
0 15 19 0.00 12.89 0.01 0.0
1 15 19 115.41 14.15 11.68 0.0
2 15 19 0.00 20.99 3.68 180.0
3 15 19 16.85 18.97 2.07 0.0
4 15 19 0.00 22.20 4.00 180.0
5 15 19 22.67 22.73 4.73 180.0
6 15 19 38.54 22.36 0.59 0.0
7 15 19 15.66 18.07 1.53 0.0
8 15 19 0.00 26.03 2.93 0.0
9 15 19 43.15 26.68 4.21 0.0
-10 16 19 18.31 35.18 5.44 0.0
-9 16 19 65.43 17.28 5.88 180.0
-8 16 19 43.66 22.93 1.16 0.0
-7 16 19 0.00 26.32 2.17 0.0
-6 16 19 31.63 16.05 3.71 180.0
-5 16 19 22.35 22.49 6.18 180.0
-4 16 19 175.07 16.98 13.82 0.0
-3 16 19 16.18 18.40 1.03 0.0
-2 16 19 56.24 12.47 6.28 180.0
-1 16 19 18.77 18.89 3.15 0.0
0 16 19 46.97 11.59 6.75 0.0
1 16 19 158.57 13.98 11.91 180.0
2 16 19 3.23 18.13 0.79 180.0
3 16 19 35.30 20.98 6.59 0.0
4 16 19 4.19 24.97 4.75 0.0
5 16 19 6.71 19.31 3.54 180.0
6 16 19 0.00 26.45 2.05 0.0
7 16 19 44.04 27.00 3.36 0.0
8 16 19 36.26 28.46 5.29 180.0
9 16 19 3.52 27.75 2.38 180.0
-10 17 19 4.01 32.43 0.89 180.0
-9 17 19 0.00 34.43 2.41 180.0
-8 17 19 16.52 25.79 3.86 0.0
-7 17 19 0.00 30.03 1.05 180.0
-6 17 19 10.92 28.27 6.55 180.0
-5 17 19 23.81 24.31 5.01 0.0
-4 17 19 209.29 19.02 14.44 0.0
-3 17 19 185.94 17.14 13.50 180.0
-2 17 19 4.08 11.10 0.73 180.0
-1 17 19 143.48 16.20 11.64 0.0
0 17 19 7.26 13.36 1.75 180.0
1 17 19 84.92 13.42 8.78 180.0
2 17 19 115.12 15.89 10.56 0.0
3 17 19 74.99 12.75 6.18 0.0
4 17 19 29.13 22.35 8.35 180.0
5 17 19 0.00 18.82 0.71 0.0
6 17 19 44.18 11.52 3.47 0.0
7 17 19 64.73 15.96 7.35 180.0
8 17 19 0.00 25.84 0.71 0.0
-9 18 19 15.10 33.96 3.53 0.0
-8 18 19 40.85 29.89 4.89 0.0
-7 18 19 28.21 25.30 3.78 180.0
-6 18 19 0.99 25.97 3.02 0.0
-5 18 19 12.75 25.85 5.37 0.0
-4 18 19 79.75 15.42 7.81 180.0
-3 18 19 14.82 18.51 2.44 0.0
-2 18 19 29.07 25.17 5.58 0.0
-1 18 19 0.00 21.54 1.60 180.0
0 18 19 24.74 15.06 4.26 180.0
1 18 19 44.18 14.13 7.09 0.0
2 18 19 0.00 22.59 2.30 0.0
3 18 19 0.00 25.19 3.48 180.0
4 18 19 2.48 22.10 1.59 180.0
5 18 19 17.36 26.51 5.73 0.0
6 18 19 35.94 20.03 3.12 180.0
7 18 19 3.33 23.26 1.26 180.0
8 18 19 36.15 22.54 1.07 0.0
-9 19 19 28.00 30.99 2.39 180.0
-8 19 19 34.60 28.45 2.74 0.0
-7 19 19 0.00 29.45 1.73 0.0
-6 19 19 0.00 29.67 0.48 0.0
-5 19 19 2.80 23.20 0.86 0.0
-4 19 19 10.45 24.18 2.49 0.0
-3 19 19 5.77 24.98 3.55 180.0
-2 19 19 0.00 20.91 2.06 0.0
-1 19 19 0.00 23.45 1.25 0.0
0 19 19 0.00 15.98 1.59 180.0
1 19 19 0.00 22.90 0.04 0.0
2 19 19 41.41 21.23 2.67 0.0
3 19 19 0.00 22.32 1.13 0.0
4 19 19 21.64 11.46 0.95 0.0
5 19 19 21.27 20.30 1.81 0.0
6 19 19 0.00 21.27 0.98 0.0
7 19 19 0.00 27.71 0.23 0.0
-8 20 19 49.23 29.99 1.34 0.0
-7 20 19 39.02 23.20 1.86 180.0
-6 20 19 30.80 28.57 5.17 0.0
-5 20 19 11.66 25.75 4.12 0.0
-4 20 19 85.47 15.93 8.02 180.0
-3 20 19 54.28 15.83 6.84 180.0
-2 20 19 0.00 24.86 4.06 0.0
-1 20 19 10.36 24.14 1.88 0.0
0 20 19 97.97 11.54 8.97 180.0
1 20 19 97.47 14.72 8.83 0.0
2 20 19 16.31 14.42 3.69 0.0
3 20 19 11.14 27.40 6.03 180.0
4 20 19 22.44 21.98 1.67 180.0
5 20 19 42.77 26.05 3.59 0.0
6 20 19 12.87 28.74 5.43 180.0
7 20 19 0.00 30.61 0.51 180.0
-7 21 19 0.00 30.66 0.85 180.0
-6 21 19 54.41 18.42 6.91 0.0
-5 21 19 0.00 30.84 2.17 180.0
-4 21 19 2.73 26.70 2.76 180.0
-3 21 19 58.76 16.42 6.56 0.0
-2 21 19 10.33 21.33 0.39 0.0
-1 21 19 13.50 27.65 6.61 180.0
0 21 19 0.00 23.84 3.04 0.0
1 21 19 12.68 21.43 2.42 0.0
2 21 19 23.70 29.87 7.09 180.0
3 21 19 49.01 12.93 3.54 180.0
4 21 19 70.05 18.11 8.11 0.0
5 21 19 33.25 20.16 0.70 0.0
6 21 19 12.90 27.51 2.70 180.0
-6 22 19 49.34 26.03 1.37 180.0
-5 22 19 0.00 29.46 3.91 180.0
-4 22 19 43.80 29.91 4.11 0.0
-3 22 19 0.00 29.50 0.19 0.0
-2 22 19 11.84 21.26 0.58 180.0
-1 22 19 2.22 22.94 1.24 0.0
0 22 19 0.00 17.59 1.03 0.0
1 22 19 0.00 31.26 1.38 180.0
2 22 19 0.00 25.64 0.65 0.0
3 22 19 6.51 29.02 1.70 180.0
4 22 19 0.00 28.63 0.63 0.0
5 22 19 34.61 20.56 1.31 180.0
-5 23 19 27.75 31.17 4.69 180.0
-4 23 19 0.00 28.41 0.02 180.0
-3 23 19 30.40 29.94 1.70 0.0
-2 23 19 28.09 22.53 0.04 0.0
-1 23 19 6.24 24.34 2.24 180.0
0 23 19 0.00 18.39 1.75 180.0
1 23 19 21.22 18.45 0.40 180.0
2 23 19 0.00 27.24 1.82 180.0
3 23 19 18.31 16.51 0.21 0.0
4 23 19 0.00 23.08 0.05 0.0
-4 24 19 22.38 27.12 1.95 0.0
-3 24 19 36.45 30.25 4.23 0.0
-2 24 19 2.94 30.71 3.40 180.0
-1 24 19 0.00 28.24 0.68 0.0
0 24 19 17.94 19.56 3.20 0.0
1 24 19 56.84 13.93 4.86 180.0
2 24 19 26.62 13.75 2.30 180.0
3 24 19 18.22 27.03 4.37 0.0
-2 25 19 0.00 31.28 1.48 0.0
-1 25 19 0.00 26.80 1.10 0.0
0 25 19 5.13 19.46 0.70 180.0
1 25 19 22.30 26.24 1.68 180.0
-13 0 20 0.00 28.31 4.77 180.0
-12 0 20 58.22 30.83 6.81 0.0
-11 0 20 0.00 21.26 2.35 180.0
-10 0 20 444.99 28.81 20.10 180.0
-9 0 20 39.31 21.21 6.20 180.0
-8 0 20 125.74 12.27 10.38 0.0
-7 0 20 949.30 46.54 30.26 180.0
-6 0 20 0.00 15.30 2.03 0.0
-5 0 20 1064.26 43.21 34.39 0.0
-4 0 20 313.91 17.04 17.38 180.0
-3 0 20 1323.45 42.79 38.45 180.0
-2 0 20 230.07 14.23 15.05 0.0
-1 0 20 1562.76 46.36 41.28 180.0
0 0 20 2455.30 74.14 53.06 180.0
1 0 20 15.54 11.42 1.64 0.0
2 0 20 932.75 37.05 30.82 0.0
3 0 20 659.19 33.13 24.81 180.0
4 0 20 37.56 9.08 5.48 180.0
5 0 20 426.47 22.04 20.01 0.0
6 0 20 106.76 14.54 11.59 180.0
7 0 20 699.51 43.12 25.92 180.0
8 0 20 72.97 13.14 7.63 0.0
9 0 20 23.40 13.89 1.32 0.0
10 0 20 7.38 28.11 5.68 180.0
11 0 20 0.00 29.94 1.82 180.0
-13 1 20 12.08 30.22 6.58 0.0
-12 1 20 19.92 23.86 1.85 180.0
-11 1 20 28.74 25.40 6.55 180.0
-10 1 20 0.00 24.03 1.55 0.0
-9 1 20 17.69 21.03 5.32 0.0
-8 1 20 2.03 20.07 6.80 180.0
-7 1 20 0.00 18.32 0.82 0.0
-6 1 20 239.78 14.50 15.86 0.0
-5 1 20 790.91 38.40 30.96 0.0
-4 1 20 624.50 32.03 25.50 180.0
-3 1 20 7.96 11.48 3.83 0.0
-2 1 20 0.00 11.82 1.98 180.0
-1 1 20 13.27 12.58 3.61 180.0
0 1 20 194.20 13.48 15.31 180.0
1 1 20 996.78 37.80 29.84 0.0
2 1 20 411.96 19.62 19.61 180.0
3 1 20 77.29 10.66 8.33 180.0
4 1 20 190.12 12.79 12.65 0.0
5 1 20 76.05 10.68 7.85 0.0
6 1 20 254.23 16.68 16.28 180.0
7 1 20 3.69 19.76 1.83 0.0
8 1 20 2.17 21.35 2.57 0.0
9 1 20 9.38 21.22 4.58 180.0
10 1 20 2.96 24.49 0.89 180.0
11 1 20 1.39 31.85 2.82 0.0
-13 2 20 13.69 28.08 2.62 0.0
-12 2 20 11.78 24.74 1.09 180.0
-11 2 20 6.31 20.08 1.97 180.0
-10 2 20 20.01 24.07 0.26 180.0
-9 2 20 0.00 20.37 2.80 0.0
-8 2 20 28.96 20.15 5.68 180.0
-7 2 20 0.00 10.46 2.25 0.0
-6 2 20 42.34 10.57 6.90 180.0
-5 2 20 242.10 16.18 15.68 0.0
-4 2 20 83.30 9.31 9.30 180.0
-3 2 20 14.41 11.83 2.09 0.0
-2 2 20 137.96 10.60 12.99 0.0
-1 2 20 201.08 12.88 14.34 180.0
0 2 20 0.00 18.20 3.48 180.0
1 2 20 194.90 11.78 13.51 0.0
2 2 20 125.95 10.05 10.81 180.0
3 2 20 30.61 15.84 4.58 180.0
4 2 20 98.18 10.93 10.17 0.0
5 2 20 10.95 14.87 0.86 0.0
6 2 20 30.81 16.11 2.49 0.0
7 2 20 20.78 15.63 4.06 180.0
8 2 20 1.52 20.41 1.29 180.0
9 2 20 8.47 22.24 5.20 0.0
10 2 20 22.59 19.18 3.83 180.0
11 2 20 0.00 31.76 1.65 0.0
-13 3 20 33.07 29.07 4.00 0.0
-12 3 20 51.13 31.85 5.65 0.0
-11 3 20 105.82 18.98 10.05 180.0
-10 3 20 0.00 28.49 2.04 180.0
-9 3 20 58.05 14.23 7.88 0.0
-8 3 20 17.97 22.35 5.41 180.0
-7 3 20 104.45 12.14 9.77 180.0
-6 3 20 1269.32 49.34 36.97 0.0
-5 3 20 19.64 15.21 4.87 0.0
-4 3 20 384.00 19.67 20.20 180.0
-3 3 20 0.00 14.91 2.79 0.0
-2 3 20 147.77 9.75 10.70 0.0
-1 3 20 156.50 10.79 12.55 180.0
0 3 20 0.00 17.85 1.80 180.0
1 3 20 572.21 29.86 23.88 0.0
2 3 20 13.55 12.96 2.29 0.0
3 3 20 834.42 39.91 28.99 180.0
4 3 20 189.45 13.16 12.83 0.0
5 3 20 44.57 10.00 5.23 0.0
6 3 20 137.95 14.92 12.27 180.0
7 3 20 29.02 21.08 5.91 0.0
8 3 20 62.06 14.38 6.96 0.0
9 3 20 44.61 15.54 6.61 180.0
10 3 20 0.00 31.41 2.00 0.0
11 3 20 3.10 24.33 1.21 0.0
-13 4 20 16.85 21.38 5.23 0.0
-12 4 20 71.25 17.34 7.03 180.0
-11 4 20 0.00 24.96 0.12 180.0
-10 4 20 453.82 28.64 20.13 0.0
-9 4 20 40.80 21.12 5.12 0.0
-8 4 20 375.59 23.61 19.77 180.0
-7 4 20 1225.37 51.95 34.97 0.0
-6 4 20 23.71 15.51 4.16 0.0
-5 4 20 973.96 39.07 31.37 180.0
-4 4 20 20.47 8.34 4.92 0.0
-3 4 20 1046.77 39.87 33.92 0.0
-2 4 20 17.23 12.71 4.45 180.0
-1 4 20 168.97 11.01 13.24 0.0
0 4 20 1951.10 48.86 47.22 0.0
1 4 20 11.90 8.88 2.03 180.0
2 4 20 465.02 28.06 21.27 180.0
3 4 20 486.64 21.25 21.92 0.0
4 4 20 249.91 14.52 16.14 0.0
5 4 20 908.42 44.46 31.07 180.0
6 4 20 260.14 15.12 15.59 0.0
7 4 20 197.11 17.19 14.90 0.0
8 4 20 24.33 16.90 3.56 180.0
9 4 20 10.71 29.82 6.57 180.0
10 4 20 27.05 24.78 5.21 0.0
11 4 20 44.03 25.10 1.93 0.0
-12 5 20 4.72 26.32 1.90 180.0
-11 5 20 5.84 24.13 2.89 0.0
-10 5 20 12.47 28.13 0.55 0.0
-9 5 20 0.00 22.04 0.07 0.0
-8 5 20 0.00 18.20 0.65 0.0
-7 5 20 0.00 18.30 0.78 0.0
-6 5 20 178.97 13.15 13.34 180.0
-5 5 20 0.00 14.21 0.26 180.0
-4 5 20 82.63 10.07 8.94 0.0
-3 5 20 53.50 8.56 5.66 180.0
-2 5 20 39.27 7.07 5.81 0.0
-1 5 20 439.04 27.34 20.48 0.0
0 5 20 31.07 6.27 4.60 180.0
1 5 20 119.07 10.80 10.61 180.0
2 5 20 283.77 17.69 16.64 0.0
3 5 20 33.46 18.00 6.96 0.0
4 5 20 46.04 10.36 6.88 180.0
5 5 20 18.32 15.74 2.39 180.0
6 5 20 76.57 13.68 10.12 0.0
7 5 20 10.36 19.75 3.65 0.0
8 5 20 0.00 22.88 0.80 0.0
9 5 20 25.14 29.85 8.69 0.0
10 5 20 0.00 31.27 2.37 0.0
11 5 20 20.74 30.57 4.97 180.0
-12 6 20 0.00 32.46 2.67 0.0
-11 6 20 0.00 27.07 1.08 0.0
-10 6 20 0.00 25.42 0.19 0.0
-9 6 20 38.85 19.93 3.36 180.0
-8 6 20 24.30 11.21 3.89 0.0
-7 6 20 0.00 17.73 0.30 0.0
-6 6 20 9.59 18.27 5.13 180.0
-5 6 20 88.07 11.54 8.97 180.0
-4 6 20 116.07 11.06 11.21 0.0
-3 6 20 0.21 13.60 0.66 0.0
-2 6 20 45.53 8.94 7.05 180.0
-1 6 20 50.90 8.87 7.46 180.0
0 6 20 247.00 21.45 16.28 0.0
1 6 20 0.00 15.65 0.57 180.0
2 6 20 185.23 12.48 13.36 180.0
3 6 20 155.93 13.14 13.25 0.0
4 6 20 0.00 16.98 2.51 180.0
5 6 20 308.85 20.29 17.30 180.0
6 6 20 34.09 21.57 6.20 0.0
7 6 20 17.55 21.91 5.10 0.0
8 6 20 32.83 12.12 5.55 180.0
9 6 20 0.00 25.50 0.08 180.0
10 6 20 29.03 29.58 3.65 0.0
11 6 20 30.70 24.52 0.07 0.0
-12 7 20 2.45 29.20 0.76 180.0
-11 7 20 30.88 27.11 5.31 0.0
-10 7 20 0.00 24.57 1.63 0.0
-9 7 20 31.99 21.88 4.34 180.0
-8 7 20 166.17 15.70 12.67 0.0
-7 7 20 39.82 22.46 6.96 0.0
-6 7 20 744.57 40.89 27.90 180.0
-5 7 20 19.29 15.07 2.04 0.0
-4 7 20 542.19 32.16 23.33 0.0
-3 7 20 12.33 12.97 2.41 180.0
-2 7 20 114.50 10.58 10.70 180.0
-1 7 20 321.48 18.03 18.17 0.0
0 7 20 115.41 7.72 11.18 180.0
1 7 20 263.87 16.81 16.72 180.0
2 7 20 289.34 17.69 16.70 0.0
3 7 20 588.12 32.50 23.44 0.0
4 7 20 252.38 14.82 15.81 180.0
5 7 20 0.00 19.49 3.59 180.0
6 7 20 275.14 17.03 16.15 0.0
7 7 20 117.09 16.23 11.77 180.0
8 7 20 51.31 28.42 8.17 180.0
9 7 20 18.69 31.13 7.63 0.0
10 7 20 35.86 29.07 5.26 0.0
11 7 20 7.09 31.57 4.57 180.0
-12 8 20 66.49 19.77 7.48 0.0
-11 8 20 16.01 26.82 3.38 0.0
-10 8 20 214.54 19.70 13.51 180.0
-9 8 20 0.00 23.34 3.08 0.0
-8 8 20 56.55 13.05 6.89 0.0
-7 8 20 228.96 16.70 15.19 180.0
-6 8 20 171.69 14.01 13.18 180.0
-5 8 20 882.24 40.52 28.80 0.0
-4 8 20 13.90 15.92 3.42 180.0
-3 8 20 511.30 30.74 22.75 180.0
-2 8 20 466.64 30.04 21.19 0.0
-1 8 20 18.15 13.22 3.18 0.0
0 8 20 645.74 25.16 25.73 180.0
1 8 20 6.40 13.99 4.60 180.0
2 8 20 186.89 12.63 13.70 0.0
3 8 20 224.31 14.56 14.68 180.0
4 8 20 22.04 15.71 4.89 180.0
5 8 20 155.92 13.77 12.04 0.0
6 8 20 2.02 17.11 0.23 0.0
7 8 20 47.42 13.68 7.29 180.0
8 8 20 93.30 13.81 7.94 0.0
9 8 20 21.70 13.71 3.29 0.0
10 8 20 0.00 31.28 2.29 180.0
11 8 20 0.00 29.95 1.82 0.0
-12 9 20 5.60 31.32 2.61 0.0
-11 9 20 0.00 26.96 2.07 180.0
-10 9 20 33.72 24.97 0.17 180.0
-9 9 20 22.55 20.67 0.89 0.0
-8 9 20 15.30 19.15 1.25 180.0
-7 9 20 10.22 18.61 4.01 0.0
-6 9 20 0.00 20.89 3.07 0.0
-5 9 20 25.84 16.90 4.55 0.0
-4 9 20 87.49 11.02 9.25 180.0
-3 9 20 51.87 10.01 7.31 180.0
-2 9 20 79.02 11.13 8.82 180.0
-1 9 20 2.85 15.60 0.86 0.0
0 9 20 22.83 7.42 4.21 180.0
1 9 20 210.52 12.83 14.67 0.0
2 9 20 153.76 12.25 13.14 180.0
3 9 20 10.04 17.50 4.82 180.0
4 9 20 0.00 15.04 0.10 180.0
5 9 20 0.00 19.09 3.45 180.0
6 9 20 73.04 14.04 9.41 180.0
7 9 20 32.96 21.40 4.58 180.0
8 9 20 0.00 28.36 0.89 180.0
9 9 20 3.48 33.17 7.79 180.0
10 9 20 35.33 23.47 0.76 180.0
-12 10 20 0.01 27.21 0.01 180.0
-11 10 20 0.97 27.21 2.77 180.0
-10 10 20 4.81 29.19 0.89 180.0
-9 10 20 80.35 14.21 7.78 0.0
-8 10 20 81.38 15.49 8.71 0.0
-7 10 20 0.00 23.20 3.77 180.0
-6 10 20 0.00 19.93 0.86 180.0
-5 10 20 247.72 16.27 16.27 0.0
-4 10 20 179.12 13.81 13.69 180.0
-3 10 20 27.07 16.19 5.72 180.0
-2 10 20 10.26 16.28 2.34 0.0
-1 10 20 67.04 10.10 6.91 0.0
0 10 20 3.40 10.17 0.60 180.0
1 10 20 21.65 8.83 3.59 0.0
2 10 20 15.42 19.18 5.59 0.0
3 10 20 20.34 18.69 5.54 180.0
4 10 20 20.80 17.33 2.62 180.0
5 10 20 187.43 15.20 14.11 0.0
6 10 20 15.46 11.42 1.89 180.0
7 10 20 46.79 13.67 4.87 180.0
8 10 20 22.28 24.58 3.62 0.0
9 10 20 0.00 31.36 0.89 180.0
10 10 20 9.81 29.05 3.96 180.0
-11 11 20 44.36 29.77 6.34 180.0
-10 11 20 0.00 30.86 0.41 0.0
-9 11 20 11.32 24.11 2.49 180.0
-8 11 20 63.48 14.29 7.78 180.0
-7 11 20 15.41 20.20 2.17 180.0
-6 11 20 472.87 25.50 21.38 0.0
-5 11 20 20.15 16.73 1.68 180.0
-4 11 20 442.16 22.84 19.73 180.0
-3 11 20 28.48 17.57 7.00 0.0
-2 11 20 88.45 11.90 9.76 0.0
-1 11 20 746.42 40.27 26.68 180.0
0 11 20 42.80 7.57 7.46 0.0
1 11 20 219.29 14.30 14.64 0.0
2 11 20 199.90 14.38 14.48 180.0
3 11 20 313.49 16.86 17.50 180.0
4 11 20 278.14 17.03 16.99 0.0
5 11 20 0.98 18.39 0.34 180.0
6 11 20 72.84 14.08 7.55 180.0
7 11 20 20.59 24.58 3.40 0.0
8 11 20 100.28 18.23 10.31 0.0
9 11 20 154.64 18.82 12.26 180.0
10 11 20 46.01 26.05 4.76 180.0
-11 12 20 39.25 32.32 5.91 180.0
-10 12 20 87.74 18.30 8.32 0.0
-9 12 20 0.00 31.04 6.01 180.0
-8 12 20 36.00 13.57 5.37 180.0
-7 12 20 206.86 18.04 13.81 0.0
-6 12 20 8.88 22.30 3.40 0.0
-5 12 20 222.92 16.90 15.81 180.0
-4 12 20 19.27 17.20 3.57 0.0
-3 12 20 0.00 18.30 0.82 0.0
-2 12 20 59.99 11.88 7.43 180.0
-1 12 20 179.06 13.58 13.34 180.0
0 12 20 256.68 11.05 15.71 0.0
1 12 20 0.00 14.90 1.13 0.0
2 12 20 197.62 14.83 14.00 180.0
3 12 20 71.45 12.51 9.45 0.0
4 12 20 25.41 17.59 4.48 0.0
5 12 20 466.29 26.11 22.20 180.0
6 12 20 55.65 12.75 6.77 0.0
7 12 20 8.38 21.98 4.55 0.0
8 12 20 50.36 27.79 7.61 180.0
9 12 20 0.00 30.09 3.47 180.0
10 12 20 0.00 30.48 2.44 0.0
-11 13 20 35.67 30.65 3.80 0.0
-10 13 20 0.00 31.88 0.50 0.0
-9 13 20 47.06 25.13 3.10 0.0
-8 13 20 27.67 18.88 5.51 180.0
-7 13 20 0.87 21.83 1.28 180.0
-6 13 20 34.85 22.88 5.15 180.0
-5 13 20 0.00 21.09 0.81 0.0
-4 13 20 0.00 19.29 2.11 0.0
-3 13 20 322.00 20.96 18.20 0.0
-2 13 20 41.82 9.71 4.42 180.0
-1 13 20 137.07 13.79 10.30 0.0
0 13 20 28.31 8.11 6.99 180.0
1 13 20 15.08 16.95 0.49 180.0
2 13 20 0.00 19.18 3.00 180.0
3 13 20 15.58 18.49 3.46 0.0
4 13 20 102.77 13.68 10.17 0.0
5 13 20 38.31 22.98 7.29 0.0
6 13 20 0.00 20.39 2.16 180.0
7 13 20 26.96 27.05 6.54 0.0
8 13 20 4.69 26.56 1.95 0.0
9 13 20 22.44 28.58 1.88 0.0
-11 14 20 0.00 33.07 0.57 180.0
-10 14 20 0.00 30.04 1.45 0.0
-9 14 20 26.45 27.99 5.70 180.0
-8 14 20 65.85 18.18 9.20 180.0
-7 14 20 33.85 23.30 5.95 0.0
-6 14 20 2.48 18.44 1.15 180.0
-5 14 20 181.17 15.12 11.97 180.0
-4 14 20 38.67 20.43 5.44 0.0
-3 14 20 77.19 12.32 7.72 0.0
-2 14 20 46.66 11.12 5.07 180.0
-1 14 20 102.68 12.47 9.04 180.0
0 14 20 4.61 9.98 1.85 0.0
1 14 20 0.00 19.11 0.42 180.0
2 14 20 205.14 16.59 14.46 180.0
3 14 20 137.16 13.58 11.33 0.0
4 14 20 0.00 22.19 0.70 0.0
5 14 20 118.04 14.04 9.79 180.0
6 14 20 6.08 21.64 0.23 0.0
7 14 20 20.04 25.90 4.08 0.0
8 14 20 45.09 23.58 4.34 180.0
9 14 20 12.61 29.77 2.12 0.0
-10 15 20 0.00 36.80 1.59 0.0
-9 15 20 37.03 26.21 4.52 180.0
-8 15 20 101.68 17.37 8.66 0.0
-7 15 20 4.60 23.39 0.42 0.0
-6 15 20 267.50 19.97 16.09 180.0
-5 15 20 15.71 20.42 4.20 180.0
-4 15 20 341.35 19.46 16.61 0.0
-3 15 20 33.36 19.51 4.75 180.0
-2 15 20 16.01 22.71 4.59 180.0
-1 15 20 384.85 22.55 16.89 0.0
0 15 20 24.74 10.54 3.89 180.0
1 15 20 79.67 13.67 9.99 180.0
2 15 20 55.29 12.74 7.29 0.0
3 15 20 0.00 21.69 3.39 0.0
4 15 20 26.16 13.70 6.69 180.0
5 15 20 0.00 18.69 2.73 180.0
6 15 20 46.66 31.36 8.28 0.0
7 15 20 8.81 28.85 2.07 180.0
8 15 20 35.13 19.62 3.19 180.0
9 15 20 28.72 29.94 5.14 0.0
-10 16 20 13.37 33.64 0.93 180.0
-9 16 20 0.00 33.13 1.93 0.0
-8 16 20 6.64 22.70 0.66 0.0
-7 16 20 0.00 26.03 4.96 180.0
-6 16 20 0.00 19.95 0.56 180.0
-5 16 20 87.22 14.15 8.11 0.0
-4 16 20 25.17 22.64 4.32 180.0
-3 16 20 0.00 21.30 3.09 180.0
-2 16 20 168.02 15.30 12.20 0.0
-1 16 20 0.00 19.14 1.92 0.0
0 16 20 117.03 10.49 10.67 180.0
1 16 20 0.00 23.32 5.98 0.0
2 16 20 0.00 23.37 3.97 0.0
3 16 20 19.26 21.74 3.33 180.0
4 16 20 9.33 19.10 2.57 0.0
5 16 20 36.53 24.17 7.60 0.0
6 16 20 28.43 22.22 1.86 180.0
7 16 20 13.26 29.98 5.71 180.0
8 16 20 29.57 29.76 5.26 0.0
-9 17 20 2.04 23.23 0.02 180.0
-8 17 20 0.00 26.29 1.23 0.0
-7 17 20 28.75 24.78 2.81 0.0
-6 17 20 30.29 22.40 1.05 180.0
-5 17 20 35.68 20.64 1.52 0.0
-4 17 20 36.34 21.09 2.67 180.0
-3 17 20 51.54 14.04 7.12 180.0
-2 17 20 0.00 26.59 3.64 180.0
-1 17 20 0.00 21.30 0.79 0.0
0 17 20 15.62 14.49 2.49 180.0
1 17 20 13.38 20.78 1.04 0.0
2 17 20 0.00 21.26 1.08 0.0
3 17 20 9.18 21.48 1.50 180.0
4 17 20 42.68 23.63 6.99 180.0
5 17 20 12.16 25.02 4.23 180.0
6 17 20 21.69 21.44 1.80 0.0
7 17 20 7.07 25.55 2.76 180.0
8 17 20 0.08 28.05 0.03 0.0
-9 18 20 36.18 29.69 1.68 0.0
-8 18 20 43.32 16.51 4.66 0.0
-7 18 20 32.06 30.65 6.28 180.0
-6 18 20 0.00 26.42 1.81 0.0
-5 18 20 81.89 15.04 7.85 0.0
-4 18 20 0.00 24.96 0.78 180.0
-3 18 20 37.27 20.26 4.76 180.0
-2 18 20 94.03 14.92 8.93 0.0
-1 18 20 29.85 20.47 2.07 0.0
0 18 20 24.99 10.21 3.29 180.0
1 18 20 31.60 23.65 6.78 0.0
2 18 20 48.14 24.96 6.12 0.0
3 18 20 47.56 13.75 6.13 180.0
4 18 20 0.00 23.33 3.35 180.0
5 18 20 56.98 28.86 8.08 0.0
6 18 20 0.00 26.78 0.32 180.0
7 18 20 8.68 26.43 3.95 180.0
-8 19 20 10.96 35.06 5.48 180.0
-7 19 20 0.00 29.38 0.57 180.0
-6 19 20 50.86 17.04 6.39 0.0
-5 19 20 0.00 27.55 1.89 0.0
-4 19 20 115.14 16.45 9.32 180.0
-3 19 20 0.00 28.24 0.94 180.0
-2 19 20 34.16 22.93 4.77 0.0
-1 19 20 54.76 13.59 5.06 180.0
0 19 20 20.05 11.07 2.57 180.0
1 19 20 113.91 16.07 10.97 0.0
2 19 20 3.71 22.10 2.18 180.0
3 19 20 29.86 20.43 4.41 180.0
4 19 20 29.22 23.03 6.27 0.0
5 19 20 0.00 24.80 0.75 0.0
6 19 20 38.44 16.23 5.78 180.0
7 19 20 7.96 21.88 1.31 0.0
-8 20 20 10.01 28.44 0.81 0.0
-7 20 20 4.08 19.06 0.76 0.0
-6 20 20 0.00 23.68 0.24 0.0
-5 20 20 15.55 23.65 2.07 180.0
-4 20 20 0.00 23.19 0.61 0.0
-3 20 20 5.81 26.21 2.52 0.0
-2 20 20 2.71 29.38 4.78 180.0
-1 20 20 1.44 22.35 2.90 180.0
0 20 20 39.26 10.05 6.25 0.0
1 20 20 22.55 19.01 0.77 180.0
2 20 20 3.47 23.24 2.34 180.0
3 20 20 20.06 28.59 4.80 0.0
4 20 20 27.76 24.04 2.57 180.0
5 20 20 12.51 26.23 1.05 180.0
6 20 20 0.00 29.81 1.73 0.0
-7 21 20 0.00 31.27 1.64 180.0
-6 21 20 27.73 14.29 1.40 0.0
-5 21 20 29.73 24.16 1.69 0.0
-4 21 20 28.83 16.66 3.07 180.0
-3 21 20 20.24 22.59 1.44 0.0
-2 21 20 0.00 29.37 1.49 0.0
-1 21 20 18.10 20.92 0.69 180.0
0 21 20 0.00 15.35 0.76 180.0
1 21 20 0.00 23.68 2.89 0.0
2 21 20 3.43 25.72 1.93 180.0
3 21 20 7.49 21.27 0.28 180.0
4 21 20 30.11 13.27 3.02 0.0
5 21 20 0.00 23.34 1.40 0.0
-6 22 20 14.71 29.56 1.48 180.0
-5 22 20 0.00 38.23 5.50 180.0
-4 22 20 16.50 26.03 2.39 0.0
-3 22 20 2.88 24.09 0.88 0.0
-2 22 20 0.38 29.50 4.64 180.0
-1 22 20 22.64 24.55 0.90 180.0
0 22 20 2.78 16.14 0.53 0.0
1 22 20 20.76 23.52 2.43 180.0
2 22 20 50.60 29.07 7.06 180.0
3 22 20 76.26 14.57 6.72 0.0
4 22 20 0.00 28.72 1.31 0.0
-5 23 20 2.03 29.68 1.19 180.0
-4 23 20 25.97 35.37 5.97 0.0
-3 23 20 9.03 31.59 2.37 180.0
-2 23 20 11.99 26.64 3.61 180.0
-1 23 20 14.17 26.50 3.94 0.0
0 23 20 19.64 17.49 1.86 180.0
1 23 20 0.00 30.97 6.15 180.0
2 23 20 0.00 31.80 3.37 0.0
3 23 20 0.00 28.33 0.31 180.0
-3 24 20 0.00 31.35 1.70 180.0
-2 24 20 0.00 30.91 2.19 0.0
-1 24 20 10.77 26.02 0.35 180.0
0 24 20 17.19 12.73 0.91 180.0
1 24 20 0.00 32.83 0.84 180.0
2 24 20 0.00 28.41 1.77 180.0
-12 1 21 61.88 16.64 6.02 0.0
-11 1 21 35.97 19.89 6.01 180.0
-10 1 21 17.24 22.19 3.69 180.0
-9 1 21 53.45 10.76 4.46 0.0
-8 1 21 63.45 12.66 9.14 180.0
-7 1 21 37.96 12.54 8.23 180.0
-6 1 21 168.66 13.79 13.12 0.0
-5 1 21 158.87 13.01 12.79 0.0
-4 1 21 315.75 19.22 17.70 180.0
-3 1 21 15.43 13.45 4.85 0.0
-2 1 21 159.24 11.39 12.96 0.0
-1 1 21 2181.02 56.11 48.11 180.0
0 1 21 78.63 6.95 9.06 180.0
1 1 21 809.35 37.62 28.96 0.0
2 1 21 122.02 10.64 11.43 180.0
3 1 21 579.59 32.59 23.82 180.0
4 1 21 145.03 12.36 11.61 0.0
5 1 21 105.46 12.13 9.47 0.0
6 1 21 22.81 19.20 5.20 180.0
7 1 21 9.51 19.20 1.14 180.0
8 1 21 49.33 14.77 7.46 0.0
9 1 21 37.94 27.26 6.75 180.0
10 1 21 87.83 17.94 7.64 180.0
11 1 21 40.99 30.68 6.89 0.0
-12 2 21 60.88 19.54 9.65 180.0
-11 2 21 94.86 13.85 8.03 180.0
-10 2 21 254.22 20.21 15.61 0.0
-9 2 21 122.09 15.97 11.60 0.0
-8 2 21 174.66 14.47 12.58 180.0
-7 2 21 281.35 16.26 15.55 0.0
-6 2 21 820.85 41.25 30.07 0.0
-5 2 21 515.10 31.79 22.77 180.0
-4 2 21 375.45 19.22 19.70 180.0
-3 2 21 699.43 34.85 28.23 0.0
-2 2 21 267.75 15.79 16.25 180.0
-1 2 21 131.76 10.04 11.53 180.0
0 2 21 3454.42 50.19 59.92 0.0
1 2 21 374.28 18.83 20.23 0.0
2 2 21 424.03 28.53 20.18 180.0
3 2 21 236.74 13.89 15.70 180.0
4 2 21 255.46 14.02 14.72 0.0
5 2 21 214.75 15.42 14.64 180.0
6 2 21 16.02 20.21 5.70 180.0
7 2 21 639.19 41.25 22.45 0.0
8 2 21 0.00 25.67 0.79 180.0
9 2 21 79.36 15.16 7.66 180.0
10 2 21 54.04 37.17 10.28 0.0
11 2 21 0.00 34.77 0.85 180.0
-12 3 21 100.09 18.84 9.77 180.0
-11 3 21 71.69 18.64 9.09 0.0
-10 3 21 22.46 23.58 3.43 0.0
-9 3 21 58.97 30.65 10.20 180.0
-8 3 21 47.49 11.81 6.50 0.0
-7 3 21 8.77 15.53 2.81 0.0
-6 3 21 180.29 13.98 13.68 180.0
-5 3 21 43.28 9.76 7.67 180.0
-4 3 21 44.97 9.66 6.77 0.0
-3 3 21 21.75 8.13 4.06 180.0
-2 3 21 32.44 7.60 4.96 0.0
-1 3 21 52.42 8.12 5.53 0.0
0 3 21 252.81 11.43 16.42 0.0
1 3 21 532.26 30.52 22.60 180.0
2 3 21 35.97 8.04 5.11 180.0
3 3 21 303.53 18.48 17.52 0.0
4 3 21 0.00 17.89 3.29 180.0
5 3 21 14.04 19.29 4.99 180.0
6 3 21 5.39 16.98 0.78 180.0
7 3 21 16.09 20.39 1.88 0.0
8 3 21 14.95 21.80 3.96 180.0
9 3 21 17.23 22.41 1.17 0.0
10 3 21 0.00 30.42 1.22 0.0
11 3 21 0.00 32.34 1.50 180.0
-12 4 21 35.39 25.45 2.30 180.0
-11 4 21 0.00 27.64 1.69 180.0
-10 4 21 22.88 19.23 4.47 0.0
-9 4 21 38.79 21.54 7.13 180.0
-8 4 21 38.82 27.40 8.72 180.0
-7 4 21 26.78 17.33 2.20 0.0
-6 4 21 0.00 19.66 0.71 0.0
-5 4 21 19.58 18.98 6.74 0.0
-4 4 21 0.96 14.88 1.39 0.0
-3 4 21 52.82 9.36 7.90 0.0
-2 4 21 18.01 9.79 1.11 0.0
-1 4 21 19.60 13.28 4.86 180.0
0 4 21 92.05 13.95 10.40 180.0
1 4 21 1.98 14.60 3.33 0.0
2 4 21 8.46 15.51 1.13 0.0
3 4 21 2.85 13.45 1.66 0.0
4 4 21 24.20 12.56 3.59 0.0
5 4 21 0.00 16.45 0.84 180.0
6 4 21 3.09 16.41 0.19 0.0
7 4 21 16.62 18.97 1.37 0.0
8 4 21 38.66 21.21 1.01 180.0
9 4 21 22.53 24.77 3.67 0.0
10 4 21 48.88 29.58 5.26 0.0
11 4 21 0.00 26.92 0.04 180.0
-12 5 21 13.01 29.34 6.18 180.0
-11 5 21 87.26 17.20 9.56 0.0
-10 5 21 0.00 21.92 1.34 0.0
-9 5 21 0.00 23.90 3.62 180.0
-8 5 21 59.38 13.32 7.95 0.0
-7 5 21 33.00 20.39 7.63 0.0
-6 5 21 226.41 14.64 14.67 180.0
-5 5 21 113.37 10.97 10.54 180.0
-4 5 21 193.41 13.26 14.77 0.0
-3 5 21 46.55 8.39 6.15 0.0
-2 5 21 2.39 14.81 3.49 180.0
-1 5 21 659.25 33.61 25.70 0.0
0 5 21 536.47 21.69 23.11 0.0
1 5 21 875.32 38.09 29.53 180.0
2 5 21 22.37 15.42 5.51 0.0
3 5 21 485.81 30.64 22.38 0.0
4 5 21 33.97 18.05 6.14 180.0
5 5 21 45.86 23.98 9.72 180.0
6 5 21 58.70 11.47 7.53 0.0
7 5 21 0.00 19.86 1.67 0.0
8 5 21 100.46 15.56 9.82 180.0
9 5 21 44.93 30.47 8.77 0.0
10 5 21 70.36 19.41 8.90 0.0
11 5 21 6.66 30.47 4.62 180.0
-12 6 21 78.93 18.07 7.17 0.0
-11 6 21 36.64 16.05 5.33 0.0
-10 6 21 272.62 20.14 15.44 180.0
-9 6 21 11.31 20.92 4.27 180.0
-8 6 21 37.63 20.99 6.94 0.0
-7 6 21 94.54 13.29 9.60 180.0
-6 6 21 260.02 16.41 16.35 180.0
-5 6 21 158.85 13.36 13.36 0.0
-4 6 21 40.83 8.46 5.90 0.0
-3 6 21 606.79 33.69 25.38 180.0
-2 6 21 287.87 17.57 16.57 0.0
-1 6 21 228.83 13.29 14.67 0.0
0 6 21 2218.02 49.18 48.36 180.0
1 6 21 133.66 11.38 11.52 180.0
2 6 21 1257.76 47.44 35.54 0.0
3 6 21 0.00 15.03 0.82 180.0
4 6 21 177.18 12.91 12.45 180.0
5 6 21 299.81 16.48 18.26 0.0
6 6 21 16.56 10.93 4.20 0.0
7 6 21 397.88 21.36 19.74 180.0
8 6 21 6.06 20.92 3.62 0.0
9 6 21 30.20 19.45 6.64 0.0
10 6 21 33.18 30.31 5.23 180.0
11 6 21 12.85 26.52 0.26 0.0
-12 7 21 9.49 28.72 1.82 0.0
-11 7 21 7.60 34.01 5.60 180.0
-10 7 21 0.00 28.06 0.47 180.0
-9 7 21 35.57 12.96 5.21 0.0
-8 7 21 13.86 23.17 4.78 0.0
-7 7 21 34.53 18.66 4.39 180.0
-6 7 21 151.96 14.38 12.44 0.0
-5 7 21 97.96 11.06 10.59 0.0
-4 7 21 207.61 14.83 14.20 180.0
-3 7 21 26.83 7.99 4.10 180.0
-2 7 21 18.74 12.62 1.83 0.0
-1 7 21 86.04 10.58 8.57 180.0
0 7 21 0.00 16.18 2.32 0.0
1 7 21 49.43 9.44 7.25 0.0
2 7 21 34.57 10.02 7.32 0.0
3 7 21 8.07 14.82 4.27 180.0
4 7 21 20.18 16.48 3.75 180.0
5 7 21 0.00 19.88 1.32 0.0
6 7 21 2.11 18.69 1.18 180.0
7 7 21 20.84 22.37 1.64 180.0
8 7 21 24.70 22.19 3.73 0.0
9 7 21 0.00 26.80 2.28 180.0
10 7 21 0.00 29.73 1.02 0.0
-12 8 21 39.74 26.91 1.80 0.0
-11 8 21 0.00 30.48 0.66 180.0
-10 8 21 32.15 33.39 5.42 180.0
-9 8 21 20.33 28.61 4.56 0.0
-8 8 21 43.32 13.19 6.29 0.0
-7 8 21 0.00 19.89 0.66 0.0
-6 8 21 66.78 13.11 9.54 180.0
-5 8 21 157.83 14.41 13.65 0.0
-4 8 21 23.86 17.19 5.72 180.0
-3 8 21 326.40 20.68 18.64 180.0
-2 8 21 97.11 11.92 11.25 0.0
-1 8 21 17.07 14.41 2.04 180.0
0 8 21 55.00 11.38 6.78 180.0
1 8 21 31.63 9.23 5.89 0.0
2 8 21 0.04 15.80 0.05 0.0
3 8 21 80.34 11.63 8.11 180.0
4 8 21 6.71 10.31 3.09 0.0
5 8 21 31.41 16.72 3.23 180.0
6 8 21 15.12 23.83 6.77 0.0
7 8 21 116.36 16.20 10.20 180.0
8 8 21 13.83 20.85 2.08 0.0
9 8 21 0.00 24.95 0.14 0.0
10 8 21 66.95 17.96 8.01 180.0
-12 9 21 0.00 30.30 3.63 0.0
-11 9 21 0.00 34.97 7.49 180.0
-10 9 21 45.75 16.46 5.97 180.0
-9 9 21 109.77 14.96 9.68 0.0
-8 9 21 17.78 19.79 2.67 180.0
-7 9 21 158.80 16.14 12.56 180.0
-6 9 21 106.74 12.95 10.10 0.0
-5 9 21 197.32 14.65 13.36 0.0
-4 9 21 423.49 22.30 19.98 180.0
-3 9 21 71.95 11.04 8.75 180.0
-2 9 21 153.09 12.53 12.05 0.0
-1 9 21 398.78 22.10 20.76 180.0
0 9 21 69.65 7.34 7.92 180.0
1 9 21 457.99 29.56 22.55 0.0
2 9 21 8.79 14.73 1.58 180.0
3 9 21 348.99 21.56 18.93 180.0
4 9 21 0.00 16.02 0.48 180.0
5 9 21 60.17 11.77 6.00 0.0
6 9 21 70.29 14.52 8.80 180.0
7 9 21 18.01 22.32 3.52 0.0
8 9 21 77.34 16.45 8.43 0.0
9 9 21 41.01 32.64 8.48 180.0
10 9 21 14.27 32.61 5.33 180.0
-11 10 21 7.21 32.23 1.55 180.0
-10 10 21 82.55 19.14 8.60 0.0
-9 10 21 21.98 27.80 3.96 0.0
-8 10 21 166.42 17.41 12.83 180.0
-7 10 21 89.19 13.81 9.03 0.0
-6 10 21 33.75 18.71 5.29 0.0
-5 10 21 129.62 14.60 11.50 180.0
-4 10 21 6.83 17.21 0.95 180.0
-3 10 21 527.44 34.75 22.34 0.0
-2 10 21 413.13 27.62 18.67 180.0
-1 10 21 116.35 12.79 10.41 180.0
0 10 21 334.38 15.03 18.98 0.0
1 10 21 11.27 15.83 1.79 180.0
2 10 21 326.50 17.21 17.87 180.0
3 10 21 9.88 17.92 4.37 0.0
4 10 21 42.62 11.06 5.91 0.0
5 10 21 176.78 16.62 14.48 180.0
6 10 21 23.96 21.96 3.59 180.0
7 10 21 77.07 15.97 8.71 0.0
8 10 21 0.00 31.04 4.20 180.0
9 10 21 68.20 18.16 7.68 180.0
10 10 21 0.00 33.47 2.12 0.0
-11 11 21 16.08 31.14 0.65 0.0
-10 11 21 16.23 23.48 3.13 0.0
-9 11 21 0.00 24.93 3.75 180.0
-8 11 21 0.00 23.73 1.68 180.0
-7 11 21 0.06 18.88 0.02 180.0
-6 11 21 49.03 13.41 7.52 180.0
-5 11 21 0.00 15.67 2.67 0.0
-4 11 21 32.04 12.36 6.34 0.0
-3 11 21 25.28 12.87 0.51 180.0
-2 11 21 119.35 13.13 11.65 0.0
-1 11 21 0.00 17.69 0.40 180.0
0 11 21 0.00 12.11 2.66 0.0
1 11 21 37.85 9.93 5.90 180.0
2 11 21 1.55 19.51 2.93 180.0
3 11 21 73.02 11.64 7.60 0.0
4 11 21 15.97 17.79 2.53 0.0
5 11 21 21.93 17.67 1.01 180.0
6 11 21 0.00 24.14 2.97 0.0
7 11 21 0.00 27.67 2.91 0.0
8 11 21 18.01 22.27 1.62 0.0
9 11 21 0.00 27.49 1.37 180.0
10 11 21 0.00 20.52 0.95 0.0
-11 12 21 0.00 32.98 1.56 0.0
-10 12 21 0.00 35.12 5.27 0.0
-9 12 21 11.94 25.24 2.52 180.0
-8 12 21 17.85 21.64 3.28 180.0
-7 12 21 0.00 24.14 0.42 0.0
-6 12 21 0.00 19.72 3.17 180.0
-5 12 21 73.12 13.51 8.64 180.0
-4 12 21 7.08 20.02 3.02 0.0
-3 12 21 58.53 11.52 7.63 0.0
-2 12 21 113.48 13.41 10.43 180.0
-1 12 21 0.00 19.41 0.06 0.0
0 12 21 316.93 27.31 16.91 0.0
1 12 21 49.57 10.54 6.37 180.0
2 12 21 87.05 11.24 8.43 180.0
3 12 21 24.83 17.39 2.22 0.0
4 12 21 39.77 13.51 7.21 0.0
5 12 21 31.12 21.96 5.86 180.0
6 12 21 6.17 22.45 1.09 180.0
7 12 21 15.70 26.52 5.33 0.0
8 12 21 1.79 26.41 0.35 0.0
9 12 21 40.93 28.26 4.32 180.0
-11 13 21 28.47 34.01 4.62 0.0
-10 13 21 22.43 23.74 2.41 0.0
-9 13 21 107.82 17.24 9.12 180.0
-8 13 21 0.00 32.33 6.04 0.0
-7 13 21 42.50 27.99 8.72 0.0
-6 13 21 45.45 25.45 7.37 180.0
-5 13 21 36.73 20.41 4.94 180.0
-4 13 21 106.44 13.10 9.43 0.0
-3 13 21 89.73 14.41 10.96 0.0
-2 13 21 180.05 15.21 14.36 180.0
-1 13 21 0.00 18.75 1.54 0.0
0 13 21 100.79 8.83 9.95 0.0
1 13 21 243.50 16.28 15.75 180.0
2 13 21 26.00 11.51 4.76 180.0
3 13 21 417.52 25.95 20.81 0.0
4 13 21 19.63 17.82 4.68 180.0
5 13 21 16.53 22.98 3.72 180.0
6 13 21 79.02 14.43 8.89 0.0
7 13 21 8.55 23.19 4.64 180.0
8 13 21 27.09 30.89 7.38 180.0
9 13 21 33.63 20.04 4.42 0.0
-10 14 21 30.37 33.78 6.44 180.0
-9 14 21 7.80 17.63 1.07 180.0
-8 14 21 22.03 29.73 6.49 0.0
-7 14 21 26.03 12.01 1.68 0.0
-6 14 21 22.45 30.74 8.34 180.0
-5 14 21 150.38 15.85 11.69 0.0
-4 14 21 1.15 18.29 0.03 0.0
-3 14 21 79.81 12.45 8.57 180.0
-2 14 21 110.28 14.16 10.96 0.0
-1 14 21 108.29 14.11 10.21 0.0
0 14 21 35.74 15.19 7.37 180.0
1 14 21 0.00 16.11 2.14 0.0
2 14 21 78.46 11.54 8.09 0.0
3 14 21 15.59 23.12 6.93 180.0
4 14 21 11.07 18.35 1.31 180.0
5 14 21 10.89 25.15 6.39 0.0
6 14 21 18.59 24.61 4.94 0.0
7 14 21 6.80 23.91 2.00 180.0
8 14 21 29.94 28.86 7.13 0.0
9 14 21 35.75 23.85 3.04 0.0
-10 15 21 2.50 30.29 1.18 0.0
-9 15 21 16.05 31.92 4.33 180.0
-8 15 21 0.00 28.31 0.52 180.0
-7 15 21 2.38 25.19 2.11 0.0
-6 15 21 0.00 27.79 3.01 0.0
-5 15 21 4.86 23.05 1.83 180.0
-4 15 21 29.36 19.58 3.22 180.0
-3 15 21 24.37 14.56 4.12 180.0
-2 15 21 0.00 21.48 4.91 180.0
-1 15 21 0.00 22.73 0.73 0.0
0 15 21 11.79 22.47 0.17 180.0
1 15 21 0.00 21.14 0.00 180.0
2 15 21 27.23 18.78 2.68 180.0
3 15 21 12.98 21.96 3.99 180.0
4 15 21 19.55 19.31 1.75 0.0
5 15 21 13.35 19.98 4.41 180.0
6 15 21 23.95 26.52 4.40 180.0
7 15 21 0.00 24.67 1.15 180.0
8 15 21 34.71 25.23 0.83 180.0
-9 16 21 46.05 26.50 4.84 0.0
-8 16 21 19.16 28.85 4.23 0.0
-7 16 21 0.00 23.76 0.32 180.0
-6 16 21 4.58 24.61 2.35 180.0
-5 16 21 123.47 14.57 10.75 0.0
-4 16 21 0.00 22.50 1.19 0.0
-3 16 21 57.14 12.79 5.10 180.0
-2 16 21 98.83 13.26 8.69 0.0
-1 16 21 24.48 14.37 4.99 0.0
0 16 21 81.63 10.22 8.64 180.0
1 16 21 7.18 14.60 3.27 0.0
2 16 21 69.35 15.95 9.22 0.0
3 16 21 0.00 24.98 4.73 180.0
4 16 21 9.72 13.42 0.97 180.0
5 16 21 22.39 25.10 4.19 0.0
6 16 21 0.00 27.56 0.07 0.0
7 16 21 50.77 15.35 5.34 180.0
8 16 21 25.17 18.35 4.03 0.0
-9 17 21 0.00 34.75 4.23 0.0
-8 17 21 0.00 32.58 0.35 0.0
-7 17 21 60.29 15.62 6.70 180.0
-6 17 21 31.45 24.07 4.83 0.0
-5 17 21 44.33 23.61 6.09 0.0
-4 17 21 91.71 15.69 9.15 180.0
-3 17 21 23.96 14.85 4.36 0.0
-2 17 21 64.97 14.65 6.98 0.0
-1 17 21 76.33 13.75 7.70 180.0
0 17 21 0.00 13.16 0.51 180.0
1 17 21 229.53 18.21 14.92 0.0
2 17 21 5.78 17.69 0.20 180.0
3 17 21 34.19 27.61 8.97 180.0
4 17 21 1.80 19.11 2.45 0.0
5 17 21 25.63 19.84 7.11 0.0
6 17 21 60.55 12.96 5.40 180.0
7 17 21 14.29 24.03 0.21 180.0
-9 18 21 0.00 31.55 0.23 0.0
-8 18 21 45.18 17.59 5.07 180.0
-7 18 21 25.41 30.95 6.23 0.0
-6 18 21 3.41 23.69 2.04 0.0
-5 18 21 56.23 14.01 6.35 180.0
-4 18 21 0.00 25.67 1.45 180.0
-3 18 21 5.71 24.20 1.60 0.0
-2 18 21 0.00 23.28 0.44 180.0
-1 18 21 17.23 19.24 4.39 180.0
0 18 21 0.00 15.85 1.55 180.0
1 18 21 0.00 23.68 2.77 0.0
2 18 21 19.68 21.52 1.53 180.0
3 18 21 14.41 19.09 2.90 0.0
4 18 21 26.10 16.20 1.61 0.0
5 18 21 32.17 18.48 5.42 180.0
6 18 21 11.17 24.61 1.20 0.0
7 18 21 0.00 34.14 0.37 180.0
-8 19 21 0.64 32.05 0.15 0.0
-7 19 21 0.00 33.22 2.01 180.0
-6 19 21 12.10 17.76 0.66 0.0
-5 19 21 0.00 26.64 1.26 0.0
-4 19 21 0.00 23.78 0.27 180.0
-3 19 21 23.19 22.19 4.56 0.0
-2 19 21 12.67 27.20 4.81 0.0
-1 19 21 0.00 26.47 1.76 180.0
0 19 21 8.76 15.35 0.60 180.0
1 19 21 24.91 21.21 3.14 0.0
2 19 21 0.00 22.06 0.08 0.0
3 19 21 32.66 16.97 1.78 0.0
4 19 21 0.00 26.38 0.72 0.0
5 19 21 0.00 29.74 2.89 0.0
6 19 21 0.00 30.48 1.28 0.0
-7 20 21 10.14 27.12 1.09 0.0
-6 20 21 12.51 31.13 3.26 0.0
-5 20 21 0.00 19.89 3.73 180.0
-4 20 21 0.00 27.16 2.30 180.0
-3 20 21 0.00 27.39 1.08 0.0
-2 20 21 37.55 19.89 6.43 180.0
-1 20 21 49.14 25.13 5.69 180.0
0 20 21 18.86 30.50 5.44 0.0
1 20 21 0.82 24.66 0.16 0.0
2 20 21 35.01 24.44 5.64 180.0
3 20 21 0.00 23.58 0.87 180.0
4 20 21 0.00 31.22 4.45 0.0
5 20 21 21.16 31.28 4.06 180.0
6 20 21 2.75 22.11 0.11 180.0
-6 21 21 50.42 32.67 6.18 180.0
-5 21 21 27.77 20.72 2.39 180.0
-4 21 21 5.42 23.54 1.76 0.0
-3 21 21 15.92 23.99 0.77 0.0
-2 21 21 0.00 30.25 4.31 180.0
-1 21 21 30.11 24.31 3.27 0.0
0 21 21 0.00 18.40 1.04 0.0
1 21 21 40.60 31.77 7.44 180.0
2 21 21 8.14 26.56 3.20 180.0
3 21 21 30.07 24.13 5.03 0.0
4 21 21 30.04 29.16 6.08 180.0
5 21 21 19.47 25.55 2.08 180.0
-6 22 21 0.00 30.57 1.92 180.0
-5 22 21 36.61 18.44 2.79 0.0
-4 22 21 0.00 30.33 0.89 180.0
-3 22 21 2.36 25.80 0.31 180.0
-2 22 21 0.00 28.66 1.56 0.0
-1 22 21 0.00 30.47 0.37 0.0
0 22 21 13.92 19.25 3.38 180.0
1 22 21 1.40 24.49 1.38 0.0
2 22 21 11.10 25.36 1.50 0.0
3 22 21 0.00 26.12 1.21 180.0
4 22 21 33.16 20.94 1.22 180.0
-4 23 21 0.00 30.35 1.73 180.0
-3 23 21 47.61 27.65 3.82 180.0
-2 23 21 12.90 24.25 2.23 180.0
-1 23 21 0.00 23.21 2.44 0.0
0 23 21 0.00 18.90 0.19 180.0
1 23 21 26.82 26.91 4.63 180.0
2 23 21 5.45 26.16 0.22 180.0
3 23 21 30.80 26.08 2.51 0.0
-2 24 21 43.60 30.75 4.98 0.0
-1 24 21 0.00 31.10 2.73 0.0
0 24 21 21.84 19.86 2.76 180.0
1 24 21 2.73 20.03 1.45 180.0
-12 0 22 43.78 28.19 4.98 180.0
-11 0 22 65.67 15.83 7.10 180.0
-10 0 22 33.81 30.00 7.58 0.0
-9 0 22 42.55 25.54 7.16 0.0
-8 0 22 249.65 17.67 16.47 180.0
-7 0 22 49.30 9.82 5.53 0.0
-6 0 22 286.05 19.27 16.10 0.0
-5 0 22 1.63 15.87 2.34 180.0
-4 0 22 176.28 12.71 13.10 180.0
-3 0 22 656.91 33.46 25.98 0.0
-2 0 22 30.11 9.21 6.83 180.0
-1 0 22 2239.56 58.83 49.86 180.0
0 0 22 57.80 6.56 8.63 0.0
1 0 22 1296.52 45.82 36.23 0.0
2 0 22 1580.60 51.19 40.16 180.0
3 0 22 160.76 12.82 12.84 0.0
4 0 22 331.10 19.89 16.58 0.0
5 0 22 26.25 17.69 4.70 180.0
6 0 22 135.64 14.29 11.71 180.0
7 0 22 522.39 30.11 23.27 0.0
8 0 22 20.08 22.70 2.11 0.0
9 0 22 16.12 35.45 8.99 180.0
10 0 22 0.00 30.25 4.68 180.0
11 0 22 97.27 18.16 7.49 0.0
-12 1 22 13.98 23.30 1.68 180.0
-11 1 22 0.00 28.35 1.28 0.0
-10 1 22 45.37 13.72 4.84 0.0
-9 1 22 112.20 15.66 10.16 180.0
-8 1 22 12.84 16.90 1.70 180.0
-7 1 22 21.02 15.17 4.30 0.0
-6 1 22 97.81 12.14 9.90 180.0
-5 1 22 98.01 10.44 9.06 180.0
-4 1 22 758.45 37.93 28.72 0.0
-3 1 22 9.85 15.08 4.62 0.0
-2 1 22 274.21 16.59 16.62 180.0
-1 1 22 0.00 15.22 1.22 180.0
0 1 22 380.07 13.56 19.55 0.0
1 1 22 205.76 12.63 13.89 180.0
2 1 22 208.19 13.80 15.64 180.0
3 1 22 201.68 13.81 12.49 0.0
4 1 22 0.42 16.68 1.19 180.0
5 1 22 292.52 17.35 17.10 180.0
6 1 22 37.79 13.00 8.12 0.0
7 1 22 0.00 22.24 2.08 0.0
8 1 22 63.64 13.55 6.96 180.0
9 1 22 2.84 25.37 4.31 0.0
10 1 22 86.96 19.95 9.13 0.0
11 1 22 0.00 30.16 4.14 180.0
-12 2 22 31.11 26.61 2.36 0.0
-11 2 22 18.56 24.00 0.71 0.0
-10 2 22 0.00 23.03 0.18 0.0
-9 2 22 6.29 21.08 0.98 0.0
-8 2 22 3.70 22.53 3.58 0.0
-7 2 22 61.19 11.55 7.31 180.0
-6 2 22 64.69 11.92 7.96 0.0
-5 2 22 154.17 11.42 12.23 180.0
-4 2 22 22.57 14.96 4.37 0.0
-3 2 22 38.44 8.63 5.94 0.0
-2 2 22 111.86 10.27 9.80 0.0
-1 2 22 70.88 9.34 7.52 180.0
0 2 22 29.14 10.84 7.71 0.0
1 2 22 38.49 9.23 6.45 180.0
2 2 22 0.00 14.94 2.26 0.0
3 2 22 11.46 16.36 4.32 180.0
4 2 22 34.50 18.14 6.03 0.0
5 2 22 0.00 18.04 0.42 180.0
6 2 22 5.35 20.46 0.10 180.0
7 2 22 19.00 21.97 4.90 0.0
8 2 22 13.48 20.50 0.09 180.0
9 2 22 21.10 23.01 4.92 180.0
10 2 22 0.00 31.94 2.89 0.0
11 2 22 0.14 30.43 0.03 0.0
-12 3 22 22.42 33.73 5.20 180.0
-11 3 22 32.83 30.58 5.98 0.0
-10 3 22 80.58 15.08 8.33 0.0
-9 3 22 44.88 24.53 8.33 180.0
-8 3 22 41.79 11.34 5.54 180.0
-7 3 22 278.82 16.05 16.27 0.0
-6 3 22 159.97 13.95 12.45 180.0
-5 3 22 144.97 12.45 11.71 180.0
-4 3 22 807.44 37.68 27.30 0.0
-3 3 22 187.82 12.96 14.61 0.0
-2 3 22 91.86 10.10 9.55 180.0
-1 3 22 65.67 10.35 9.14 0.0
0 3 22 288.58 12.15 16.37 0.0
1 3 22 381.50 19.82 19.75 180.0
2 3 22 92.55 10.59 9.24 180.0
3 3 22 323.36 19.36 17.20 0.0
4 3 22 0.00 18.29 0.91 180.0
5 3 22 71.30 12.38 8.92 180.0
6 3 22 110.30 13.07 10.07 0.0
7 3 22 66.70 13.62 7.39 0.0
8 3 22 0.00 27.60 6.81 180.0
9 3 22 0.00 23.98 0.24 180.0
10 3 22 164.79 17.89 10.92 0.0
11 3 22 0.00 31.98 1.07 180.0
-12 4 22 0.00 28.93 1.83 180.0
-11 4 22 175.97 17.12 11.23 0.0
-10 4 22 44.39 16.59 7.53 180.0
-9 4 22 78.24 15.66 9.79 180.0
-8 4 22 458.45 28.42 21.55 0.0
-7 4 22 174.07 14.64 12.63 180.0
-6 4 22 232.94 15.56 15.35 180.0
-5 4 22 381.19 22.26 19.58 0.0
-4 4 22 19.00 11.20 4.13 0.0
-3 4 22 536.94 33.04 22.81 180.0
-2 4 22 79.62 10.04 9.00 0.0
-1 4 22 1593.13 51.91 41.31 0.0
0 4 22 147.35 8.67 12.59 180.0
1 4 22 496.46 31.39 22.68 180.0
2 4 22 253.93 14.39 15.98 0.0
3 4 22 11.16 11.51 1.03 0.0
4 4 22 322.86 19.67 16.79 180.0
5 4 22 224.64 14.10 14.77 0.0
6 4 22 0.81 20.07 0.81 180.0
7 4 22 161.42 15.88 11.80 180.0
8 4 22 26.36 23.11 4.71 180.0
9 4 22 67.35 17.61 8.70 0.0
10 4 22 30.06 20.47 1.73 0.0
-12 5 22 0.00 27.74 3.51 0.0
-11 5 22 0.00 30.03 0.35 180.0
-10 5 22 25.18 21.93 2.01 180.0
-9 5 22 23.26 21.71 5.47 0.0
-8 5 22 27.25 19.15 3.12 0.0
-7 5 22 0.00 20.72 2.58 180.0
-6 5 22 0.00 18.30 4.89 0.0
-5 5 22 119.63 13.49 12.14 0.0
-4 5 22 120.14 10.50 9.60 180.0
-3 5 22 13.77 15.22 2.28 0.0
-2 5 22 304.02 18.69 18.31 0.0
-1 5 22 6.86 13.33 3.19 180.0
0 5 22 103.86 9.29 10.20 180.0
1 5 22 274.30 17.69 15.98 0.0
2 5 22 57.89 11.39 8.38 0.0
3 5 22 182.98 12.89 12.33 180.0
4 5 22 24.71 13.02 6.19 0.0
5 5 22 324.31 21.34 17.91 0.0
6 5 22 22.96 10.41 2.46 180.0
7 5 22 4.21 20.90 1.96 0.0
8 5 22 0.00 25.81 2.72 0.0
9 5 22 0.00 28.79 0.30 180.0
10 5 22 33.67 33.74 7.25 180.0
-12 6 22 21.22 28.23 0.82 180.0
-11 6 22 0.00 28.88 2.61 0.0
-10 6 22 24.23 27.05 4.31 180.0
-9 6 22 0.00 22.22 0.89 180.0
-8 6 22 49.05 13.32 7.28 0.0
-7 6 22 11.90 21.33 4.64 180.0
-6 6 22 4.99 15.32 2.44 0.0
-5 6 22 0.00 17.54 1.60 0.0
-4 6 22 0.00 17.29 2.08 180.0
-3 6 22 20.19 8.83 3.08 180.0
-2 6 22 50.00 10.11 7.54 180.0
-1 6 22 2.99 12.48 0.88 0.0
0 6 22 0.00 10.26 1.97 0.0
1 6 22 0.00 17.60 1.20 180.0
2 6 22 234.30 14.26 15.53 0.0
3 6 22 78.46 10.86 8.02 180.0
4 6 22 166.03 14.17 14.00 180.0
5 6 22 104.76 13.22 10.64 0.0
6 6 22 30.49 25.02 7.61 180.0
7 6 22 2.48 23.59 3.45 180.0
8 6 22 0.00 25.73 1.20 0.0
9 6 22 39.16 23.29 1.73 0.0
10 6 22 22.27 28.13 1.48 0.0
-12 7 22 0.00 29.65 4.62 0.0
-11 7 22 4.07 27.97 0.69 180.0
-10 7 22 85.45 15.57 8.58 180.0
-9 7 22 2.42 25.93 4.29 0.0
-8 7 22 11.14 21.58 2.83 180.0
-7 7 22 117.87 14.33 11.14 180.0
-6 7 22 146.02 14.06 11.47 0.0
-5 7 22 315.31 16.76 17.25 0.0
-4 7 22 268.26 15.47 16.56 180.0
-3 7 22 354.25 20.39 19.80 180.0
-2 7 22 130.90 11.90 11.08 0.0
-1 7 22 145.08 12.16 12.77 180.0
0 7 22 334.69 13.91 18.10 180.0
1 7 22 146.77 12.61 12.60 0.0
2 7 22 384.44 23.01 20.26 0.0
3 7 22 341.97 20.20 18.67 180.0
4 7 22 0.00 22.04 5.37 0.0
5 7 22 3.98 16.80 0.64 0.0
6 7 22 115.12 15.09 10.52 180.0
7 7 22 108.58 16.58 9.84 180.0
8 7 22 110.98 16.27 10.34 0.0
9 7 22 27.04 25.20 0.73 180.0
10 7 22 53.62 20.19 9.13 180.0
-12 8 22 13.84 28.49 2.61 180.0
-11 8 22 0.00 31.17 5.74 180.0
-10 8 22 49.37 31.57 7.43 0.0
-9 8 22 35.02 29.92 9.43 0.0
-8 8 22 110.30 17.25 11.30 180.0
-7 8 22 19.59 16.55 2.46 0.0
-6 8 22 231.03 17.98 16.08 0.0
-5 8 22 178.63 15.00 13.29 180.0
-4 8 22 219.37 15.04 15.41 180.0
-3 8 22 261.26 15.71 17.21 0.0
-2 8 22 0.00 18.44 3.04 180.0
-1 8 22 494.02 32.19 22.39 180.0
0 8 22 311.11 13.42 17.79 0.0
1 8 22 377.25 20.58 18.77 0.0
2 8 22 148.96 12.12 12.47 180.0
3 8 22 21.65 16.10 2.04 180.0
4 8 22 107.11 12.91 9.58 0.0
5 8 22 29.42 20.17 6.68 180.0
6 8 22 163.02 15.03 12.38 180.0
7 8 22 291.74 19.84 16.68 0.0
8 8 22 6.39 23.29 3.25 0.0
9 8 22 101.93 16.24 8.52 180.0
10 8 22 10.01 30.49 3.29 0.0
-11 9 22 0.00 34.52 2.83 0.0
-10 9 22 19.69 24.33 0.99 180.0
-9 9 22 8.08 24.62 1.42 0.0
-8 9 22 20.34 15.12 2.10 0.0
-7 9 22 7.44 18.98 3.58 180.0
-6 9 22 35.32 21.52 4.81 180.0
-5 9 22 84.19 12.84 8.60 180.0
-4 9 22 9.51 19.26 3.22 0.0
-3 9 22 17.77 16.23 4.26 180.0
-2 9 22 121.29 11.92 10.27 180.0
-1 9 22 5.63 15.07 2.73 180.0
0 9 22 54.78 7.72 6.91 0.0
1 9 22 183.95 13.85 13.89 180.0
2 9 22 13.88 15.74 3.52 180.0
3 9 22 73.74 12.25 8.36 0.0
4 9 22 22.71 13.45 5.15 180.0
5 9 22 0.00 20.65 3.95 180.0
6 9 22 0.00 20.72 1.91 180.0
7 9 22 28.87 25.94 4.96 180.0
8 9 22 42.98 13.06 5.44 180.0
9 9 22 0.00 28.68 2.55 0.0
10 9 22 21.83 23.68 0.70 0.0
-11 10 22 6.46 30.61 5.07 180.0
-10 10 22 0.00 30.27 1.69 0.0
-9 10 22 30.94 31.19 6.11 180.0
-8 10 22 0.00 24.80 2.19 180.0
-7 10 22 16.55 21.61 1.11 0.0
-6 10 22 130.54 15.63 11.84 0.0
-5 10 22 19.92 18.31 4.88 180.0
-4 10 22 8.38 13.18 1.64 180.0
-3 10 22 0.00 19.86 3.37 0.0
-2 10 22 17.35 11.65 3.77 0.0
-1 10 22 395.34 20.89 19.77 180.0
0 10 22 13.87 10.96 3.93 0.0
1 10 22 19.82 14.35 2.52 0.0
2 10 22 38.90 20.55 8.22 180.0
3 10 22 15.31 20.17 6.40 0.0
4 10 22 111.72 13.64 10.61 0.0
5 10 22 43.62 25.68 9.57 180.0
6 10 22 15.47 20.70 1.90 0.0
7 10 22 27.89 16.05 5.92 0.0
8 10 22 0.00 31.01 1.27 0.0
9 10 22 26.28 30.40 7.27 180.0
10 10 22 0.00 16.72 2.44 0.0
-11 11 22 10.80 19.66 0.54 0.0
-10 11 22 52.99 27.93 5.77 0.0
-9 11 22 0.00 25.81 2.85 180.0
-8 11 22 0.00 25.32 1.55 180.0
-7 11 22 229.98 18.74 15.29 0.0
-6 11 22 215.95 17.16 14.09 180.0
-5 11 22 188.57 16.31 14.04 180.0
-4 11 22 35.22 20.74 8.08 0.0
-3 11 22 31.81 20.61 6.66 0.0
-2 11 22 0.19 15.47 0.30 180.0
-1 11 22 138.94 13.68 11.45 0.0
0 11 22 123.77 15.27 9.95 0.0
1 11 22 233.74 15.31 15.01 180.0
2 11 22 190.62 14.81 13.27 180.0
3 11 22 54.07 11.92 7.38 0.0
4 11 22 25.11 18.98 3.81 180.0
5 11 22 17.26 21.51 5.75 180.0
6 11 22 177.31 16.50 12.84 0.0
7 11 22 68.26 14.81 6.43 0.0
8 11 22 77.22 17.47 8.58 180.0
9 11 22 0.00 31.77 0.46 180.0
-11 12 22 24.24 34.71 6.05 0.0
-10 12 22 85.81 19.04 10.13 180.0
-9 12 22 0.00 26.81 4.54 180.0
-8 12 22 1.71 24.25 2.55 0.0
-7 12 22 22.04 22.49 3.50 180.0
-6 12 22 33.42 28.10 9.80 180.0
-5 12 22 159.47 15.26 12.25 0.0
-4 12 22 41.21 11.25 6.65 0.0
-3 12 22 6.91 17.17 4.18 180.0
-2 12 22 99.24 11.77 9.47 180.0
-1 12 22 240.92 16.40 15.11 0.0
0 12 22 365.42 20.39 18.25 180.0
1 12 22 129.17 13.91 11.37 180.0
2 12 22 34.37 11.47 6.42 0.0
3 12 22 26.18 19.68 3.86 0.0
4 12 22 19.49 20.92 6.10 180.0
5 12 22 93.41 14.61 9.68 0.0
6 12 22 0.00 23.15 1.27 180.0
7 12 22 22.49 30.86 6.70 180.0
8 12 22 0.00 28.59 3.32 180.0
9 12 22 0.00 30.29 4.38 0.0
-10 13 22 2.65 28.13 0.87 180.0
-9 13 22 35.22 24.33 1.61 180.0
-8 13 22 0.00 24.78 1.17 0.0
-7 13 22 13.85 22.86 1.08 0.0
-6 13 22 32.17 20.46 1.67 0.0
-5 13 22 0.00 23.29 4.80 0.0
-4 13 22 0.00 20.29 0.14 180.0
-3 13 22 39.25 10.66 3.32 180.0
-2 13 22 0.00 20.42 4.43 0.0
-1 13 22 34.66 17.98 4.60 180.0
0 13 22 88.92 9.42 9.34 0.0
1 13 22 0.00 16.99 0.42 0.0
2 13 22 54.08 10.76 6.37 0.0
3 13 22 33.41 21.58 6.01 180.0
4 13 22 17.31 16.40 3.12 180.0
5 13 22 0.00 23.16 1.34 0.0
6 13 22 32.35 21.42 1.96 0.0
7 13 22 0.00 29.02 0.22 0.0
8 13 22 24.05 30.53 6.07 0.0
9 13 22 0.00 28.96 1.32 180.0
-10 14 22 6.61 29.16 0.54 180.0
-9 14 22 0.00 30.78 0.02 180.0
-8 14 22 103.75 18.65 9.66 0.0
-7 14 22 38.31 29.56 6.56 180.0
-6 14 22 92.32 15.01 9.69 180.0
-5 14 22 33.28 19.58 2.18 0.0
-4 14 22 13.05 21.12 4.43 0.0
-3 14 22 31.17 22.15 4.87 180.0
-2 14 22 53.03 11.66 6.30 0.0
-1 14 22 45.02 25.11 9.15 0.0
0 14 22 0.00 13.21 0.96 0.0
1 14 22 121.47 14.28 10.44 180.0
2 14 22 24.06 24.56 7.87 0.0
3 14 22 34.03 18.40 5.39 180.0
4 14 22 28.08 9.89 2.94 180.0
5 14 22 29.92 18.11 6.30 0.0
6 14 22 11.74 22.06 3.79 0.0
7 14 22 62.05 14.16 5.62 180.0
8 14 22 0.00 24.36 0.78 180.0
-10 15 22 0.00 34.63 4.19 180.0
-9 15 22 0.00 31.22 4.31 0.0
-8 15 22 31.51 25.04 0.88 180.0
-7 15 22 63.23 14.55 7.36 180.0
-6 15 22 0.00 27.44 3.92 0.0
-5 15 22 196.15 15.84 12.54 0.0
-4 15 22 37.37 13.15 5.10 180.0
-3 15 22 34.25 22.64 4.15 180.0
-2 15 22 92.38 14.90 8.71 0.0
-1 15 22 40.08 13.13 6.60 180.0
0 15 22 39.31 26.82 6.34 180.0
1 15 22 75.24 13.57 9.60 0.0
2 15 22 74.85 14.79 9.51 0.0
3 15 22 29.56 18.16 4.67 180.0
4 15 22 35.54 22.73 4.19 0.0
5 15 22 36.87 13.38 5.83 0.0
6 15 22 51.37 14.86 7.09 180.0
7 15 22 0.00 33.40 3.03 180.0
8 15 22 72.37 18.53 8.10 0.0
-9 16 22 0.00 31.68 3.95 0.0
-8 16 22 17.27 16.68 1.02 180.0
-7 16 22 0.00 30.16 1.38 180.0
-6 16 22 0.00 27.82 4.94 0.0
-5 16 22 21.52 20.47 3.19 180.0
-4 16 22 84.63 16.51 8.88 180.0
-3 16 22 63.10 15.22 7.44 0.0
-2 16 22 17.24 22.57 2.00 180.0
-1 16 22 20.73 14.85 3.28 180.0
0 16 22 109.63 13.02 11.34 0.0
1 16 22 21.15 18.87 3.71 0.0
2 16 22 9.04 23.25 5.50 180.0
3 16 22 26.68 18.67 0.10 0.0
4 16 22 10.48 19.39 1.55 0.0
5 16 22 26.34 22.13 4.00 180.0
6 16 22 0.00 24.09 1.79 180.0
7 16 22 22.86 29.80 6.83 0.0
8 16 22 32.06 26.08 1.34 0.0
-9 17 22 29.95 28.13 0.61 0.0
-8 17 22 39.79 24.39 0.92 180.0
-7 17 22 0.00 31.72 0.06 180.0
-6 17 22 0.00 26.81 0.76 180.0
-5 17 22 22.32 21.38 2.20 180.0
-4 17 22 0.00 21.08 1.02 0.0
-3 17 22 24.30 22.63 1.87 0.0
-2 17 22 19.52 16.28 3.46 0.0
-1 17 22 0.00 25.17 1.48 0.0
0 17 22 29.27 15.01 4.69 180.0
1 17 22 4.36 21.03 1.07 0.0
2 17 22 27.42 19.26 0.92 180.0
3 17 22 0.00 23.07 0.96 180.0
4 17 22 32.73 12.12 3.70 0.0
5 17 22 4.77 22.97 2.60 0.0
6 17 22 16.94 19.66 2.57 180.0
7 17 22 4.69 28.81 0.66 0.0
-8 18 22 54.57 30.49 6.21 180.0
-7 18 22 0.00 28.80 1.38 0.0
-6 18 22 17.37 26.05 4.49 0.0
-5 18 22 0.00 27.71 1.99 180.0
-4 18 22 23.73 25.92 5.47 180.0
-3 18 22 30.29 25.98 6.72 0.0
-2 18 22 0.00 24.04 4.44 180.0
-1 18 22 98.82 14.13 7.72 180.0
0 18 22 11.42 16.75 3.60 0.0
1 18 22 5.64 24.25 5.72 0.0
2 18 22 7.13 24.66 3.24 180.0
3 18 22 0.00 23.95 0.66 180.0
4 18 22 19.15 16.59 2.08 0.0
5 18 22 13.65 16.41 5.87 180.0
6 18 22 41.40 14.65 4.56 180.0
-8 19 22 22.43 28.89 0.62 0.0
-7 19 22 16.53 31.31 5.74 0.0
-6 19 22 0.00 25.04 0.71 180.0
[truncated: 115,427 more chars]
